# Supplementary material for: Chronic lung diseases are associated with gene expression programs favoring SARS-CoV-2 entry and severity
Source: Nat Commun. 2021 Jul 14;12:4314. doi: 10.1038/s41467-021-24467-0 (PMC8280215; doi:10.1038/s41467-021-24467-0)
Supplement: Supplementary file 3 — Supplementary Dataset 1 [file 41467_2021_24467_MOESM3_ESM.csv]

F01403_AAATGCCCACATAACC	F01403_AAGCCGCGTCTAAACC	F01403_AAGTCTGTCTCAAACG	F01403_ACCTTTATCGGAATCT	F01403_AGACGTTCATTAGGCT	F01403_AGACGTTGTTACAGAA	F01403_ATTATCCTCTTTAGTC	F01403_CACCACTAGCTGTCTA	F01403_CATTATCTCTATCGCC	F01403_CATTCGCGTCCATCCT	F01403_GCAAACTGTCAGTGGA	F01403_GCAGTTATCGTGGACC	F01403_GGCGTGTCATAACCTG	F01403_GGCTGGTCACGTAAGG	F01403_GGGAGATCATCTACGA	F01403_GGGATGAAGCCCAATT	F01403_GGTGTTAAGTACACCT	F01403_GTCAAGTGTGATGTGG	F01403_GTCATTTGTAACGTTC	F01403_TCAGCAACACCATCCT	F01403_TGCGCAGGTGAAGGCT	F01403_TTATGCTAGTGTCTCA	F01424_ACACCGGAGTACCGGA	F01424_ACATCAGAGCTAAGAT	F01424_ACATGGTTCTCCAGGG	F01424_ACGAGGATCCAAACTG	F01424_AGAGTGGGTCAGATAA	F01424_AGCAGCCGTTTCGCTC	F01424_AGCCTAAGTTAAGTAG	F01424_AGCTTGACAAGCGCTC	F01424_AGGCCACGTTAGAACA	F01424_AGGGAGTGTGTTTGTG	F01424_AGGTCATTCTTCATGT	F01424_ATCCACCCAATCGAAA	F01424_ATCGAGTAGCGCCTCA	F01424_ATGAGGGCAGGACCCT	F01424_ATGTGTGGTATATCCG	F01424_ATTGGTGTCGCGGATC	F01424_CACAGGCCAGTACACT	F01424_CACCTTGTCCGTTGCT	F01424_CAGATCAAGTGAAGTT	F01424_CAGCTGGAGCGGCTTC	F01424_CAGGTGCAGTACATGA	F01424_CATCAAGTCAAGCCTA	F01424_CATTCGCGTTATCGGT	F01424_CCACCTATCAACGAAA	F01424_CCACGGATCAGCTCGG	F01424_CCCTCCTTCGGCTTGG	F01424_CCGGTAGCAAGCGTAG	F01424_CCGTGGAGTCATATCG
ACE2	0	0	0	0	0	0	0	0	0	0	0	0	0	0	0	0	0	0	0	0	0	0	0	0	0	0	0	0	0	0	0	0	0	0	0	0	0	0	0	0	0	0	0	0	0	0	0	0	0
BSG	0	1	2	0	0	3	1	1	1	1	1	1	0	0	1	2	0	1	1	1	0	0	0	0	2	0	1	0	2	0	0	0	3	0	0	0	0	2	1	0	3	1	0	0	0	1	1	1	0
TMPRSS2	0	0	0	0	0	0	0	0	0	0	0	0	0	0	0	0	0	0	0	0	0	0	0	0	0	0	0	0	0	0	0	0	0	0	0	0	0	0	0	0	0	0	0	0	0	0	0	0	0
NPR1	0	1	0	0	1	0	0	0	0	0	0	0	1	0	0	0	0	0	0	0	1	0	2	0	1	1	1	1	0	0	0	1	1	0	0	1	0	0	0	0	0	0	2	0	0	0	0	0	0
CTSL	1	1	0	2	0	0	0	0	0	1	1	0	0	0	1	1	0	2	0	3	0	1	2	3	7	0	0	0	2	1	0	0	3	0	1	0	0	2	1	3	1	1	0	0	1	0	0	0	1
CTSB	0	0	0	1	0	0	0	0	2	0	0	0	0	0	0	0	0	2	1	0	0	1	1	0	3	2	0	1	4	0	1	0	2	1	0	1	2	1	0	1	0	3	4	2	1	2	0	0	2
FURIN	0	0	0	0	0	0	0	0	0	0	0	0	0	0	0	0	0	0	0	0	0	1	0	0	0	0	0	0	1	0	0	0	1	0	0	0	0	1	0	0	0	0	0	0	0	0	0	0	0
PCSK5	0	0	0	0	0	0	0	0	0	0	0	0	0	0	0	0	0	0	0	0	0	0	0	0	0	0	1	0	0	0	0	0	3	1	0	0	0	0	0	0	1	0	0	0	0	0	0	0	0
PCSK7	0	0	1	0	0	0	0	0	0	0	0	0	0	0	0	0	0	0	1	0	0	0	0	0	0	0	0	0	1	0	0	0	0	0	0	0	0	0	0	0	0	0	0	2	1	1	0	0	0
ADAM17	0	0	0	0	0	0	1	0	1	0	0	0	0	0	0	0	0	0	1	0	1	0	0	0	0	0	0	0	0	1	2	0	3	0	0	0	0	1	0	0	2	1	0	1	0	2	1	0	0
PIKFYVE	0	0	1	0	0	0	0	0	0	0	0	0	0	0	0	0	0	0	0	0	0	0	0	0	0	0	0	0	0	0	0	0	0	0	0	0	0	0	0	0	0	0	0	0	0	0	0	0	0
TPCN2	0	0	0	0	0	0	0	0	0	0	0	0	0	0	0	0	0	0	0	0	0	0	0	0	0	0	0	0	0	0	0	0	0	0	0	0	0	0	0	0	0	0	0	0	0	0	0	0	0
AGT	0	0	0	0	0	0	0	0	0	0	0	0	0	0	0	0	0	0	0	0	0	0	0	0	0	0	0	0	0	0	0	0	0	0	0	0	0	0	0	0	0	0	0	0	0	0	0	0	0
ACE	0	0	2	0	0	0	0	0	1	0	0	0	0	0	0	0	0	0	0	0	0	0	0	0	0	0	0	0	0	0	0	0	1	0	0	0	2	0	0	0	3	0	0	0	0	0	0	3	0
ITGB6	0	0	0	0	0	0	0	0	0	0	0	0	0	0	0	0	0	0	0	0	0	0	0	0	0	0	0	0	0	0	0	0	0	0	0	0	0	0	0	0	0	0	0	0	0	0	0	0	0
IFNAR1	1	0	0	0	0	0	0	0	0	0	0	0	1	0	0	0	0	2	0	0	0	0	0	1	1	0	1	0	0	0	0	0	2	1	0	0	2	2	0	0	1	0	0	0	0	2	1	0	1
IFNAR2	0	0	0	0	0	0	0	0	0	0	0	0	0	0	0	0	0	0	0	0	0	0	0	0	0	0	0	0	0	0	0	0	0	0	0	0	0	0	0	0	0	0	0	0	0	0	0	0	0
EIF2AK2	0	0	0	1	1	0	0	0	0	0	0	0	0	0	1	0	0	0	0	0	0	0	0	2	2	0	1	0	0	0	1	0	2	1	1	2	0	6	0	0	0	0	1	1	0	0	0	0	0
EIF2AK3	0	0	0	0	0	0	0	0	0	0	0	0	0	0	0	0	0	0	0	0	0	0	0	0	0	0	0	0	0	0	0	0	0	0	0	0	1	0	0	0	0	0	0	0	0	0	0	0	0
CD44	0	0	0	0	0	0	0	0	0	0	0	0	0	0	0	0	0	0	0	0	0	0	1	0	0	0	1	0	1	0	0	1	3	1	0	0	1	0	0	0	0	0	0	0	0	0	0	0	1
IFNGR1	0	1	3	0	0	0	1	2	3	0	2	1	2	2	1	3	0	0	0	4	0	1	0	5	1	1	1	0	0	0	0	0	1	0	1	0	5	1	0	0	2	3	1	0	0	1	0	3	1
IFNGR2	0	0	1	1	0	0	0	1	0	2	0	0	0	0	0	0	0	0	0	1	0	0	0	2	0	0	0	0	1	0	0	0	4	1	0	1	0	1	0	1	0	2	1	1	0	1	0	0	0
FAM46C	0	0	0	0	0	0	0	0	0	0	0	0	0	0	0	0	0	0	0	0	0	0	0	0	0	0	0	0	0	0	0	0	0	0	0	0	0	0	0	0	0	0	0	0	0	0	0	0	0
UBD	0	0	0	0	0	0	0	0	0	0	0	0	0	0	0	0	0	0	0	0	0	0	0	0	0	0	0	0	0	0	0	0	0	0	0	0	0	0	0	0	0	0	0	0	0	0	0	0	0
REC8	0	0	1	0	0	0	0	0	0	0	0	0	0	0	0	0	0	0	0	0	0	0	0	1	0	0	0	0	0	0	0	0	0	0	0	0	0	0	0	0	0	0	0	0	0	1	0	0	0
ELF1	1	0	1	0	0	0	0	0	2	0	2	0	1	1	0	0	0	0	0	1	0	0	1	1	0	0	1	0	2	0	0	0	4	4	1	0	1	4	1	1	4	5	3	1	0	0	0	1	1
CLEC4D	0	0	0	0	0	0	0	0	0	0	0	0	0	0	0	0	0	0	0	0	0	0	0	0	0	0	0	0	0	0	0	0	0	0	0	0	0	0	0	0	0	0	0	0	0	0	0	0	0
LY6E	1	1	4	2	1	10	4	5	1	0	2	5	0	0	4	1	1	10	0	1	2	2	3	3	1	0	2	0	1	3	1	1	6	4	0	0	2	1	6	4	6	0	3	7	0	5	2	3	2
SPATS2L	0	0	1	0	0	0	0	0	0	0	1	0	0	0	1	0	0	0	0	0	0	0	0	3	0	0	0	0	0	0	0	0	1	1	0	0	0	0	0	0	0	0	0	0	1	0	0	0	1
ZBP1	0	0	0	0	0	0	0	0	0	0	0	0	0	0	0	0	0	0	0	0	0	0	0	0	0	0	0	0	0	0	0	0	0	0	0	0	0	0	0	0	0	0	0	0	0	0	0	0	0
DNAJC6	0	0	0	0	0	0	0	0	0	0	0	0	0	0	0	0	0	0	0	0	0	0	0	0	0	0	0	0	0	0	0	0	0	0	0	0	0	0	0	0	0	0	0	0	0	0	0	0	0
IFIT3	0	0	0	0	1	0	0	0	0	0	0	0	0	0	1	0	0	0	0	0	0	0	0	2	0	0	0	0	0	0	0	0	1	1	0	0	0	0	0	0	2	0	0	1	1	0	0	0	0
RGS22	0	0	0	0	0	0	0	0	0	0	0	0	0	0	0	0	0	0	0	0	0	0	0	0	0	0	0	0	0	0	0	0	0	0	0	0	0	0	0	0	0	0	0	0	0	0	0	0	0
B4GALT5	0	1	1	0	0	0	0	0	0	0	0	0	0	0	0	0	0	0	0	0	0	0	0	0	0	0	0	0	0	0	0	0	0	0	0	0	0	0	0	0	0	1	0	0	0	0	0	0	0
ISG20	0	0	0	0	0	0	1	0	0	0	0	0	0	0	1	0	0	0	0	0	0	0	0	3	0	0	0	0	0	0	0	0	0	0	0	0	0	0	0	0	0	0	1	0	0	0	0	0	0
GNB4	0	0	0	0	0	0	0	0	0	1	0	0	0	0	1	1	0	0	1	0	0	0	0	1	0	0	0	0	0	0	0	0	0	0	0	0	1	0	0	0	1	0	0	0	0	2	0	0	0
SPATA13	0	0	0	0	0	0	0	0	0	0	0	0	0	0	0	0	0	0	0	0	0	0	0	0	0	0	0	0	0	0	0	0	0	0	0	0	0	1	0	0	2	0	0	0	0	1	0	0	0
NRN1	3	1	3	0	0	0	2	0	2	1	2	1	0	1	1	1	0	2	1	0	0	1	0	6	5	0	2	0	4	1	1	1	5	0	0	1	1	3	1	1	2	0	0	1	1	2	2	0	1
ERLIN1	0	0	0	0	0	0	0	0	1	0	0	0	0	0	0	0	0	0	0	0	0	0	0	0	0	0	0	0	0	0	0	0	0	0	0	0	0	0	0	1	0	0	1	0	0	0	0	0	0
APOL2	0	0	0	0	0	0	0	0	0	0	0	0	0	0	0	0	0	0	0	0	0	0	1	0	0	0	0	0	0	0	0	0	0	1	0	0	0	0	0	0	0	0	0	0	1	0	0	0	0
RAB27A	0	0	1	0	0	0	0	0	0	1	0	0	0	0	0	0	0	0	1	0	0	1	3	0	2	0	0	0	0	1	0	0	0	1	0	0	0	2	0	0	0	1	1	0	0	0	0	0	0
FZD5	0	0	0	0	0	0	0	0	0	0	0	0	0	0	0	0	0	0	0	0	0	0	0	0	0	0	0	0	0	0	0	0	0	0	0	0	0	0	0	0	0	0	0	0	0	0	0	0	0
C9orf91	0	0	0	0	0	0	0	0	0	0	0	0	0	0	0	0	0	0	0	0	0	0	0	0	0	0	0	0	0	0	0	0	0	0	0	0	0	0	0	0	0	0	0	0	0	0	0	0	0
TAGAP	0	0	0	0	0	0	0	0	0	0	0	0	0	0	0	0	0	0	0	0	0	0	0	0	0	0	0	0	0	0	0	0	0	0	0	0	0	0	0	0	0	0	0	0	0	0	0	0	0
HSPA8	1	3	6	0	2	0	1	0	1	1	3	1	0	0	5	2	0	5	0	3	0	4	6	65	8	1	14	1	12	4	2	1	21	16	3	0	3	9	2	11	20	6	6	3	0	10	4	0	4
CNP	0	0	0	0	0	0	1	0	0	0	0	0	0	0	0	0	0	0	0	0	0	0	0	0	0	0	0	0	0	0	0	0	1	1	1	0	0	0	0	0	1	1	1	0	0	1	0	0	0
ETV6	0	2	0	0	0	0	0	3	0	0	0	0	1	0	0	0	0	0	0	3	0	0	1	0	0	1	1	0	0	1	0	0	1	0	0	0	0	3	0	0	2	3	1	1	1	1	0	0	2
MSR1	0	0	0	0	0	0	0	0	0	0	0	0	0	0	0	0	0	0	0	0	0	0	0	0	0	0	0	0	0	0	0	0	0	0	0	0	0	0	0	0	0	0	0	0	0	0	0	0	0
BST2	0	3	7	0	2	5	4	0	5	1	2	5	6	2	0	4	0	2	5	4	3	0	12	7	0	0	4	0	0	5	3	1	27	7	1	3	1	4	0	1	10	2	2	9	1	6	0	0	1
CXCL1	0	0	0	0	0	0	0	0	0	0	0	0	0	0	0	0	0	0	0	0	0	0	0	2	1	0	0	0	0	0	0	0	2	0	0	0	0	21	0	0	0	0	0	0	0	0	15	0	0
CSF2	0	0	0	0	0	0	0	0	0	0	0	0	0	0	0	0	0	0	0	0	0	0	0	0	0	0	0	0	0	0	0	0	0	0	0	0	0	0	0	0	0	0	0	0	0	0	0	0	0
CSF3	0	0	0	0	0	0	0	0	0	0	1	0	0	0	0	0	0	0	0	0	0	0	0	4	0	0	0	0	0	0	0	0	0	0	8	0	1	0	0	0	0	7	29	0	0	0	0	0	0
ICAM1	0	0	1	0	0	0	1	0	1	0	5	0	0	0	0	0	0	5	0	1	0	2	1	23	0	0	1	0	0	1	0	2	3	5	12	0	0	9	0	0	4	13	6	0	1	1	0	0	1
CD47	0	0	2	0	0	0	0	1	0	0	1	1	0	0	5	0	0	1	0	0	0	0	0	2	0	1	1	0	2	0	0	0	0	0	0	0	2	3	3	1	0	0	0	0	0	0	1	0	1
CCL2	0	0	0	0	0	0	0	0	30	0	11	0	2	0	10	13	0	27	0	0	0	5	3	55	1	0	0	1	3	0	0	5	0	0	4	0	0	25	0	11	1	4	9	2	0	58	1	0	1
CCL3	0	0	0	0	0	0	0	0	0	0	0	0	0	0	0	0	0	0	0	0	0	0	0	0	0	0	0	0	0	0	0	0	0	0	0	0	0	0	0	1	0	0	0	0	0	0	0	0	0
TRIM27	1	0	0	0	0	0	1	0	1	0	0	0	0	0	1	0	0	1	0	0	0	0	1	0	0	0	0	0	1	0	0	0	0	0	0	0	0	0	0	0	0	1	0	0	0	0	0	1	0
TRIM28	0	3	0	0	0	0	1	0	1	0	0	0	1	0	0	0	0	0	0	0	0	0	1	0	0	0	0	0	0	0	0	0	1	1	0	0	0	0	0	1	0	0	0	0	0	0	0	0	0
RNF41	0	0	0	0	1	0	1	0	0	0	0	0	0	0	0	0	0	0	0	0	0	0	0	0	0	0	1	0	0	0	0	0	0	0	0	0	0	0	0	1	0	0	0	0	0	1	0	0	0
NFKB1	0	0	0	0	0	0	0	0	0	0	1	0	0	0	0	0	0	0	0	0	0	0	1	1	0	0	0	0	0	0	0	1	0	0	2	0	0	3	2	2	1	0	1	0	0	1	2	0	0
JUN	8	3	83	0	1	10	48	0	17	19	10	9	10	3	1	8	2	7	16	12	11	14	17	9	10	3	30	3	33	5	3	5	42	35	5	2	10	11	1	3	60	18	12	5	8	16	1	6	6
SOCS1	0	0	0	0	0	0	0	0	0	0	0	0	0	0	0	0	0	0	0	0	0	0	1	0	0	0	1	0	0	0	0	0	0	0	0	0	0	0	0	0	0	0	0	0	0	0	0	0	1
SOCS2	0	0	1	0	0	0	0	0	0	0	2	1	0	0	1	0	0	0	0	1	0	1	2	2	0	0	0	0	1	0	3	0	1	1	1	0	0	5	1	2	5	0	1	0	0	0	0	0	0
C1QA	0	0	0	0	0	0	0	0	0	1	0	0	0	1	1	0	0	0	0	0	0	0	0	0	0	0	0	1	1	1	0	1	1	0	0	0	0	0	0	0	0	1	0	1	0	0	1	0	1
C1QB	0	0	0	0	0	0	0	1	0	0	0	0	0	0	0	0	0	0	0	0	0	0	0	0	0	0	1	0	0	0	0	1	2	0	1	0	0	0	0	0	0	0	3	2	0	1	0	0	2
C1QC	0	0	0	0	0	0	0	0	0	0	1	0	0	0	0	0	0	0	0	0	0	0	0	0	0	0	0	0	0	0	0	0	0	0	0	0	0	1	0	0	0	0	0	0	0	1	0	1	0
C2	0	0	0	0	0	0	0	0	0	0	0	0	0	0	0	0	0	0	0	0	0	0	0	0	0	0	0	0	0	0	0	0	0	0	0	0	0	0	0	0	0	0	0	0	0	0	0	0	0
C3	0	0	0	0	0	0	0	0	0	0	0	0	0	0	0	0	0	0	0	0	0	0	0	0	0	0	0	0	0	0	0	0	0	0	0	0	0	0	0	0	0	0	0	0	0	0	0	0	0
C4B	0	0	0	0	0	0	0	0	0	0	0	0	0	0	0	0	0	0	0	0	0	0	0	0	0	0	0	0	0	0	0	0	0	0	0	0	0	0	0	0	0	0	0	0	0	0	0	0	0
PTPN11	0	0	0	1	0	0	0	0	0	0	0	0	0	1	0	0	0	2	0	0	1	2	0	0	0	0	0	0	2	0	0	0	0	0	0	0	0	0	2	2	7	0	0	0	0	0	0	0	0
FGA	0	0	0	0	0	0	0	0	0	0	0	0	0	0	0	0	0	0	0	0	0	0	0	0	0	0	0	0	0	0	0	0	0	0	0	0	0	0	0	0	0	0	0	0	0	0	0	0	0
FGG	0	0	0	0	0	0	0	0	0	0	0	0	0	0	0	0	0	0	0	0	0	0	0	0	0	0	0	0	0	0	0	0	0	0	0	0	0	0	0	0	0	0	0	0	0	0	0	0	0
ATG5	0	0	0	0	0	0	0	0	0	0	0	1	0	0	0	1	0	0	0	0	0	0	0	0	0	0	0	0	1	0	0	0	1	1	0	0	0	1	0	0	0	0	0	0	0	0	1	0	1
ATG7	0	0	0	0	0	0	0	0	0	0	0	0	0	0	0	0	0	0	0	0	0	0	0	0	0	0	0	0	1	0	0	0	1	0	0	0	0	0	0	0	0	0	0	0	0	0	0	1	0
BECN1	0	0	0	0	0	0	0	0	1	0	1	0	0	0	1	0	0	1	0	0	0	1	2	0	1	0	0	0	0	0	1	0	0	0	0	0	0	0	1	0	1	0	1	0	0	0	0	0	0
SQSTM1	1	0	2	0	0	0	0	1	2	0	4	1	0	0	4	2	0	2	0	0	1	0	0	18	3	0	1	0	3	2	0	0	4	1	0	1	2	4	4	0	3	5	2	2	0	3	3	1	2
CXCL10	0	0	0	0	0	0	0	0	0	0	0	0	0	0	0	0	0	0	0	0	0	0	0	0	0	0	0	0	0	0	0	0	0	0	0	0	0	0	0	0	0	0	0	1	0	0	0	0	0
MAP1LC3A	1	0	0	0	0	0	1	0	3	1	0	0	2	0	1	2	0	1	0	0	1	1	2	1	3	0	0	2	3	2	0	0	2	0	0	0	0	0	1	0	0	1	1	0	2	2	2	0	0
MAP1LC3B	0	1	0	0	1	0	1	1	1	0	0	0	0	0	2	0	1	2	0	0	0	0	1	3	1	0	1	2	1	1	0	1	2	1	0	0	0	0	0	0	2	5	1	2	2	1	0	0	2
ATF6	0	1	1	1	0	0	0	0	2	0	0	0	0	0	0	0	0	1	0	0	0	0	0	0	0	0	0	1	0	0	0	2	1	0	0	0	0	0	0	0	0	0	0	0	0	1	2	0	0
ERN1	0	0	0	0	0	0	0	0	0	0	0	0	0	0	0	0	0	0	0	0	0	0	0	0	0	0	0	0	0	0	0	0	0	0	0	0	0	0	1	0	0	0	1	0	0	0	0	0	0
MUC5B	0	0	0	0	0	0	0	0	0	0	0	0	0	0	0	0	0	0	0	0	0	0	0	0	0	0	0	0	0	0	0	0	0	0	0	0	0	0	0	0	0	0	0	0	0	0	0	0	0
ISG15	0	0	0	0	0	1	1	0	1	0	0	0	1	0	0	1	0	0	1	0	0	2	0	0	0	0	0	0	0	1	0	0	3	1	0	0	1	1	1	1	0	0	0	1	0	0	0	2	0
IFI44	0	0	0	0	0	0	0	0	0	0	0	1	0	0	0	0	0	0	1	1	0	1	0	1	0	0	0	1	0	0	0	0	1	0	0	0	0	0	0	0	0	0	0	0	0	2	0	1	0
IFI27	10	15	12	0	16	27	12	18	2	5	2	10	2	12	0	27	11	6	7	7	8	10	21	32	0	4	20	0	0	14	4	2	64	14	3	10	6	19	0	0	28	6	6	30	5	18	0	4	14
RSAD2	0	0	0	0	0	0	0	0	0	0	0	0	0	0	0	0	0	0	0	0	0	0	0	1	0	0	0	0	0	0	0	0	0	0	0	1	0	0	0	0	1	0	0	1	0	1	0	1	0
IFIT1	0	0	0	0	1	0	0	0	0	0	0	0	0	0	0	0	0	0	0	0	1	0	0	1	0	0	0	0	0	0	0	0	0	0	0	0	0	0	0	0	1	0	0	0	0	0	0	1	0
IFI44L	0	0	1	0	0	0	0	0	0	0	0	0	0	0	0	0	0	0	0	0	0	0	0	0	0	0	0	0	0	0	0	0	0	0	1	1	0	1	0	0	5	2	0	3	0	0	1	0	0
CCL8	0	0	0	0	0	0	0	0	0	0	0	0	0	0	0	0	0	0	0	0	0	0	0	0	0	0	0	0	0	0	0	0	0	0	0	0	0	0	0	0	0	0	0	0	0	0	0	0	0
XAF1	0	1	1	0	1	1	0	0	0	0	0	0	0	0	0	0	0	0	0	0	0	0	0	1	0	0	0	0	0	1	0	1	2	0	0	2	0	1	0	0	2	1	1	2	2	1	0	0	0
GBP1	1	0	0	0	0	0	0	0	2	0	0	0	0	0	0	0	0	1	0	0	0	1	0	3	0	0	1	0	0	0	0	0	0	0	0	1	0	1	0	0	3	2	0	1	0	1	0	0	0
IRF7	0	0	0	0	0	0	0	0	0	0	0	1	0	0	0	1	0	0	0	1	0	0	0	2	0	0	2	0	0	0	0	0	0	1	1	0	0	0	0	0	1	0	0	0	0	0	1	0	0
CEACAM1	0	0	0	0	0	0	1	0	0	0	0	0	0	0	0	0	0	0	0	0	0	0	0	0	0	0	0	0	0	0	0	0	0	0	0	0	0	0	0	0	0	0	0	0	0	0	0	0	0
IFNB1	0	0	0	0	0	0	0	0	0	0	0	0	0	0	0	0	0	0	0	0	0	0	0	0	0	0	0	0	0	0	0	0	0	0	0	0	0	0	0	0	0	0	0	0	0	0	0	0	0
IFNG	0	0	0	0	0	0	0	0	0	0	0	0	0	0	0	0	0	0	0	0	0	0	0	0	0	0	0	0	0	0	0	0	0	0	0	0	0	0	0	0	0	0	0	0	0	0	0	0	0
TLR7	0	0	0	0	0	0	0	0	0	0	0	0	0	0	0	0	0	0	0	0	0	0	0	0	0	0	0	0	0	0	0	0	0	0	0	0	0	0	0	0	0	0	0	0	0	0	0	0	0
MX1	0	0	0	0	0	0	0	0	0	0	0	0	0	1	0	0	0	0	0	0	0	0	0	1	0	0	1	0	0	0	0	0	1	2	1	0	0	2	0	0	3	1	1	2	0	0	0	3	0
STAT1	1	0	1	0	0	0	1	0	1	0	1	0	2	0	0	0	0	0	0	0	0	0	0	2	0	0	0	0	0	0	1	0	0	1	0	0	0	0	0	0	0	1	1	0	0	0	0	0	1
TBK1	0	1	0	1	0	0	0	0	0	1	0	0	0	0	0	0	0	0	1	0	1	0	0	1	0	0	0	0	0	2	0	0	0	0	0	0	0	0	0	0	2	0	0	0	1	0	0	0	2
CCR2	0	0	0	0	0	0	0	0	0	0	0	0	0	0	0	0	0	0	0	0	0	0	0	0	0	0	0	0	0	0	0	0	0	0	0	0	0	0	0	0	0	0	0	0	0	0	0	0	0
IFI6	0	0	0	0	0	3	0	0	0	0	0	1	1	1	0	1	1	0	0	0	0	0	1	4	1	0	3	1	0	1	1	0	4	1	0	1	0	2	1	0	7	0	2	5	0	2	3	0	2
TNF	0	0	0	0	0	0	0	0	0	0	0	0	0	0	0	0	0	0	0	0	0	0	0	0	0	0	0	0	0	0	0	0	0	0	0	0	0	0	0	0	0	0	0	0	0	0	0	0	0
IL1B	0	0	0	0	0	0	0	0	0	0	0	0	0	0	0	0	0	0	0	0	0	0	0	0	0	0	0	0	0	0	0	1	0	0	0	0	0	0	0	0	0	0	0	0	0	1	0	0	0
IL6	0	0	0	0	0	0	3	0	0	0	0	0	0	0	0	0	0	0	0	0	0	0	0	22	0	0	0	0	0	0	1	0	2	0	3	0	0	27	0	0	1	19	41	1	0	0	0	0	0
IL6R	0	0	0	0	0	0	0	0	0	0	0	0	0	0	0	0	0	0	0	0	0	0	0	0	0	0	0	0	0	0	0	0	0	0	0	0	0	0	0	0	0	0	0	0	0	0	0	0	0
IL6ST	5	2	1	2	0	0	5	2	6	9	1	1	0	1	3	0	1	2	3	2	0	5	0	9	1	2	0	0	0	0	0	0	1	3	3	0	2	14	3	2	2	11	10	0	0	5	3	2	4
TGFB1	0	0	1	0	1	1	0	0	2	0	0	0	0	0	1	1	1	1	1	1	1	0	0	1	3	0	1	0	1	0	0	0	2	2	0	0	0	1	0	0	0	1	0	2	0	1	0	1	0
NFKB2	0	0	0	0	0	0	0	0	1	0	0	0	0	0	0	0	0	1	1	0	0	0	1	1	1	0	0	0	1	0	0	0	0	1	0	0	0	0	0	0	0	1	1	0	0	1	0	0	0
CEBPB	0	0	1	1	0	0	0	0	0	1	1	0	0	0	0	0	0	0	0	5	3	2	0	0	2	2	1	0	2	0	0	1	4	0	1	0	1	0	0	1	5	0	0	1	0	5	1	1	1
AREG	0	0	0	0	0	0	0	0	0	0	0	0	0	0	0	0	0	0	0	0	0	0	1	1	1	0	0	3	0	0	0	0	1	1	1	0	0	5	2	1	0	0	1	2	0	1	1	1	2
FCGR3A	0	0	0	0	0	0	0	0	0	0	0	0	0	0	0	0	0	0	0	0	0	0	0	0	0	0	1	1	0	0	0	0	0	0	0	0	0	0	0	0	0	0	0	0	0	0	0	0	0
IL10	0	0	0	0	0	0	0	0	0	0	0	0	0	0	0	0	0	0	0	0	0	0	0	0	0	0	0	0	0	0	0	0	0	0	0	0	0	0	0	0	0	0	0	0	0	0	0	0	0
IFITM1	8	14	11	0	1	9	7	0	5	1	4	4	1	1	0	0	10	1	2	3	9	4	7	38	0	3	14	0	0	14	6	0	32	20	2	3	0	14	0	0	15	12	5	11	5	8	0	2	1
IFITM3	18	45	40	17	17	24	36	8	18	12	16	7	19	9	15	25	15	8	17	10	25	21	20	56	26	7	18	4	24	11	11	4	75	23	2	9	6	34	19	20	38	15	15	40	13	43	13	10	27
CD163	0	0	0	0	0	0	0	0	0	0	0	0	0	0	0	0	0	0	0	0	0	0	0	0	0	0	0	0	0	0	0	0	0	0	0	0	0	0	0	0	0	0	0	1	0	0	0	0	0
IL1R2	0	0	0	0	0	0	0	0	0	0	0	0	0	0	0	0	0	0	0	0	1	0	0	0	0	0	0	0	0	0	0	0	0	0	0	0	0	0	0	0	0	0	1	0	0	0	0	0	0
MRC1	0	0	0	0	0	0	0	0	0	0	0	0	0	0	0	0	0	0	0	0	0	0	0	2	0	0	1	2	0	0	0	0	1	0	0	0	0	0	3	1	0	0	0	0	0	0	1	0	1
HAVCR2	0	0	0	0	1	0	0	0	0	0	0	0	0	0	0	0	0	0	0	0	0	0	0	0	0	0	0	0	0	0	0	0	0	0	0	0	0	0	0	0	0	0	0	0	0	0	0	0	0
LGALS9	0	0	0	0	0	0	0	1	1	0	0	0	0	0	0	0	0	1	0	0	0	0	2	1	2	0	1	0	1	0	0	0	1	0	0	1	0	1	0	0	0	0	0	1	0	1	0	0	0
S100A8	0	0	0	0	0	0	0	0	0	0	0	0	1	0	0	0	0	0	0	0	0	0	0	0	0	0	1	0	0	1	0	0	0	1	0	0	0	0	0	1	0	0	0	1	0	0	0	1	0
S100A9	0	0	0	0	0	0	0	0	0	0	0	0	0	0	0	0	0	0	0	0	0	0	0	0	1	1	1	1	0	0	0	0	0	0	0	0	0	0	0	0	0	0	0	0	0	0	0	0	0
HLA-DRA	1	1	6	0	2	0	0	0	4	0	3	0	1	2	0	8	1	3	4	1	0	0	1	21	4	2	6	2	2	3	6	2	12	0	2	1	6	6	3	1	3	6	12	3	5	0	1	2	1
HLA-DQA1	1	0	1	0	0	0	1	3	0	0	0	0	0	1	0	0	1	0	0	0	0	0	0	7	1	0	0	0	0	0	1	0	1	0	0	0	2	3	0	1	0	0	2	2	0	2	0	1	0
HLA-DQA2	0	0	0	0	0	0	0	0	0	0	0	0	0	0	0	0	0	0	0	0	0	0	0	0	0	0	0	0	0	0	0	0	0	0	0	0	0	0	0	0	0	0	0	0	0	0	0	0	0
HLA-DPA1	2	0	2	0	0	1	2	0	2	0	0	0	2	1	1	6	1	2	2	1	2	1	1	12	3	2	7	0	0	1	3	1	2	0	1	0	6	15	0	2	2	3	2	1	1	0	1	0	4
HLA-DRB1	5	5	16	2	3	0	7	0	8	3	3	0	4	4	0	12	6	3	5	4	4	4	3	17	0	3	4	3	1	7	3	3	3	2	4	2	9	6	0	2	9	7	12	1	4	6	1	2	3
HLA-DPB1	0	0	3	0	0	0	1	0	0	1	0	0	0	1	1	1	4	0	0	3	2	0	0	3	1	1	2	1	2	0	1	0	1	0	2	0	2	1	0	0	1	0	3	2	0	2	1	2	2
HLA-DQB2	0	0	0	0	0	0	0	0	0	0	0	0	0	0	0	0	0	0	0	0	0	0	0	0	0	0	0	0	0	0	0	0	0	0	0	0	0	0	0	0	0	0	0	0	0	0	0	0	0
HLA-DRB5	4	1	5	1	3	1	3	3	2	1	0	2	3	1	0	4	7	1	1	1	1	1	2	13	5	0	4	0	1	8	3	2	10	2	3	0	7	14	1	3	1	7	4	2	1	2	0	0	6
HLA-DQB1	0	0	4	0	0	0	3	0	1	0	0	0	1	2	0	2	0	0	1	1	2	1	0	4	1	0	2	0	0	1	1	0	2	2	0	0	2	2	0	0	1	0	3	2	0	2	1	0	0
HLA-DMA	0	0	3	0	0	0	0	0	0	0	0	0	1	0	0	1	2	0	0	0	0	0	1	6	0	0	0	0	0	1	0	0	1	0	0	0	0	2	0	0	1	1	3	0	1	0	0	0	1
HLA-DMB	0	0	0	0	0	0	0	0	0	0	0	0	0	0	0	1	1	1	0	0	0	0	0	1	0	0	1	0	0	0	1	0	1	0	0	0	0	0	1	0	0	0	0	0	0	0	0	0	1
[truncated: 5,000 more columns]
