# Supplementary material for: Chronic lung diseases are associated with gene expression programs favoring SARS-CoV-2 entry and severity
Source: Nat Commun. 2021 Jul 14;12:4314. doi: 10.1038/s41467-021-24467-0 (PMC8280215; doi:10.1038/s41467-021-24467-0)
Supplement: Supplementary file 4 — Supplementary Dataset 2 [file 41467_2021_24467_MOESM4_ESM.xlsx]

## Sheet: Fig1B_ACE2_SPcells
	CellType	term	group1	group2	null.value	estimate	conf.low	conf.high	p.adj	p.adj.signif
1	AT1	Diagnosis	Control	COPD	0	0.367599	-2.99105	3.72625	0.992	ns
2	AT1	Diagnosis	Control	IPF	0	1.40495	-1.30345	4.11335	0.532	ns
3	AT1	Diagnosis	Control	Other-ILD	0	0.249763	-3.1635	3.66303	0.998	ns
4	AT1	Diagnosis	COPD	IPF	0	1.03735	-2.25643	4.33114	0.845	ns
5	AT1	Diagnosis	COPD	Other-ILD	0	-0.117837	-4.01193	3.77626	1	ns
6	AT1	Diagnosis	IPF	Other-ILD	0	-1.15519	-4.50465	2.19427	0.806	ns
7	AT2	Diagnosis	Control	COPD	0	0.910033	-1.23625	3.05632	0.69	ns
8	AT2	Diagnosis	Control	IPF	0	-0.873675	-2.38364	0.636293	0.439	ns
9	AT2	Diagnosis	Control	Other-ILD	0	-0.716991	-2.67181	1.23783	0.777	ns
10	AT2	Diagnosis	COPD	IPF	0	-1.78371	-3.77245	0.205036	0.0959	ns
11	AT2	Diagnosis	COPD	Other-ILD	0	-1.62702	-3.97147	0.717422	0.277	ns
12	AT2	Diagnosis	IPF	Other-ILD	0	0.156683	-1.62374	1.9371	0.996	ns
13	Basal	Diagnosis	Control	COPD	0	-2.27278	-6.27642	1.73087	0.455	ns
14	Basal	Diagnosis	Control	IPF	0	-1.60989	-4.24034	1.02056	0.387	ns
15	Basal	Diagnosis	Control	Other-ILD	0	-0.279	-3.62124	3.06324	0.996	ns
16	Basal	Diagnosis	COPD	IPF	0	0.662884	-2.93916	4.26493	0.964	ns
17	Basal	Diagnosis	COPD	Other-ILD	0	1.99378	-2.15665	6.1442	0.597	ns
18	Basal	Diagnosis	IPF	Other-ILD	0	1.33089	-1.51799	4.17977	0.619	ns
19	Ciliated Cells	Diagnosis	Control	COPD	0	0.162228	-0.757675	1.08213	0.968	ns
20	Ciliated Cells	Diagnosis	Control	IPF	0	-0.50335	-1.14912	0.142416	0.184	ns
21	Ciliated Cells	Diagnosis	Control	Other-ILD	0	-0.355147	-1.19299	0.482695	0.69	ns
22	Ciliated Cells	Diagnosis	COPD	IPF	0	-0.665578	-1.51689	0.185733	0.182	ns
23	Ciliated Cells	Diagnosis	COPD	Other-ILD	0	-0.517375	-1.52221	0.487462	0.541	ns
24	Ciliated Cells	Diagnosis	IPF	Other-ILD	0	0.148203	-0.613695	0.9101	0.958	ns
25	KRT5-/KRT17+	Diagnosis	Control	COPD	0	-1.11022e-16	-3.71825	3.71825	1	ns
26	KRT5-/KRT17+	Diagnosis	Control	IPF	0	1.01119	-1.76991	3.79228	0.78	ns
27	KRT5-/KRT17+	Diagnosis	Control	Other-ILD	0	0.909713	-2.35141	4.17084	0.887	ns
28	KRT5-/KRT17+	Diagnosis	COPD	IPF	0	1.01119	-1.98737	4.00974	0.817	ns
29	KRT5-/KRT17+	Diagnosis	COPD	Other-ILD	0	0.909713	-2.53873	4.35816	0.902	ns
30	KRT5-/KRT17+	Diagnosis	IPF	Other-ILD	0	-0.101476	-2.50997	2.30702	1	ns
31	MUC5AC+	Diagnosis	Control	COPD	0	-1.13333	-9.37247	7.10581	0.984	ns
32	MUC5AC+	Diagnosis	Control	IPF	0	1.31546	-4.25307	6.88399	0.926	ns
33	MUC5AC+	Diagnosis	Control	Other-ILD	0	-1.20987	-8.78878	6.36904	0.975	ns
34	MUC5AC+	Diagnosis	COPD	IPF	0	2.44879	-4.87489	9.77247	0.818	ns
35	MUC5AC+	Diagnosis	COPD	Other-ILD	0	-0.0765365	-9.02459	8.87152	1	ns
36	MUC5AC+	Diagnosis	IPF	Other-ILD	0	-2.52533	-9.09744	4.04679	0.747	ns
37	MUC5B+	Diagnosis	Control	COPD	0	-3.33988	-9.16278	2.48302	0.447	ns
38	MUC5B+	Diagnosis	Control	IPF	0	-2.75421	-6.82904	1.32062	0.299	ns
39	MUC5B+	Diagnosis	Control	Other-ILD	0	-2.40382	-7.56527	2.75763	0.622	ns
40	MUC5B+	Diagnosis	COPD	IPF	0	0.585671	-4.69697	5.86831	0.992	ns
41	MUC5B+	Diagnosis	COPD	Other-ILD	0	0.936058	-5.2237	7.09581	0.979	ns
42	MUC5B+	Diagnosis	IPF	Other-ILD	0	0.350387	-4.19282	4.89359	0.997	ns
43	PNEC/Ionocytes	Diagnosis	Control	COPD	0	2.22045e-16	-10.3062	10.3062	1	ns
44	PNEC/Ionocytes	Diagnosis	Control	IPF	0	1.96818	-4.63522	8.57158	0.864	ns
45	PNEC/Ionocytes	Diagnosis	Control	Other-ILD	0	-4.44089e-16	-8.30909	8.30909	1	ns
46	PNEC/Ionocytes	Diagnosis	COPD	IPF	0	1.96818	-7.31038	11.2467	0.945	ns
47	PNEC/Ionocytes	Diagnosis	COPD	Other-ILD	0	-6.66134e-16	-10.5607	10.5607	1	ns
48	PNEC/Ionocytes	Diagnosis	IPF	Other-ILD	0	-1.96818	-8.96216	5.0258	0.883	ns
49	SCGB3A2+	Diagnosis	Control	COPD	0	-0.282942	-1.8813	1.31542	0.968	ns
50	SCGB3A2+	Diagnosis	Control	IPF	0	0.569944	-0.531652	1.67154	0.537	ns
51	SCGB3A2+	Diagnosis	Control	Other-ILD	0	0.25359	-1.15686	1.66404	0.966	ns
52	SCGB3A2+	Diagnosis	COPD	IPF	0	0.852886	-0.622507	2.32828	0.44	ns
53	SCGB3A2+	Diagnosis	COPD	Other-ILD	0	0.536532	-1.18179	2.25486	0.849	ns
54	SCGB3A2+	Diagnosis	IPF	Other-ILD	0	-0.316354	-1.58576	0.95305	0.917	ns
55	SCGB3A2+/SCGB1A1+	Diagnosis	Control	COPD	0	-1.75312	-4.77494	1.26871	0.436	ns
56	SCGB3A2+/SCGB1A1+	Diagnosis	Control	IPF	0	-0.978005	-3.09295	1.13694	0.628	ns
57	SCGB3A2+/SCGB1A1+	Diagnosis	Control	Other-ILD	0	-1.18301	-3.89669	1.53067	0.671	ns
58	SCGB3A2+/SCGB1A1+	Diagnosis	COPD	IPF	0	0.775112	-2.00214	3.55237	0.887	ns
59	SCGB3A2+/SCGB1A1+	Diagnosis	COPD	Other-ILD	0	0.570106	-2.68631	3.82652	0.969	ns
60	SCGB3A2+/SCGB1A1+	Diagnosis	IPF	Other-ILD	0	-0.205006	-2.6434	2.23339	0.996	ns

## Sheet: Fig1C_TMPRSS2_SPcells
	CellType	term	group1	group2	null.value	estimate	conf.low	conf.high	p.adj	p.adj.signif
1	AT1	Diagnosis	Control	COPD	0	20.2521	2.99827	37.5059	0.0142	*
2	AT1	Diagnosis	Control	IPF	0	28.8359	14.0357	43.6361	6.73e-06	****
3	AT1	Diagnosis	Control	Other-ILD	0	31.2594	11.4303	51.0885	0.000388	***
4	AT1	Diagnosis	COPD	IPF	0	8.58382	-9.37321	26.5408	0.602	ns
5	AT1	Diagnosis	COPD	Other-ILD	0	11.0073	-11.2773	33.2919	0.576	ns
6	AT1	Diagnosis	IPF	Other-ILD	0	2.42352	-18.0204	22.8675	0.99	ns
7	AT2	Diagnosis	Control	COPD	0	2.58234	-7.05445	12.2191	0.9	ns
8	AT2	Diagnosis	Control	IPF	0	-9.34796	-16.3222	-2.37372	0.00346	**
9	AT2	Diagnosis	Control	Other-ILD	0	-2.43443	-11.9679	7.09905	0.912	ns
10	AT2	Diagnosis	COPD	IPF	0	-11.9303	-21.2295	-2.63111	0.00572	**
11	AT2	Diagnosis	COPD	Other-ILD	0	-5.01677	-16.3624	6.32881	0.663	ns
12	AT2	Diagnosis	IPF	Other-ILD	0	6.91353	-2.27857	16.1056	0.212	ns
13	Basal	Diagnosis	Control	COPD	0	0.0868232	-13.2312	13.4048	1	ns
14	Basal	Diagnosis	Control	IPF	0	1.59969	-7.61339	10.8128	0.97	ns
15	Basal	Diagnosis	Control	Other-ILD	0	0.384514	-11.6726	12.4416	1	ns
16	Basal	Diagnosis	COPD	IPF	0	1.51287	-10.6313	13.6571	0.988	ns
17	Basal	Diagnosis	COPD	Other-ILD	0	0.29769	-14.1236	14.719	1	ns
18	Basal	Diagnosis	IPF	Other-ILD	0	-1.21517	-11.9616	9.53125	0.991	ns
19	Ciliated Cells	Diagnosis	Control	COPD	0	-0.664533	-7.34546	6.0164	0.994	ns
20	Ciliated Cells	Diagnosis	Control	IPF	0	0.392031	-4.41357	5.19764	0.997	ns
21	Ciliated Cells	Diagnosis	Control	Other-ILD	0	0.329694	-6.21095	6.87034	0.999	ns
22	Ciliated Cells	Diagnosis	COPD	IPF	0	1.05656	-5.38712	7.50025	0.974	ns
23	Ciliated Cells	Diagnosis	COPD	Other-ILD	0	0.994227	-6.82928	8.81774	0.988	ns
24	Ciliated Cells	Diagnosis	IPF	Other-ILD	0	-0.0623373	-6.36046	6.23578	1	ns
25	KRT5-/KRT17+	Diagnosis	Control	COPD	0	4.30098	-17.5469	26.1489	0.956	ns
26	KRT5-/KRT17+	Diagnosis	Control	IPF	0	10.2244	-6.97666	27.4255	0.414	ns
27	KRT5-/KRT17+	Diagnosis	Control	Other-ILD	0	8.38717	-11.8311	28.6054	0.704	ns
28	KRT5-/KRT17+	Diagnosis	COPD	IPF	0	5.92345	-11.5704	23.4173	0.816	ns
29	KRT5-/KRT17+	Diagnosis	COPD	Other-ILD	0	4.08619	-16.3817	24.5541	0.955	ns
30	KRT5-/KRT17+	Diagnosis	IPF	Other-ILD	0	-1.83726	-17.2477	13.5731	0.99	ns
31	MUC5AC+	Diagnosis	Control	COPD	0	-8.01515	-28.7227	12.6924	0.743	ns
32	MUC5AC+	Diagnosis	Control	IPF	0	-2.8602	-17.1891	11.4687	0.954	ns
33	MUC5AC+	Diagnosis	Control	Other-ILD	0	5.72937	-13.9823	25.441	0.873	ns
34	MUC5AC+	Diagnosis	COPD	IPF	0	5.15495	-13.2865	23.5964	0.885	ns
35	MUC5AC+	Diagnosis	COPD	Other-ILD	0	13.7445	-9.13156	36.6206	0.401	ns
36	MUC5AC+	Diagnosis	IPF	Other-ILD	0	8.58957	-8.72604	25.9052	0.568	ns
37	MUC5B+	Diagnosis	Control	COPD	0	5.42512	-6.51031	17.3606	0.642	ns
38	MUC5B+	Diagnosis	Control	IPF	0	5.59628	-3.33486	14.5274	0.368	ns
39	MUC5B+	Diagnosis	Control	Other-ILD	0	0.982767	-10.832	12.7975	0.996	ns
40	MUC5B+	Diagnosis	COPD	IPF	0	0.171155	-10.8152	11.1575	1	ns
41	MUC5B+	Diagnosis	COPD	Other-ILD	0	-4.44235	-17.8783	8.99358	0.827	ns
42	MUC5B+	Diagnosis	IPF	Other-ILD	0	-4.61351	-15.4687	6.24167	0.69	ns
43	PNEC/Ionocytes	Diagnosis	Control	COPD	0	16.8109	-5.49403	39.1158	0.208	ns
44	PNEC/Ionocytes	Diagnosis	Control	IPF	0	8.93254	-7.07659	24.9417	0.47	ns
45	PNEC/Ionocytes	Diagnosis	Control	Other-ILD	0	9.17737	-11.6942	30.0489	0.663	ns
46	PNEC/Ionocytes	Diagnosis	COPD	IPF	0	-7.87833	-28.092	12.3353	0.741	ns
47	PNEC/Ionocytes	Diagnosis	COPD	Other-ILD	0	-7.6335	-31.8806	16.6136	0.845	ns
48	PNEC/Ionocytes	Diagnosis	IPF	Other-ILD	0	0.244831	-18.3752	18.8648	1	ns
49	SCGB3A2+	Diagnosis	Control	COPD	0	7.6197	-7.53328	22.7727	0.563	ns
50	SCGB3A2+	Diagnosis	Control	IPF	0	4.6503	-6.16454	15.4651	0.682	ns
51	SCGB3A2+	Diagnosis	Control	Other-ILD	0	1.64177	-12.8374	16.121	0.991	ns
52	SCGB3A2+	Diagnosis	COPD	IPF	0	-2.9694	-17.3503	11.4115	0.951	ns
53	SCGB3A2+	Diagnosis	COPD	Other-ILD	0	-5.97793	-23.2839	11.328	0.808	ns
54	SCGB3A2+	Diagnosis	IPF	Other-ILD	0	-3.00853	-16.6776	10.6605	0.941	ns
55	SCGB3A2+/SCGB1A1+	Diagnosis	Control	COPD	0	20.2763	8.22232	32.3302	0.000119	***
56	SCGB3A2+/SCGB1A1+	Diagnosis	Control	IPF	0	6.82424	-2.16074	15.8092	0.204	ns
57	SCGB3A2+/SCGB1A1+	Diagnosis	Control	Other-ILD	0	3.63162	-8.30061	15.5638	0.86	ns
58	SCGB3A2+/SCGB1A1+	Diagnosis	COPD	IPF	0	-13.452	-24.772	-2.13202	0.0125	*
59	SCGB3A2+/SCGB1A1+	Diagnosis	COPD	Other-ILD	0	-16.6447	-30.4211	-2.86819	0.0107	*
60	SCGB3A2+/SCGB1A1+	Diagnosis	IPF	Other-ILD	0	-3.19262	-14.3829	7.99768	0.881	ns
61	Transitional AT2	Diagnosis	Control	COPD	0	14.5264	-3.45512	32.508	0.159	ns
62	Transitional AT2	Diagnosis	Control	IPF	0	14.4761	1.2812	27.6709	0.0253	*
63	Transitional AT2	Diagnosis	Control	Other-ILD	0	19.5024	1.73681	37.2681	0.0252	*
64	Transitional AT2	Diagnosis	COPD	IPF	0	-0.0503863	-17.3265	17.2257	1	ns
65	Transitional AT2	Diagnosis	COPD	Other-ILD	0	4.976	-15.9997	25.9517	0.927	ns
66	Transitional AT2	Diagnosis	IPF	Other-ILD	0	5.02639	-12.0249	22.0777	0.871	ns

## Sheet: FigS2_SPcells
	CellType	geneid	term	group1	group2	null.value	estimate	conf.low	conf.high	p.adj	p.adj.signif
1	AT1	BSG	Diagnosis	Control	COPD	0	-6.63452	-23.8613	10.5923	0.75	ns
2	AT1	BSG	Diagnosis	Control	IPF	0	3.17701	-11.5735	17.9275	0.944	ns
3	AT1	BSG	Diagnosis	Control	Other-ILD	0	13.1274	-6.69464	32.9495	0.317	ns
4	AT1	BSG	Diagnosis	COPD	IPF	0	9.81153	-8.20671	27.8298	0.493	ns
5	AT1	BSG	Diagnosis	COPD	Other-ILD	0	19.762	-2.59859	42.1225	0.104	ns
6	AT1	BSG	Diagnosis	IPF	Other-ILD	0	9.95042	-10.5632	30.4641	0.59	ns
7	AT1	CTSL	Diagnosis	Control	COPD	0	-7.86651	-22.7159	6.98283	0.517	ns
8	AT1	CTSL	Diagnosis	Control	IPF	0	9.7719	-2.94291	22.4867	0.194	ns
9	AT1	CTSL	Diagnosis	Control	Other-ILD	0	5.9816	-11.1049	23.0681	0.8	ns
10	AT1	CTSL	Diagnosis	COPD	IPF	0	17.6384	2.10686	33.17	0.019	*
11	AT1	CTSL	Diagnosis	COPD	Other-ILD	0	13.8481	-5.42649	33.1227	0.247	ns
12	AT1	CTSL	Diagnosis	IPF	Other-ILD	0	-3.79031	-21.4729	13.8923	0.945	ns
13	AT1	FURIN	Diagnosis	Control	COPD	0	1.30959	-9.77728	12.3965	0.99	ns
14	AT1	FURIN	Diagnosis	Control	IPF	0	4.3213	-5.17188	13.8145	0.639	ns
15	AT1	FURIN	Diagnosis	Control	Other-ILD	0	4.73494	-8.02221	17.4921	0.77	ns
16	AT1	FURIN	Diagnosis	COPD	IPF	0	3.01171	-8.58452	14.6079	0.907	ns
17	AT1	FURIN	Diagnosis	COPD	Other-ILD	0	3.42535	-10.9655	17.8162	0.926	ns
18	AT1	FURIN	Diagnosis	IPF	Other-ILD	0	0.41364	-12.7886	13.6159	1	ns
19	AT1	HSPA5	Diagnosis	Control	COPD	0	-13.6591	-31.7828	4.46459	0.209	ns
20	AT1	HSPA5	Diagnosis	Control	IPF	0	-3.34101	-18.8595	12.1775	0.944	ns
21	AT1	HSPA5	Diagnosis	Control	Other-ILD	0	7.82214	-13.0319	28.6762	0.765	ns
22	AT1	HSPA5	Diagnosis	COPD	IPF	0	10.3181	-8.63825	29.2744	0.493	ns
23	AT1	HSPA5	Diagnosis	COPD	Other-ILD	0	21.4812	-2.04349	45.0059	0.087	ns
24	AT1	HSPA5	Diagnosis	IPF	Other-ILD	0	11.1632	-10.4185	32.7448	0.537	ns
25	AT1	NRP1	Diagnosis	Control	COPD	0	2.73723	-0.355463	5.82992	0.103	ns
26	AT1	NRP1	Diagnosis	Control	IPF	0	-0.453504	-3.10164	2.19463	0.971	ns
27	AT1	NRP1	Diagnosis	Control	Other-ILD	0	1.20951	-2.34911	4.76813	0.814	ns
28	AT1	NRP1	Diagnosis	COPD	IPF	0	-3.19073	-6.42552	0.0440459	0.0547	ns
29	AT1	NRP1	Diagnosis	COPD	Other-ILD	0	-1.52772	-5.54207	2.48663	0.757	ns
30	AT1	NRP1	Diagnosis	IPF	Other-ILD	0	1.66302	-2.01976	5.34579	0.645	ns
31	AT2	BSG	Diagnosis	Control	COPD	0	-16.7098	-29.137	-4.28257	0.00333	**
32	AT2	BSG	Diagnosis	Control	IPF	0	-9.69625	-18.6234	-0.769063	0.0273	*
33	AT2	BSG	Diagnosis	Control	Other-ILD	0	4.64243	-7.65007	16.9349	0.763	ns
34	AT2	BSG	Diagnosis	COPD	IPF	0	7.01356	-5.03163	19.0587	0.435	ns
35	AT2	BSG	Diagnosis	COPD	Other-ILD	0	21.3522	6.63839	36.0661	0.00124	**
36	AT2	BSG	Diagnosis	IPF	Other-ILD	0	14.3387	2.43255	26.2448	0.011	*
37	AT2	CTSL	Diagnosis	Control	COPD	0	-10.4359	-19.1029	-1.76881	0.011	*
38	AT2	CTSL	Diagnosis	Control	IPF	0	-5.10747	-11.3335	1.11857	0.149	ns
39	AT2	CTSL	Diagnosis	Control	Other-ILD	0	-2.46853	-11.0416	6.10456	0.879	ns
40	AT2	CTSL	Diagnosis	COPD	IPF	0	5.32841	-3.0722	13.729	0.358	ns
41	AT2	CTSL	Diagnosis	COPD	Other-ILD	0	7.96735	-2.29445	18.2291	0.188	ns
42	AT2	CTSL	Diagnosis	IPF	Other-ILD	0	2.63894	-5.66468	10.9426	0.844	ns
43	AT2	FURIN	Diagnosis	Control	COPD	0	-4.00685	-12.122	4.10832	0.578	ns
44	AT2	FURIN	Diagnosis	Control	IPF	0	-8.32665	-14.1562	-2.49706	0.00154	**
45	AT2	FURIN	Diagnosis	Control	Other-ILD	0	1.36175	-6.66543	9.38893	0.972	ns
46	AT2	FURIN	Diagnosis	COPD	IPF	0	-4.3198	-12.1855	3.54589	0.488	ns
47	AT2	FURIN	Diagnosis	COPD	Other-ILD	0	5.3686	-4.23976	14.977	0.472	ns
48	AT2	FURIN	Diagnosis	IPF	Other-ILD	0	9.6884	1.91352	17.4633	0.00781	**
49	AT2	HSPA5	Diagnosis	Control	COPD	0	-18.8891	-31.5319	-6.24622	0.000819	***
50	AT2	HSPA5	Diagnosis	Control	IPF	0	-12.9876	-22.0696	-3.9055	0.00152	**
51	AT2	HSPA5	Diagnosis	Control	Other-ILD	0	8.82147	-3.6843	21.3272	0.264	ns
52	AT2	HSPA5	Diagnosis	COPD	IPF	0	5.9015	-6.35267	18.1557	0.598	ns
53	AT2	HSPA5	Diagnosis	COPD	Other-ILD	0	27.7105	12.7414	42.6797	1.74e-05	****
54	AT2	HSPA5	Diagnosis	IPF	Other-ILD	0	21.809	9.69634	33.9217	3.12e-05	****
55	AT2	NRP1	Diagnosis	Control	COPD	0	-4.41696	-12.9874	4.15344	0.543	ns
56	AT2	NRP1	Diagnosis	Control	IPF	0	-2.24162	-8.39823	3.91498	0.782	ns
57	AT2	NRP1	Diagnosis	Control	Other-ILD	0	-6.41166	-14.8891	2.06582	0.208	ns
58	AT2	NRP1	Diagnosis	COPD	IPF	0	2.17534	-6.13159	10.4823	0.906	ns
59	AT2	NRP1	Diagnosis	COPD	Other-ILD	0	-1.9947	-12.1421	8.15266	0.957	ns
60	AT2	NRP1	Diagnosis	IPF	Other-ILD	0	-4.17004	-12.3811	4.04098	0.555	ns
61	B Cells	BSG	Diagnosis	Control	COPD	0	-4.74882	-17.8594	8.36178	0.785	ns
62	B Cells	BSG	Diagnosis	Control	IPF	0	2.69111	-6.69127	12.0735	0.88	ns
63	B Cells	BSG	Diagnosis	Control	Other-ILD	0	20.4121	7.30147	33.5227	0.000439	***
64	B Cells	BSG	Diagnosis	COPD	IPF	0	7.43993	-5.22176	20.1016	0.427	ns
65	B Cells	BSG	Diagnosis	COPD	Other-ILD	0	25.1609	9.53472	40.7871	0.000254	***
66	B Cells	BSG	Diagnosis	IPF	Other-ILD	0	17.721	5.05927	30.3827	0.00202	**
67	B Cells	CTSL	Diagnosis	Control	COPD	0	-10.0421	-24.8781	4.79395	0.3	ns
68	B Cells	CTSL	Diagnosis	Control	IPF	0	-1.85869	-12.4759	8.75847	0.969	ns
69	B Cells	CTSL	Diagnosis	Control	Other-ILD	0	23.0808	8.24473	37.9168	0.000444	***
70	B Cells	CTSL	Diagnosis	COPD	IPF	0	8.1834	-6.14465	22.5114	0.452	ns
71	B Cells	CTSL	Diagnosis	COPD	Other-ILD	0	33.1229	15.4402	50.8055	1.36e-05	****
72	B Cells	CTSL	Diagnosis	IPF	Other-ILD	0	24.9395	10.6114	39.2675	6.2e-05	****
73	B Cells	FURIN	Diagnosis	Control	COPD	0	-2.22268	-7.9045	3.45913	0.742	ns
74	B Cells	FURIN	Diagnosis	Control	IPF	0	-0.170764	-4.23686	3.89533	1	ns
75	B Cells	FURIN	Diagnosis	Control	Other-ILD	0	9.00148	3.31966	14.6833	0.000332	***
76	B Cells	FURIN	Diagnosis	COPD	IPF	0	2.05192	-3.43535	7.53919	0.768	ns
77	B Cells	FURIN	Diagnosis	COPD	Other-ILD	0	11.2242	4.45216	17.9962	0.000154	***
78	B Cells	FURIN	Diagnosis	IPF	Other-ILD	0	9.17224	3.68497	14.6595	0.000132	***
79	B Cells	HSPA5	Diagnosis	Control	COPD	0	-15.5645	-29.4799	-1.64911	0.0215	*
80	B Cells	HSPA5	Diagnosis	Control	IPF	0	-0.502927	-10.4612	9.45538	0.999	ns
81	B Cells	HSPA5	Diagnosis	Control	Other-ILD	0	21.1647	7.24927	35.08	0.00063	***
82	B Cells	HSPA5	Diagnosis	COPD	IPF	0	15.0616	1.62265	28.5005	0.0211	*
83	B Cells	HSPA5	Diagnosis	COPD	Other-ILD	0	36.7291	20.1438	53.3145	1.84e-07	****
84	B Cells	HSPA5	Diagnosis	IPF	Other-ILD	0	21.6676	8.22866	35.1065	0.000248	***
85	B Cells	NRP1	Diagnosis	Control	COPD	0	-0.0241859	-6.87013	6.82176	1	ns
86	B Cells	NRP1	Diagnosis	Control	IPF	0	-0.73306	-5.63224	4.16612	0.98	ns
87	B Cells	NRP1	Diagnosis	Control	Other-ILD	0	6.69933	-0.146617	13.5453	0.0576	ns
88	B Cells	NRP1	Diagnosis	COPD	IPF	0	-0.708874	-7.32041	5.90266	0.993	ns
89	B Cells	NRP1	Diagnosis	COPD	Other-ILD	0	6.72351	-1.43598	14.883	0.146	ns
90	B Cells	NRP1	Diagnosis	IPF	Other-ILD	0	7.43239	0.820852	14.0439	0.0206	*
91	Basal	BSG	Diagnosis	Control	COPD	0	-3.74819	-23.2358	15.7395	0.959	ns
92	Basal	BSG	Diagnosis	Control	IPF	0	-3.37484	-16.8334	10.0837	0.915	ns
93	Basal	BSG	Diagnosis	Control	Other-ILD	0	6.16196	-11.4806	23.8046	0.802	ns
94	Basal	BSG	Diagnosis	COPD	IPF	0	0.373349	-17.3796	18.1263	1	ns
95	Basal	BSG	Diagnosis	COPD	Other-ILD	0	9.91014	-11.1919	31.0122	0.617	ns
96	Basal	BSG	Diagnosis	IPF	Other-ILD	0	9.5368	-6.16867	25.2423	0.396	ns
97	Basal	CTSL	Diagnosis	Control	COPD	0	-5.92629	-23.1143	11.2617	0.808	ns
98	Basal	CTSL	Diagnosis	Control	IPF	0	-5.20795	-17.0783	6.6624	0.667	ns
99	Basal	CTSL	Diagnosis	Control	Other-ILD	0	-4.03929	-19.5999	11.5213	0.907	ns
100	Basal	CTSL	Diagnosis	COPD	IPF	0	0.718341	-14.9397	16.3763	0.999	ns
101	Basal	CTSL	Diagnosis	COPD	Other-ILD	0	1.887	-16.7249	20.4989	0.994	ns
102	Basal	CTSL	Diagnosis	IPF	Other-ILD	0	1.16866	-12.6834	15.0208	0.996	ns
103	Basal	FURIN	Diagnosis	Control	COPD	0	-0.53441	-15.7874	14.7185	1	ns
104	Basal	FURIN	Diagnosis	Control	IPF	0	1.79933	-8.73465	12.3333	0.971	ns
105	Basal	FURIN	Diagnosis	Control	Other-ILD	0	5.12986	-8.67897	18.9387	0.771	ns
106	Basal	FURIN	Diagnosis	COPD	IPF	0	2.33374	-11.5615	16.229	0.972	ns
107	Basal	FURIN	Diagnosis	COPD	Other-ILD	0	5.66427	-10.8523	22.1808	0.811	ns
108	Basal	FURIN	Diagnosis	IPF	Other-ILD	0	3.33052	-8.96211	15.6232	0.896	ns
109	Basal	HSPA5	Diagnosis	Control	COPD	0	-4.88113	-24.7411	14.9789	0.92	ns
110	Basal	HSPA5	Diagnosis	Control	IPF	0	-3.30011	-17.0158	10.4156	0.924	ns
111	Basal	HSPA5	Diagnosis	Control	Other-ILD	0	13.617	-4.36266	31.5967	0.206	ns
112	Basal	HSPA5	Diagnosis	COPD	IPF	0	1.58102	-16.5112	19.6732	0.996	ns
113	Basal	HSPA5	Diagnosis	COPD	Other-ILD	0	18.4982	-3.0071	40.0034	0.119	ns
114	Basal	HSPA5	Diagnosis	IPF	Other-ILD	0	16.9171	0.911596	32.9227	0.0338	*
115	Basal	NRP1	Diagnosis	Control	COPD	0	0.618248	-11.755	12.9915	0.999	ns
116	Basal	NRP1	Diagnosis	Control	IPF	0	6.91059	-1.63465	15.4558	0.158	ns
117	Basal	NRP1	Diagnosis	Control	Other-ILD	0	3.75549	-7.44632	14.9573	0.821	ns
118	Basal	NRP1	Diagnosis	COPD	IPF	0	6.29234	-4.97956	17.5642	0.472	ns
119	Basal	NRP1	Diagnosis	COPD	Other-ILD	0	3.13724	-10.2611	16.5356	0.93	ns
120	Basal	NRP1	Diagnosis	IPF	Other-ILD	0	-3.1551	-13.127	6.81677	0.845	ns
121	cDCs	BSG	Diagnosis	Control	COPD	0	-8.42028	-18.4516	1.61105	0.134	ns
122	cDCs	BSG	Diagnosis	Control	IPF	0	6.74369	-0.622698	14.1101	0.086	ns
123	cDCs	BSG	Diagnosis	Control	Other-ILD	0	14.5847	4.55333	24.616	0.00121	**
124	cDCs	BSG	Diagnosis	COPD	IPF	0	15.164	5.42396	24.904	0.000436	***
125	cDCs	BSG	Diagnosis	COPD	Other-ILD	0	23.0049	11.1208	34.889	6.3e-06	****
126	cDCs	BSG	Diagnosis	IPF	Other-ILD	0	7.84097	-1.89903	17.581	0.162	ns
127	cDCs	CTSL	Diagnosis	Control	COPD	0	-15.0799	-24.7961	-5.36365	0.000458	***
128	cDCs	CTSL	Diagnosis	Control	IPF	0	-6.06413	-13.1991	1.07085	0.126	ns
129	cDCs	CTSL	Diagnosis	Control	Other-ILD	0	2.82858	-6.88764	12.5448	0.875	ns
130	cDCs	CTSL	Diagnosis	COPD	IPF	0	9.01574	-0.418307	18.4498	0.0669	ns
131	cDCs	CTSL	Diagnosis	COPD	Other-ILD	0	17.9084	6.39767	29.4192	0.000441	***
132	cDCs	CTSL	Diagnosis	IPF	Other-ILD	0	8.89271	-0.541332	18.3268	0.0727	ns
133	cDCs	FURIN	Diagnosis	Control	COPD	0	-1.85497	-8.48384	4.77389	0.887	ns
134	cDCs	FURIN	Diagnosis	Control	IPF	0	0.180028	-4.6878	5.04785	1	ns
135	cDCs	FURIN	Diagnosis	Control	Other-ILD	0	2.1863	-4.44256	8.81516	0.829	ns
136	cDCs	FURIN	Diagnosis	COPD	IPF	0	2.035	-4.40135	8.47135	0.846	ns
137	cDCs	FURIN	Diagnosis	COPD	Other-ILD	0	4.04127	-3.81193	11.8945	0.544	ns
138	cDCs	FURIN	Diagnosis	IPF	Other-ILD	0	2.00627	-4.43008	8.44262	0.851	ns
139	cDCs	HSPA5	Diagnosis	Control	COPD	0	-3.08279	-14.7856	8.62004	0.904	ns
140	cDCs	HSPA5	Diagnosis	Control	IPF	0	8.24175	-0.352086	16.8356	0.0655	ns
141	cDCs	HSPA5	Diagnosis	Control	Other-ILD	0	21.8872	10.1844	33.5901	1.38e-05	****
142	cDCs	HSPA5	Diagnosis	COPD	IPF	0	11.3245	-0.0384269	22.6875	0.0511	ns
143	cDCs	HSPA5	Diagnosis	COPD	Other-ILD	0	24.97	11.1057	38.8343	3.09e-05	****
144	cDCs	HSPA5	Diagnosis	IPF	Other-ILD	0	13.6455	2.28252	25.0085	0.0113	*
145	cDCs	NRP1	Diagnosis	Control	COPD	0	-5.13418	-10.7426	0.474218	0.086	ns
146	cDCs	NRP1	Diagnosis	Control	IPF	0	-1.87017	-5.98863	2.24829	0.643	ns
147	cDCs	NRP1	Diagnosis	Control	Other-ILD	0	-4.09785	-9.70625	1.51056	0.235	ns
148	cDCs	NRP1	Diagnosis	COPD	IPF	0	3.26401	-2.18152	8.70954	0.409	ns
149	cDCs	NRP1	Diagnosis	COPD	Other-ILD	0	1.03634	-5.60792	7.6806	0.978	ns
150	cDCs	NRP1	Diagnosis	IPF	Other-ILD	0	-2.22767	-7.6732	3.21785	0.715	ns
151	Ciliated Cells	BSG	Diagnosis	Control	COPD	0	-9.8436	-21.2064	1.51915	0.115	ns
152	Ciliated Cells	BSG	Diagnosis	Control	IPF	0	-1.73476	-9.87615	6.40663	0.946	ns
153	Ciliated Cells	BSG	Diagnosis	Control	Other-ILD	0	9.36181	-1.76145	20.4851	0.133	ns
154	Ciliated Cells	BSG	Diagnosis	COPD	IPF	0	8.10885	-2.85813	19.0758	0.225	ns
155	Ciliated Cells	BSG	Diagnosis	COPD	Other-ILD	0	19.2054	5.87427	32.5365	0.00137	**
156	Ciliated Cells	BSG	Diagnosis	IPF	Other-ILD	0	11.0966	0.377925	21.8152	0.0393	*
157	Ciliated Cells	CTSL	Diagnosis	Control	COPD	0	-5.43511	-14.573	3.70275	0.416	ns
158	Ciliated Cells	CTSL	Diagnosis	Control	IPF	0	2.0748	-4.47246	8.62206	0.845	ns
159	Ciliated Cells	CTSL	Diagnosis	Control	Other-ILD	0	11.0366	2.09138	19.9819	0.00865	**
160	Ciliated Cells	CTSL	Diagnosis	COPD	IPF	0	7.50991	-1.30967	16.3295	0.125	ns
161	Ciliated Cells	CTSL	Diagnosis	COPD	Other-ILD	0	16.4718	5.75093	27.1926	0.000537	***
162	Ciliated Cells	CTSL	Diagnosis	IPF	Other-ILD	0	8.96184	0.341976	17.5817	0.0381	*
163	Ciliated Cells	FURIN	Diagnosis	Control	COPD	0	-3.89375	-7.69122	-0.096285	0.0421	*
164	Ciliated Cells	FURIN	Diagnosis	Control	IPF	0	-3.51419	-6.23506	-0.793313	0.00531	**
165	Ciliated Cells	FURIN	Diagnosis	Control	Other-ILD	0	-2.26915	-5.98657	1.44827	0.392	ns
166	Ciliated Cells	FURIN	Diagnosis	COPD	IPF	0	0.379562	-3.28563	4.04476	0.993	ns
167	Ciliated Cells	FURIN	Diagnosis	COPD	Other-ILD	0	1.6246	-2.8307	6.0799	0.782	ns
168	Ciliated Cells	FURIN	Diagnosis	IPF	Other-ILD	0	1.24504	-2.33716	4.82724	0.805	ns
169	Ciliated Cells	HSPA5	Diagnosis	Control	COPD	0	-9.2172	-20.7645	2.33007	0.168	ns
170	Ciliated Cells	HSPA5	Diagnosis	Control	IPF	0	-1.86216	-10.1358	6.41143	0.937	ns
171	Ciliated Cells	HSPA5	Diagnosis	Control	Other-ILD	0	11.4363	0.132433	22.7402	0.0462	*
172	Ciliated Cells	HSPA5	Diagnosis	COPD	IPF	0	7.35504	-3.79003	18.5001	0.322	ns
173	Ciliated Cells	HSPA5	Diagnosis	COPD	Other-ILD	0	20.6535	7.1059	34.2011	0.000605	***
174	Ciliated Cells	HSPA5	Diagnosis	IPF	Other-ILD	0	13.2985	2.40579	24.1912	0.00962	**
175	Ciliated Cells	NRP1	Diagnosis	Control	COPD	0	-3.07936	-7.88104	1.72232	0.348	ns
176	Ciliated Cells	NRP1	Diagnosis	Control	IPF	0	-3.89582	-7.33622	-0.455426	0.0194	*
177	Ciliated Cells	NRP1	Diagnosis	Control	Other-ILD	0	-3.51658	-8.21706	1.18389	0.216	ns
178	Ciliated Cells	NRP1	Diagnosis	COPD	IPF	0	-0.816461	-5.4509	3.81797	0.968	ns
179	Ciliated Cells	NRP1	Diagnosis	COPD	Other-ILD	0	-0.437225	-6.07071	5.19626	0.997	ns
180	Ciliated Cells	NRP1	Diagnosis	IPF	Other-ILD	0	0.379236	-4.15025	4.90873	0.996	ns
181	Club Cells	BSG	Diagnosis	Control	COPD	0	-8.77213	-20.3266	2.7823	0.204	ns
182	Club Cells	BSG	Diagnosis	Control	IPF	0	-0.929717	-9.38541	7.52598	0.992	ns
183	Club Cells	BSG	Diagnosis	Control	Other-ILD	0	4.55078	-6.88288	15.9844	0.732	ns
184	Club Cells	BSG	Diagnosis	COPD	IPF	0	7.84241	-3.16831	18.8531	0.256	ns
185	Club Cells	BSG	Diagnosis	COPD	Other-ILD	0	13.3229	-0.110847	26.7567	0.0528	ns
186	Club Cells	BSG	Diagnosis	IPF	Other-ILD	0	5.48049	-5.40342	16.3644	0.562	ns
187	Club Cells	CTSL	Diagnosis	Control	COPD	0	-6.05292	-14.8393	2.73347	0.284	ns
188	Club Cells	CTSL	Diagnosis	Control	IPF	0	-0.0626535	-6.49265	6.36735	1	ns
189	Club Cells	CTSL	Diagnosis	Control	Other-ILD	0	2.45261	-6.24194	11.1472	0.885	ns
190	Club Cells	CTSL	Diagnosis	COPD	IPF	0	5.99026	-2.38266	14.3632	0.252	ns
191	Club Cells	CTSL	Diagnosis	COPD	Other-ILD	0	8.50553	-1.70996	18.721	0.139	ns
192	Club Cells	CTSL	Diagnosis	IPF	Other-ILD	0	2.51526	-5.76124	10.7918	0.861	ns
193	Club Cells	FURIN	Diagnosis	Control	COPD	0	-3.01476	-9.18642	3.1569	0.587	ns
194	Club Cells	FURIN	Diagnosis	Control	IPF	0	-0.512027	-5.02853	4.00448	0.991	ns
195	Club Cells	FURIN	Diagnosis	Control	Other-ILD	0	6.11028	0.00313422	12.2174	0.0498	*
196	Club Cells	FURIN	Diagnosis	COPD	IPF	0	2.50273	-3.37851	8.38397	0.689	ns
197	Club Cells	FURIN	Diagnosis	COPD	Other-ILD	0	9.12504	1.94956	16.3005	0.00631	**
198	Club Cells	FURIN	Diagnosis	IPF	Other-ILD	0	6.62231	0.808802	12.4358	0.0184	*
199	Club Cells	HSPA5	Diagnosis	Control	COPD	0	-5.53795	-17.2698	6.1939	0.614	ns
200	Club Cells	HSPA5	Diagnosis	Control	IPF	0	-1.99943	-10.585	6.5861	0.931	ns
201	Club Cells	HSPA5	Diagnosis	Control	Other-ILD	0	9.37589	-2.23333	20.9851	0.159	ns
202	Club Cells	HSPA5	Diagnosis	COPD	IPF	0	3.53852	-7.64127	14.7183	0.845	ns
203	Club Cells	HSPA5	Diagnosis	COPD	Other-ILD	0	14.9138	1.27381	28.5539	0.0259	*
204	Club Cells	HSPA5	Diagnosis	IPF	Other-ILD	0	11.3753	0.324287	22.4264	0.0409	*
205	Club Cells	NRP1	Diagnosis	Control	COPD	0	0.972338	-7.82032	9.765	0.992	ns
206	Club Cells	NRP1	Diagnosis	Control	IPF	0	5.62905	-0.805534	12.0636	0.11	ns
207	Club Cells	NRP1	Diagnosis	Control	Other-ILD	0	-3.44387	-12.1446	5.25688	0.735	ns
208	Club Cells	NRP1	Diagnosis	COPD	IPF	0	4.65672	-3.72219	13.0356	0.477	ns
209	Club Cells	NRP1	Diagnosis	COPD	Other-ILD	0	-4.41621	-14.639	5.80657	0.679	ns
210	Club Cells	NRP1	Diagnosis	IPF	Other-ILD	0	-9.07292	-17.3553	-0.790519	0.0255	*
211	Fibroblasts	BSG	Diagnosis	Control	COPD	0	-1.31428	-13.2016	10.5731	0.992	ns
212	Fibroblasts	BSG	Diagnosis	Control	IPF	0	12.8935	3.89984	21.8871	0.00148	**
213	Fibroblasts	BSG	Diagnosis	Control	Other-ILD	0	22.427	10.4196	34.4343	1.46e-05	****
214	Fibroblasts	BSG	Diagnosis	COPD	IPF	0	14.2077	2.8542	25.5613	0.00749	**
215	Fibroblasts	BSG	Diagnosis	COPD	Other-ILD	0	23.7412	9.8778	37.6047	8.53e-05	****
216	Fibroblasts	BSG	Diagnosis	IPF	Other-ILD	0	9.53349	-1.94569	21.0127	0.141	ns
217	Fibroblasts	CTSL	Diagnosis	Control	COPD	0	-9.01463	-22.737	4.70776	0.326	ns
218	Fibroblasts	CTSL	Diagnosis	Control	IPF	0	1.22186	-9.16013	11.6038	0.99	ns
219	Fibroblasts	CTSL	Diagnosis	Control	Other-ILD	0	11.7077	-2.15323	25.5687	0.13	ns
220	Fibroblasts	CTSL	Diagnosis	COPD	IPF	0	10.2365	-2.86971	23.3427	0.183	ns
221	Fibroblasts	CTSL	Diagnosis	COPD	Other-ILD	0	20.7224	4.71883	36.7259	0.00518	**
222	Fibroblasts	CTSL	Diagnosis	IPF	Other-ILD	0	10.4859	-2.76535	23.7371	0.174	ns
223	Fibroblasts	FURIN	Diagnosis	Control	COPD	0	-0.536503	-6.81394	5.74093	0.996	ns
224	Fibroblasts	FURIN	Diagnosis	Control	IPF	0	0.263099	-4.48624	5.01244	0.999	ns
225	Fibroblasts	FURIN	Diagnosis	Control	Other-ILD	0	5.91368	-0.427153	12.2545	0.0773	ns
226	Fibroblasts	FURIN	Diagnosis	COPD	IPF	0	0.799602	-5.19595	6.79516	0.986	ns
227	Fibroblasts	FURIN	Diagnosis	COPD	Other-ILD	0	6.45018	-0.870789	13.7712	0.106	ns
228	Fibroblasts	FURIN	Diagnosis	IPF	Other-ILD	0	5.65058	-0.411319	11.7125	0.0776	ns
229	Fibroblasts	HSPA5	Diagnosis	Control	COPD	0	-8.81079	-22.3477	4.7261	0.334	ns
230	Fibroblasts	HSPA5	Diagnosis	Control	IPF	0	4.52291	-5.71873	14.7646	0.663	ns
231	Fibroblasts	HSPA5	Diagnosis	Control	Other-ILD	0	16.3619	2.68833	30.0355	0.0117	*
232	Fibroblasts	HSPA5	Diagnosis	COPD	IPF	0	13.3337	0.404672	26.2627	0.0404	*
233	Fibroblasts	HSPA5	Diagnosis	COPD	Other-ILD	0	25.1727	9.38551	40.9599	0.0003	***
234	Fibroblasts	HSPA5	Diagnosis	IPF	Other-ILD	0	11.839	-1.23308	24.9111	0.0913	ns
235	Fibroblasts	NRP1	Diagnosis	Control	COPD	0	4.38766	-8.06909	16.8444	0.799	ns
236	Fibroblasts	NRP1	Diagnosis	Control	IPF	0	1.61169	-7.81276	11.0361	0.971	ns
237	Fibroblasts	NRP1	Diagnosis	Control	Other-ILD	0	-11.4343	-24.0169	1.14823	0.0896	ns
238	Fibroblasts	NRP1	Diagnosis	COPD	IPF	0	-2.77598	-14.6734	9.12142	0.931	ns
239	Fibroblasts	NRP1	Diagnosis	COPD	Other-ILD	0	-15.822	-30.3495	-1.29448	0.0268	*
240	Fibroblasts	NRP1	Diagnosis	IPF	Other-ILD	0	-13.046	-25.0751	-1.01697	0.0277	*
241	Goblet Cells	BSG	Diagnosis	Control	COPD	0	1.80524	-13.1229	16.7334	0.989	ns
242	Goblet Cells	BSG	Diagnosis	Control	IPF	0	0.431272	-10.6636	11.5262	1	ns
243	Goblet Cells	BSG	Diagnosis	Control	Other-ILD	0	2.97901	-11.7964	17.7544	0.954	ns
244	Goblet Cells	BSG	Diagnosis	COPD	IPF	0	-1.37397	-15.1835	12.4356	0.994	ns
245	Goblet Cells	BSG	Diagnosis	COPD	Other-ILD	0	1.17376	-15.7353	18.0828	0.998	ns
246	Goblet Cells	BSG	Diagnosis	IPF	Other-ILD	0	2.54773	-11.0965	16.192	0.963	ns
247	Goblet Cells	CTSL	Diagnosis	Control	COPD	0	-3.69529	-15.0192	7.62863	0.833	ns
248	Goblet Cells	CTSL	Diagnosis	Control	IPF	0	4.2738	-4.14238	12.69	0.555	ns
249	Goblet Cells	CTSL	Diagnosis	Control	Other-ILD	0	4.15862	-7.04941	15.3666	0.772	ns
250	Goblet Cells	CTSL	Diagnosis	COPD	IPF	0	7.96909	-2.50629	18.4445	0.203	ns
251	Goblet Cells	CTSL	Diagnosis	COPD	Other-ILD	0	7.8539	-4.97268	20.6805	0.389	ns
252	Goblet Cells	CTSL	Diagnosis	IPF	Other-ILD	0	-0.115185	-10.4652	10.2348	1	ns
253	Goblet Cells	FURIN	Diagnosis	Control	COPD	0	-6.17631	-14.6257	2.2731	0.234	ns
254	Goblet Cells	FURIN	Diagnosis	Control	IPF	0	-2.71487	-8.99464	3.56491	0.678	ns
255	Goblet Cells	FURIN	Diagnosis	Control	Other-ILD	0	-2.74085	-11.1038	5.62207	0.831	ns
256	Goblet Cells	FURIN	Diagnosis	COPD	IPF	0	3.46144	-4.35482	11.2777	0.661	ns
257	Goblet Cells	FURIN	Diagnosis	COPD	Other-ILD	0	3.43546	-6.13517	13.0061	0.789	ns
258	Goblet Cells	FURIN	Diagnosis	IPF	Other-ILD	0	-0.0259854	-7.74868	7.69671	1	ns
259	Goblet Cells	HSPA5	Diagnosis	Control	COPD	0	-6.9758	-21.1	7.14845	0.577	ns
260	Goblet Cells	HSPA5	Diagnosis	Control	IPF	0	2.2039	-8.29354	12.7013	0.948	ns
261	Goblet Cells	HSPA5	Diagnosis	Control	Other-ILD	0	15.1681	1.18841	29.1478	0.0276	*
262	Goblet Cells	HSPA5	Diagnosis	COPD	IPF	0	9.17969	-3.88617	22.2456	0.267	ns
263	Goblet Cells	HSPA5	Diagnosis	COPD	Other-ILD	0	22.1439	6.14538	38.1424	0.00235	**
264	Goblet Cells	HSPA5	Diagnosis	IPF	Other-ILD	0	12.9642	0.0547336	25.8737	0.0486	*
265	Goblet Cells	NRP1	Diagnosis	Control	COPD	0	-3.56459	-17.3797	10.2506	0.909	ns
266	Goblet Cells	NRP1	Diagnosis	Control	IPF	0	4.25587	-6.01185	14.5236	0.706	ns
267	Goblet Cells	NRP1	Diagnosis	Control	Other-ILD	0	-4.57177	-18.2455	9.102	0.823	ns
268	Goblet Cells	NRP1	Diagnosis	COPD	IPF	0	7.82045	-4.95949	20.6004	0.39	ns
269	Goblet Cells	NRP1	Diagnosis	COPD	Other-ILD	0	-1.00718	-16.6556	14.6412	0.998	ns
270	Goblet Cells	NRP1	Diagnosis	IPF	Other-ILD	0	-8.82763	-21.4546	3.79933	0.271	ns
271	HAS1 High Fibroblasts	BSG	Diagnosis	Control	COPD	0	-3.74711	-32.0806	24.5864	0.986	ns
272	HAS1 High Fibroblasts	BSG	Diagnosis	Control	IPF	0	6.88494	-14.2439	28.0138	0.829	ns
273	HAS1 High Fibroblasts	BSG	Diagnosis	Control	Other-ILD	0	9.62928	-22.8874	42.1459	0.866	ns
274	HAS1 High Fibroblasts	BSG	Diagnosis	COPD	IPF	0	10.632	-15.0936	36.3577	0.702	ns
275	HAS1 High Fibroblasts	BSG	Diagnosis	COPD	Other-ILD	0	13.3764	-22.2987	49.0515	0.761	ns
276	HAS1 High Fibroblasts	BSG	Diagnosis	IPF	Other-ILD	0	2.74434	-27.527	33.0157	0.995	ns
277	HAS1 High Fibroblasts	CTSL	Diagnosis	Control	COPD	0	-11.9601	-39.1799	15.2598	0.66	ns
278	HAS1 High Fibroblasts	CTSL	Diagnosis	Control	IPF	0	-7.82569	-28.1241	12.4727	0.745	ns
279	HAS1 High Fibroblasts	CTSL	Diagnosis	Control	Other-ILD	0	3.87618	-27.3624	35.1147	0.988	ns
280	HAS1 High Fibroblasts	CTSL	Diagnosis	COPD	IPF	0	4.13438	-20.5801	28.8489	0.972	ns
281	HAS1 High Fibroblasts	CTSL	Diagnosis	COPD	Other-ILD	0	15.8362	-18.4366	50.1091	0.623	ns
282	HAS1 High Fibroblasts	CTSL	Diagnosis	IPF	Other-ILD	0	11.7019	-17.3796	40.7834	0.719	ns
283	HAS1 High Fibroblasts	FURIN	Diagnosis	Control	COPD	0	-1.07836	-17.2768	15.1201	0.998	ns
284	HAS1 High Fibroblasts	FURIN	Diagnosis	Control	IPF	0	4.77341	-7.30608	16.8529	0.731	ns
285	HAS1 High Fibroblasts	FURIN	Diagnosis	Control	Other-ILD	0	2.91154	-15.6784	21.5015	0.977	ns
286	HAS1 High Fibroblasts	FURIN	Diagnosis	COPD	IPF	0	5.85177	-8.85575	20.5593	0.726	ns
287	HAS1 High Fibroblasts	FURIN	Diagnosis	COPD	Other-ILD	0	3.9899	-16.4058	24.3856	0.956	ns
288	HAS1 High Fibroblasts	FURIN	Diagnosis	IPF	Other-ILD	0	-1.86187	-19.1682	15.4444	0.992	ns
289	HAS1 High Fibroblasts	HSPA5	Diagnosis	Control	COPD	0	-34.2376	-62.3985	-6.07671	0.0105	*
290	HAS1 High Fibroblasts	HSPA5	Diagnosis	Control	IPF	0	-10.9532	-31.9533	10.0469	0.525	ns
291	HAS1 High Fibroblasts	HSPA5	Diagnosis	Control	Other-ILD	0	-0.250604	-32.5691	32.0679	1	ns
292	HAS1 High Fibroblasts	HSPA5	Diagnosis	COPD	IPF	0	23.2844	-2.28454	48.8533	0.0877	ns
293	HAS1 High Fibroblasts	HSPA5	Diagnosis	COPD	Other-ILD	0	33.987	-1.47075	69.4447	0.0653	ns
294	HAS1 High Fibroblasts	HSPA5	Diagnosis	IPF	Other-ILD	0	10.7026	-19.3843	40.7895	0.789	ns
295	HAS1 High Fibroblasts	NRP1	Diagnosis	Control	COPD	0	-15.8817	-47.5178	15.7545	0.557	ns
296	HAS1 High Fibroblasts	NRP1	Diagnosis	Control	IPF	0	-16.1376	-39.7293	7.45406	0.285	ns
297	HAS1 High Fibroblasts	NRP1	Diagnosis	Control	Other-ILD	0	-41.8361	-78.1429	-5.52923	0.0171	*
298	HAS1 High Fibroblasts	NRP1	Diagnosis	COPD	IPF	0	-0.25597	-28.9803	28.4684	1	ns
299	HAS1 High Fibroblasts	NRP1	Diagnosis	COPD	Other-ILD	0	-25.9544	-65.7879	13.8791	0.328	ns
300	HAS1 High Fibroblasts	NRP1	Diagnosis	IPF	Other-ILD	0	-25.6984	-59.4983	8.10139	0.2	ns
301	KRT5-/KRT17+	BSG	Diagnosis	Control	COPD	0	-6.63497	-29.5348	16.2649	0.876	ns
302	KRT5-/KRT17+	BSG	Diagnosis	Control	IPF	0	2.68011	-15.3492	20.7094	0.98	ns
303	KRT5-/KRT17+	BSG	Diagnosis	Control	Other-ILD	0	4.11749	-17.0743	25.3092	0.958	ns
304	KRT5-/KRT17+	BSG	Diagnosis	COPD	IPF	0	9.31508	-9.02104	27.6512	0.552	ns
305	KRT5-/KRT17+	BSG	Diagnosis	COPD	Other-ILD	0	10.7525	-10.7009	32.2058	0.564	ns
306	KRT5-/KRT17+	BSG	Diagnosis	IPF	Other-ILD	0	1.43738	-14.715	17.5898	0.996	ns
307	KRT5-/KRT17+	CTSL	Diagnosis	Control	COPD	0	-11.27	-30.4638	7.92383	0.426	ns
308	KRT5-/KRT17+	CTSL	Diagnosis	Control	IPF	0	-1.90907	-17.0206	13.2024	0.988	ns
309	KRT5-/KRT17+	CTSL	Diagnosis	Control	Other-ILD	0	-7.49213	-25.2543	10.27	0.693	ns
310	KRT5-/KRT17+	CTSL	Diagnosis	COPD	IPF	0	9.36094	-6.00774	24.7296	0.392	ns
311	KRT5-/KRT17+	CTSL	Diagnosis	COPD	Other-ILD	0	3.77787	-14.2036	21.7593	0.948	ns
312	KRT5-/KRT17+	CTSL	Diagnosis	IPF	Other-ILD	0	-5.58306	-19.1214	7.9553	0.708	ns
313	KRT5-/KRT17+	FURIN	Diagnosis	Control	COPD	0	11.4393	-8.30647	31.185	0.438	ns
314	KRT5-/KRT17+	FURIN	Diagnosis	Control	IPF	0	10.0286	-5.51747	25.5746	0.341	ns
315	KRT5-/KRT17+	FURIN	Diagnosis	Control	Other-ILD	0	3.67096	-14.6019	21.9439	0.954	ns
316	KRT5-/KRT17+	FURIN	Diagnosis	COPD	IPF	0	-1.4107	-17.2213	14.3999	0.996	ns
317	KRT5-/KRT17+	FURIN	Diagnosis	COPD	Other-ILD	0	-7.76831	-26.2668	10.7302	0.696	ns
318	KRT5-/KRT17+	FURIN	Diagnosis	IPF	Other-ILD	0	-6.35761	-20.2853	7.57003	0.637	ns
319	KRT5-/KRT17+	HSPA5	Diagnosis	Control	COPD	0	-9.43002	-32.0824	13.2223	0.702	ns
320	KRT5-/KRT17+	HSPA5	Diagnosis	Control	IPF	0	1.8395	-15.9949	19.6739	0.993	ns
321	KRT5-/KRT17+	HSPA5	Diagnosis	Control	Other-ILD	0	9.23801	-11.7247	30.2007	0.663	ns
322	KRT5-/KRT17+	HSPA5	Diagnosis	COPD	IPF	0	11.2695	-6.86841	29.4075	0.374	ns
323	KRT5-/KRT17+	HSPA5	Diagnosis	COPD	Other-ILD	0	18.668	-2.55348	39.8895	0.106	ns
324	KRT5-/KRT17+	HSPA5	Diagnosis	IPF	Other-ILD	0	7.39851	-8.57931	23.3763	0.627	ns
325	KRT5-/KRT17+	NRP1	Diagnosis	Control	COPD	0	14.9025	-2.84805	32.653	0.133	ns
326	KRT5-/KRT17+	NRP1	Diagnosis	Control	IPF	0	13.4782	-0.496957	27.4534	0.0631	ns
327	KRT5-/KRT17+	NRP1	Diagnosis	Control	Other-ILD	0	2.76357	-13.6629	19.1901	0.972	ns
328	KRT5-/KRT17+	NRP1	Diagnosis	COPD	IPF	0	-1.42425	-15.6373	12.7888	0.994	ns
329	KRT5-/KRT17+	NRP1	Diagnosis	COPD	Other-ILD	0	-12.1389	-28.7682	4.49041	0.234	ns
330	KRT5-/KRT17+	NRP1	Diagnosis	IPF	Other-ILD	0	-10.7147	-23.235	1.80567	0.122	ns
331	Lymphatic Endothelial Cells	BSG	Diagnosis	Control	COPD	0	-5.81881	-21.4566	9.819	0.77	ns
332	Lymphatic Endothelial Cells	BSG	Diagnosis	Control	IPF	0	2.72209	-8.82297	14.2671	0.929	ns
333	Lymphatic Endothelial Cells	BSG	Diagnosis	Control	Other-ILD	0	0.430986	-15.3856	16.2476	1	ns
334	Lymphatic Endothelial Cells	BSG	Diagnosis	COPD	IPF	0	8.54089	-6.49952	23.5813	0.457	ns
335	Lymphatic Endothelial Cells	BSG	Diagnosis	COPD	Other-ILD	0	6.24979	-12.2729	24.7725	0.819	ns
336	Lymphatic Endothelial Cells	BSG	Diagnosis	IPF	Other-ILD	0	-2.2911	-17.5173	12.9351	0.98	ns
337	Lymphatic Endothelial Cells	CTSL	Diagnosis	Control	COPD	0	-19.4317	-35.1977	-3.66569	0.00878	**
338	Lymphatic Endothelial Cells	CTSL	Diagnosis	Control	IPF	0	-1.305	-12.9447	10.3347	0.991	ns
339	Lymphatic Endothelial Cells	CTSL	Diagnosis	Control	Other-ILD	0	2.97998	-12.9663	18.9263	0.963	ns
340	Lymphatic Endothelial Cells	CTSL	Diagnosis	COPD	IPF	0	18.1267	2.96298	33.2904	0.0119	*
341	Lymphatic Endothelial Cells	CTSL	Diagnosis	COPD	Other-ILD	0	22.4117	3.73711	41.0863	0.0114	*
342	Lymphatic Endothelial Cells	CTSL	Diagnosis	IPF	Other-ILD	0	4.28499	-11.0661	19.6361	0.888	ns
343	Lymphatic Endothelial Cells	FURIN	Diagnosis	Control	COPD	0	-0.632883	-8.64586	7.3801	0.997	ns
344	Lymphatic Endothelial Cells	FURIN	Diagnosis	Control	IPF	0	-1.27909	-7.19489	4.63672	0.944	ns
345	Lymphatic Endothelial Cells	FURIN	Diagnosis	Control	Other-ILD	0	0.67097	-7.43363	8.77557	0.997	ns
346	Lymphatic Endothelial Cells	FURIN	Diagnosis	COPD	IPF	0	-0.646204	-8.35307	7.06066	0.996	ns
347	Lymphatic Endothelial Cells	FURIN	Diagnosis	COPD	Other-ILD	0	1.30385	-8.18738	10.7951	0.985	ns
348	Lymphatic Endothelial Cells	FURIN	Diagnosis	IPF	Other-ILD	0	1.95006	-5.85203	9.75214	0.916	ns
349	Lymphatic Endothelial Cells	HSPA5	Diagnosis	Control	COPD	0	-13.5562	-29.9376	2.82518	0.143	ns
350	Lymphatic Endothelial Cells	HSPA5	Diagnosis	Control	IPF	0	0.445197	-11.6488	12.5392	1	ns
351	Lymphatic Endothelial Cells	HSPA5	Diagnosis	Control	Other-ILD	0	17.9676	1.39896	34.5363	0.0277	*
352	Lymphatic Endothelial Cells	HSPA5	Diagnosis	COPD	IPF	0	14.0014	-1.75418	29.757	0.101	ns
353	Lymphatic Endothelial Cells	HSPA5	Diagnosis	COPD	Other-ILD	0	31.5238	12.1204	50.9273	0.000221	***
354	Lymphatic Endothelial Cells	HSPA5	Diagnosis	IPF	Other-ILD	0	17.5224	1.57221	33.4727	0.025	*
355	Lymphatic Endothelial Cells	NRP1	Diagnosis	Control	COPD	0	1.1947	-1.85816	4.24756	0.742	ns
356	Lymphatic Endothelial Cells	NRP1	Diagnosis	Control	IPF	0	1.26736	-0.986502	3.52122	0.466	ns
357	Lymphatic Endothelial Cells	NRP1	Diagnosis	Control	Other-ILD	0	0.944698	-2.14307	4.03247	0.858	ns
358	Lymphatic Endothelial Cells	NRP1	Diagnosis	COPD	IPF	0	0.0726554	-2.86358	3.00889	1	ns
359	Lymphatic Endothelial Cells	NRP1	Diagnosis	COPD	Other-ILD	0	-0.250004	-3.86606	3.36606	0.998	ns
360	Lymphatic Endothelial Cells	NRP1	Diagnosis	IPF	Other-ILD	0	-0.322659	-3.29517	2.64985	0.992	ns
361	Macrophages	BSG	Diagnosis	Control	COPD	0	-2.00083	-8.91922	4.91755	0.877	ns
362	Macrophages	BSG	Diagnosis	Control	IPF	0	7.13192	2.08216	12.1817	0.00179	**
363	Macrophages	BSG	Diagnosis	Control	Other-ILD	0	7.97313	1.05474	14.8915	0.0166	*
364	Macrophages	BSG	Diagnosis	COPD	IPF	0	9.13276	2.41994	15.8456	0.00288	**
365	Macrophages	BSG	Diagnosis	COPD	Other-ILD	0	9.97396	1.76263	18.1853	0.0101	*
366	Macrophages	BSG	Diagnosis	IPF	Other-ILD	0	0.841208	-5.87161	7.55402	0.988	ns
367	Macrophages	CTSL	Diagnosis	Control	COPD	0	-13.4772	-20.0845	-6.86987	1.73e-06	****
368	Macrophages	CTSL	Diagnosis	Control	IPF	0	3.02588	-1.79683	7.84859	0.368	ns
369	Macrophages	CTSL	Diagnosis	Control	Other-ILD	0	1.18396	-5.42336	7.79128	0.967	ns
370	Macrophages	CTSL	Diagnosis	COPD	IPF	0	16.5031	10.0921	22.9141	1.07e-09	****
371	Macrophages	CTSL	Diagnosis	COPD	Other-ILD	0	14.6611	6.81901	22.5033	1.39e-05	****
372	Macrophages	CTSL	Diagnosis	IPF	Other-ILD	0	-1.84192	-8.25291	4.56907	0.88	ns
373	Macrophages	FURIN	Diagnosis	Control	COPD	0	-2.31181	-6.7369	2.11327	0.531	ns
374	Macrophages	FURIN	Diagnosis	Control	IPF	0	1.78852	-1.44137	5.0184	0.48	ns
375	Macrophages	FURIN	Diagnosis	Control	Other-ILD	0	-0.173253	-4.59834	4.25183	1	ns
376	Macrophages	FURIN	Diagnosis	COPD	IPF	0	4.10033	-0.193265	8.39393	0.0672	ns
377	Macrophages	FURIN	Diagnosis	COPD	Other-ILD	0	2.13856	-3.1135	7.39063	0.718	ns
378	Macrophages	FURIN	Diagnosis	IPF	Other-ILD	0	-1.96177	-6.25537	2.33183	0.639	ns
379	Macrophages	HSPA5	Diagnosis	Control	COPD	0	-10.526	-17.9341	-3.11782	0.00165	**
380	Macrophages	HSPA5	Diagnosis	Control	IPF	0	5.29871	-0.108536	10.706	0.0571	ns
381	Macrophages	HSPA5	Diagnosis	Control	Other-ILD	0	10.3794	2.97123	17.7875	0.00199	**
382	Macrophages	HSPA5	Diagnosis	COPD	IPF	0	15.8247	8.63666	23.0127	2.1e-07	****
383	Macrophages	HSPA5	Diagnosis	COPD	Other-ILD	0	20.9054	12.1127	29.698	1.86e-08	****
384	Macrophages	HSPA5	Diagnosis	IPF	Other-ILD	0	5.08068	-2.10735	12.2687	0.263	ns
385	Macrophages	NRP1	Diagnosis	Control	COPD	0	8.1305	-0.185839	16.4468	0.058	ns
386	Macrophages	NRP1	Diagnosis	Control	IPF	0	2.1376	-3.93253	8.20773	0.799	ns
387	Macrophages	NRP1	Diagnosis	Control	Other-ILD	0	-6.598	-14.9143	1.71835	0.172	ns
388	Macrophages	NRP1	Diagnosis	COPD	IPF	0	-5.9929	-14.0621	2.07633	0.222	ns
389	Macrophages	NRP1	Diagnosis	COPD	Other-ILD	0	-14.7285	-24.599	-4.85796	0.000832	***
390	Macrophages	NRP1	Diagnosis	IPF	Other-ILD	0	-8.7356	-16.8048	-0.666365	0.028	*
391	Mast Cells	BSG	Diagnosis	Control	COPD	0	-6.68229	-23.4543	10.0897	0.731	ns
392	Mast Cells	BSG	Diagnosis	Control	IPF	0	0.257262	-12.727	13.2415	1	ns
393	Mast Cells	BSG	Diagnosis	Control	Other-ILD	0	2.23111	-15.5226	19.9848	0.988	ns
394	Mast Cells	BSG	Diagnosis	COPD	IPF	0	6.93955	-8.54477	22.4239	0.652	ns
395	Mast Cells	BSG	Diagnosis	COPD	Other-ILD	0	8.9134	-10.7428	28.5696	0.643	ns
396	Mast Cells	BSG	Diagnosis	IPF	Other-ILD	0	1.97385	-14.5687	18.5164	0.99	ns
397	Mast Cells	CTSL	Diagnosis	Control	COPD	0	-23.7082	-39.2736	-8.14277	0.000637	***
398	Mast Cells	CTSL	Diagnosis	Control	IPF	0	-19.0015	-31.0516	-6.9513	0.000372	***
399	Mast Cells	CTSL	Diagnosis	Control	Other-ILD	0	-5.20295	-21.6794	11.2735	0.846	ns
400	Mast Cells	CTSL	Diagnosis	COPD	IPF	0	4.70672	-9.66362	19.0771	0.831	ns
401	Mast Cells	CTSL	Diagnosis	COPD	Other-ILD	0	18.5052	0.263164	36.7473	0.0454	*
402	Mast Cells	CTSL	Diagnosis	IPF	Other-ILD	0	13.7985	-1.55393	29.151	0.095	ns
403	Mast Cells	FURIN	Diagnosis	Control	COPD	0	-0.0467021	-9.46863	9.37523	1	ns
404	Mast Cells	FURIN	Diagnosis	Control	IPF	0	1.08832	-6.20579	8.38242	0.98	ns
405	Mast Cells	FURIN	Diagnosis	Control	Other-ILD	0	1.53011	-8.44327	11.5035	0.979	ns
406	Mast Cells	FURIN	Diagnosis	COPD	IPF	0	1.13502	-7.56352	9.83356	0.987	ns
407	Mast Cells	FURIN	Diagnosis	COPD	Other-ILD	0	1.57681	-9.46533	12.619	0.983	ns
408	Mast Cells	FURIN	Diagnosis	IPF	Other-ILD	0	0.441796	-8.85121	9.73481	0.999	ns
409	Mast Cells	HSPA5	Diagnosis	Control	COPD	0	-10.8319	-27.8102	6.14649	0.351	ns
410	Mast Cells	HSPA5	Diagnosis	Control	IPF	0	4.51067	-8.63333	17.6547	0.81	ns
411	Mast Cells	HSPA5	Diagnosis	Control	Other-ILD	0	15.5599	-2.41218	33.5319	0.115	ns
412	Mast Cells	HSPA5	Diagnosis	COPD	IPF	0	15.3425	-0.332263	31.0173	0.0575	ns
413	Mast Cells	HSPA5	Diagnosis	COPD	Other-ILD	0	26.3917	6.49377	46.2897	0.00399	**
414	Mast Cells	HSPA5	Diagnosis	IPF	Other-ILD	0	11.0492	-5.69682	27.7952	0.321	ns
415	Mast Cells	NRP1	Diagnosis	Control	COPD	0	1.45169	-8.13349	11.0369	0.979	ns
416	Mast Cells	NRP1	Diagnosis	Control	IPF	0	-5.16027	-12.5808	2.26022	0.275	ns
417	Mast Cells	NRP1	Diagnosis	Control	Other-ILD	0	-2.08731	-12.2335	8.05887	0.951	ns
418	Mast Cells	NRP1	Diagnosis	COPD	IPF	0	-6.61196	-15.4612	2.23729	0.216	ns
419	Mast Cells	NRP1	Diagnosis	COPD	Other-ILD	0	-3.539	-14.7725	7.69446	0.847	ns
420	Mast Cells	NRP1	Diagnosis	IPF	Other-ILD	0	3.07296	-6.38106	12.527	0.834	ns
421	Mesothelial	BSG	Diagnosis	Control	COPD	0	11.5605	-4.58134	27.7023	0.249	ns
422	Mesothelial	BSG	Diagnosis	Control	IPF	0	17.636	3.46072	31.8113	0.00819	**
423	Mesothelial	BSG	Diagnosis	Control	Other-ILD	0	25.0425	8.52492	41.5601	0.000731	***
424	Mesothelial	BSG	Diagnosis	COPD	IPF	0	6.07549	-6.29708	18.4481	0.579	ns
425	Mesothelial	BSG	Diagnosis	COPD	Other-ILD	0	13.482	-1.51709	28.4811	0.0946	ns
426	Mesothelial	BSG	Diagnosis	IPF	Other-ILD	0	7.40651	-5.45241	20.2654	0.441	ns
427	Mesothelial	CTSL	Diagnosis	Control	COPD	0	-15.0043	-40.6134	10.6049	0.426	ns
428	Mesothelial	CTSL	Diagnosis	Control	IPF	0	-6.6878	-29.177	15.8014	0.866	ns
429	Mesothelial	CTSL	Diagnosis	Control	Other-ILD	0	5.35934	-20.8459	31.5646	0.951	ns
430	Mesothelial	CTSL	Diagnosis	COPD	IPF	0	8.31649	-11.3127	27.9457	0.689	ns
431	Mesothelial	CTSL	Diagnosis	COPD	Other-ILD	0	20.3636	-3.43254	44.1598	0.121	ns
432	Mesothelial	CTSL	Diagnosis	IPF	Other-ILD	0	12.0471	-8.35363	32.4479	0.419	ns
433	Mesothelial	FURIN	Diagnosis	Control	COPD	0	1.1835	-15.8885	18.2555	0.998	ns
434	Mesothelial	FURIN	Diagnosis	Control	IPF	0	1.30594	-13.6862	16.298	0.996	ns
435	Mesothelial	FURIN	Diagnosis	Control	Other-ILD	0	10.9038	-6.56555	28.3732	0.369	ns
436	Mesothelial	FURIN	Diagnosis	COPD	IPF	0	0.122436	-12.9631	13.208	1	ns
437	Mesothelial	FURIN	Diagnosis	COPD	Other-ILD	0	9.72034	-6.14306	25.5837	0.386	ns
438	Mesothelial	FURIN	Diagnosis	IPF	Other-ILD	0	9.5979	-4.002	23.1978	0.261	ns
439	Mesothelial	HSPA5	Diagnosis	Control	COPD	0	-15.7146	-36.5008	5.07163	0.206	ns
440	Mesothelial	HSPA5	Diagnosis	Control	IPF	0	-4.49438	-22.7482	13.7594	0.919	ns
441	Mesothelial	HSPA5	Diagnosis	Control	Other-ILD	0	12.1813	-9.08873	33.4514	0.447	ns
442	Mesothelial	HSPA5	Diagnosis	COPD	IPF	0	11.2202	-4.71223	27.1527	0.263	ns
443	Mesothelial	HSPA5	Diagnosis	COPD	Other-ILD	0	27.8959	8.58126	47.2106	0.00144	**
444	Mesothelial	HSPA5	Diagnosis	IPF	Other-ILD	0	16.6757	0.116991	33.2344	0.0477	*
445	Mesothelial	NRP1	Diagnosis	Control	COPD	0	10.1879	-6.73715	27.1129	0.402	ns
446	Mesothelial	NRP1	Diagnosis	Control	IPF	0	8.71527	-6.14776	23.5783	0.425	ns
447	Mesothelial	NRP1	Diagnosis	Control	Other-ILD	0	-4.94679	-22.2658	12.3722	0.88	ns
448	Mesothelial	NRP1	Diagnosis	COPD	IPF	0	-1.47259	-14.4455	11.5003	0.991	ns
449	Mesothelial	NRP1	Diagnosis	COPD	Other-ILD	0	-15.1346	-30.8615	0.592161	0.0639	ns
450	Mesothelial	NRP1	Diagnosis	IPF	Other-ILD	0	-13.6621	-27.1449	-0.17925	0.0457	*
451	Monocytes	BSG	Diagnosis	Control	COPD	0	-3.5968	-31.5432	24.3496	0.987	ns
452	Monocytes	BSG	Diagnosis	Control	IPF	0	-3.66014	-21.0165	13.6962	0.947	ns
453	Monocytes	BSG	Diagnosis	Control	Other-ILD	0	4.19161	-16.1711	24.5543	0.95	ns
454	Monocytes	BSG	Diagnosis	COPD	IPF	0	-0.0633466	-27.2928	27.1661	1	ns
455	Monocytes	BSG	Diagnosis	COPD	Other-ILD	0	7.78841	-21.4493	37.0261	0.9	ns
456	Monocytes	BSG	Diagnosis	IPF	Other-ILD	0	7.85175	-11.5153	27.2188	0.718	ns
457	Monocytes	CTSL	Diagnosis	Control	COPD	0	-22.5874	-49.2618	4.087	0.128	ns
458	Monocytes	CTSL	Diagnosis	Control	IPF	0	-20.5887	-37.155	-4.0223	0.00828	**
459	Monocytes	CTSL	Diagnosis	Control	Other-ILD	0	-11.8374	-31.2733	7.59844	0.391	ns
460	Monocytes	CTSL	Diagnosis	COPD	IPF	0	1.99872	-23.9914	27.9888	0.997	ns
461	Monocytes	CTSL	Diagnosis	COPD	Other-ILD	0	10.7499	-17.1569	38.6568	0.749	ns
462	Monocytes	CTSL	Diagnosis	IPF	Other-ILD	0	8.75121	-9.73433	27.2368	0.608	ns
463	Monocytes	FURIN	Diagnosis	Control	COPD	0	-3.97984	-24.7648	16.8051	0.959	ns
464	Monocytes	FURIN	Diagnosis	Control	IPF	0	9.24281	-3.66585	22.1515	0.249	ns
465	Monocytes	FURIN	Diagnosis	Control	Other-ILD	0	3.32274	-11.8219	18.4674	0.941	ns
466	Monocytes	FURIN	Diagnosis	COPD	IPF	0	13.2227	-7.02905	33.4744	0.329	ns
467	Monocytes	FURIN	Diagnosis	COPD	Other-ILD	0	7.30259	-14.4427	29.0479	0.819	ns
468	Monocytes	FURIN	Diagnosis	IPF	Other-ILD	0	-5.92007	-20.3242	8.48404	0.709	ns
469	Monocytes	HSPA5	Diagnosis	Control	COPD	0	-24.7262	-52.8211	3.36873	0.106	ns
470	Monocytes	HSPA5	Diagnosis	Control	IPF	0	-12.3051	-29.7537	5.14351	0.262	ns
471	Monocytes	HSPA5	Diagnosis	Control	Other-ILD	0	-1.8211	-22.292	18.6498	0.996	ns
472	Monocytes	HSPA5	Diagnosis	COPD	IPF	0	12.4211	-14.9531	39.7953	0.64	ns
473	Monocytes	HSPA5	Diagnosis	COPD	Other-ILD	0	22.9051	-6.48796	52.2981	0.183	ns
474	Monocytes	HSPA5	Diagnosis	IPF	Other-ILD	0	10.484	-8.98601	29.954	0.501	ns
475	Monocytes	NRP1	Diagnosis	Control	COPD	0	12.9377	-8.61739	34.4927	0.404	ns
476	Monocytes	NRP1	Diagnosis	Control	IPF	0	-3.39752	-16.7845	9.98944	0.912	ns
477	Monocytes	NRP1	Diagnosis	Control	Other-ILD	0	6.0332	-9.67257	21.739	0.75	ns
478	Monocytes	NRP1	Diagnosis	COPD	IPF	0	-16.3352	-37.3373	4.6669	0.185	ns
479	Monocytes	NRP1	Diagnosis	COPD	Other-ILD	0	-6.90446	-29.4555	15.6465	0.856	ns
480	Monocytes	NRP1	Diagnosis	IPF	Other-ILD	0	9.43072	-5.5071	24.3685	0.359	ns
481	Myofibroblasts	BSG	Diagnosis	Control	COPD	0	-3.65421	-24.9082	17.5998	0.97	ns
482	Myofibroblasts	BSG	Diagnosis	Control	IPF	0	-3.53144	-18.3558	11.2929	0.926	ns
483	Myofibroblasts	BSG	Diagnosis	Control	Other-ILD	0	8.43991	-10.4655	27.3453	0.653	ns
484	Myofibroblasts	BSG	Diagnosis	COPD	IPF	0	0.122771	-19.3989	19.6444	1	ns
485	Myofibroblasts	BSG	Diagnosis	COPD	Other-ILD	0	12.0941	-10.6819	34.8702	0.514	ns
486	Myofibroblasts	BSG	Diagnosis	IPF	Other-ILD	0	11.9713	-4.96314	28.9058	0.26	ns
487	Myofibroblasts	CTSL	Diagnosis	Control	COPD	0	-28.7524	-52.4753	-5.02949	0.0105	*
488	Myofibroblasts	CTSL	Diagnosis	Control	IPF	0	-11.528	-28.0744	5.0184	0.273	ns
489	Myofibroblasts	CTSL	Diagnosis	Control	Other-ILD	0	-1.85834	-22.9598	19.2431	0.996	ns
490	Myofibroblasts	CTSL	Diagnosis	COPD	IPF	0	17.2244	-4.56491	39.0137	0.173	ns
491	Myofibroblasts	CTSL	Diagnosis	COPD	Other-ILD	0	26.894	1.47232	52.3158	0.0336	*
492	Myofibroblasts	CTSL	Diagnosis	IPF	Other-ILD	0	9.66964	-9.23198	28.5713	0.546	ns
493	Myofibroblasts	FURIN	Diagnosis	Control	COPD	0	-1.93659	-16.314	12.4408	0.985	ns
494	Myofibroblasts	FURIN	Diagnosis	Control	IPF	0	2.95506	-7.07299	12.9831	0.87	ns
495	Myofibroblasts	FURIN	Diagnosis	Control	Other-ILD	0	-1.72326	-14.512	11.0655	0.985	ns
496	Myofibroblasts	FURIN	Diagnosis	COPD	IPF	0	4.89165	-8.31392	18.0972	0.771	ns
497	Myofibroblasts	FURIN	Diagnosis	COPD	Other-ILD	0	0.213332	-15.1937	15.6204	1	ns
498	Myofibroblasts	FURIN	Diagnosis	IPF	Other-ILD	0	-4.67832	-16.1338	6.77715	0.714	ns
499	Myofibroblasts	HSPA5	Diagnosis	Control	COPD	0	-8.29061	-31.1843	14.6031	0.783	ns
500	Myofibroblasts	HSPA5	Diagnosis	Control	IPF	0	-7.97635	-23.9444	7.99166	0.566	ns
501	Myofibroblasts	HSPA5	Diagnosis	Control	Other-ILD	0	17.8565	-2.5074	38.2204	0.108	ns
502	Myofibroblasts	HSPA5	Diagnosis	COPD	IPF	0	0.314256	-20.7134	21.3419	1	ns
503	Myofibroblasts	HSPA5	Diagnosis	COPD	Other-ILD	0	26.1471	1.61398	50.6802	0.0318	*
504	Myofibroblasts	HSPA5	Diagnosis	IPF	Other-ILD	0	25.8329	7.59193	44.0738	0.00183	**
505	Myofibroblasts	NRP1	Diagnosis	Control	COPD	0	-13.5335	-38.3393	11.2723	0.491	ns
506	Myofibroblasts	NRP1	Diagnosis	Control	IPF	0	-12.974	-30.2757	4.32774	0.213	ns
507	Myofibroblasts	NRP1	Diagnosis	Control	Other-ILD	0	-33.6804	-55.7451	-11.6156	0.000646	***
508	Myofibroblasts	NRP1	Diagnosis	COPD	IPF	0	0.559544	-22.2244	23.3435	1	ns
509	Myofibroblasts	NRP1	Diagnosis	COPD	Other-ILD	0	-20.1469	-46.729	6.43533	0.204	ns
510	Myofibroblasts	NRP1	Diagnosis	IPF	Other-ILD	0	-20.7064	-40.4709	-0.941948	0.0361	*
511	NK Cells	BSG	Diagnosis	Control	COPD	0	1.23647	-14.0261	16.499	0.997	ns
512	NK Cells	BSG	Diagnosis	Control	IPF	0	10.0941	-1.09107	21.2793	0.0929	ns
513	NK Cells	BSG	Diagnosis	Control	Other-ILD	0	10.1707	-7.20538	27.5467	0.429	ns
514	NK Cells	BSG	Diagnosis	COPD	IPF	0	8.85764	-5.96877	23.684	0.411	ns
515	NK Cells	BSG	Diagnosis	COPD	Other-ILD	0	8.93418	-10.9817	28.85	0.651	ns
516	NK Cells	BSG	Diagnosis	IPF	Other-ILD	0	0.0765468	-16.9177	17.0708	1	ns
517	NK Cells	CTSL	Diagnosis	Control	COPD	0	-12.7519	-28.4062	2.90238	0.153	ns
518	NK Cells	CTSL	Diagnosis	Control	IPF	0	-6.19685	-17.6691	5.27542	0.501	ns
519	NK Cells	CTSL	Diagnosis	Control	Other-ILD	0	-1.64741	-19.4694	16.1746	0.995	ns
520	NK Cells	CTSL	Diagnosis	COPD	IPF	0	6.55507	-8.65189	21.762	0.679	ns
521	NK Cells	CTSL	Diagnosis	COPD	Other-ILD	0	11.1045	-9.32252	31.5315	0.495	ns
522	NK Cells	CTSL	Diagnosis	IPF	Other-ILD	0	4.54944	-12.881	21.9799	0.906	ns
523	NK Cells	FURIN	Diagnosis	Control	COPD	0	-1.06552	-6.10034	3.96929	0.947	ns
524	NK Cells	FURIN	Diagnosis	Control	IPF	0	-2.32099	-6.01076	1.36878	0.364	ns
525	NK Cells	FURIN	Diagnosis	Control	Other-ILD	0	-1.62319	-7.3552	4.10883	0.883	ns
526	NK Cells	FURIN	Diagnosis	COPD	IPF	0	-1.25547	-6.14641	3.63547	0.91	ns
527	NK Cells	FURIN	Diagnosis	COPD	Other-ILD	0	-0.557664	-7.12751	6.01218	0.996	ns
528	NK Cells	FURIN	Diagnosis	IPF	Other-ILD	0	0.697803	-4.90826	6.30386	0.988	ns
529	NK Cells	HSPA5	Diagnosis	Control	COPD	0	-19.6141	-36.5977	-2.6306	0.0164	*
530	NK Cells	HSPA5	Diagnosis	Control	IPF	0	-4.50682	-16.9532	7.93957	0.784	ns
531	NK Cells	HSPA5	Diagnosis	Control	Other-ILD	0	28.5361	9.20076	47.8714	0.00101	**
532	NK Cells	HSPA5	Diagnosis	COPD	IPF	0	15.1073	-1.3909	31.6055	0.0857	ns
533	NK Cells	HSPA5	Diagnosis	COPD	Other-ILD	0	48.1502	25.9887	70.3117	3.89e-07	****
534	NK Cells	HSPA5	Diagnosis	IPF	Other-ILD	0	33.0429	14.1325	51.9533	6.2e-05	****
535	NK Cells	NRP1	Diagnosis	Control	COPD	0	-1.37286	-6.806	4.06028	0.914	ns
536	NK Cells	NRP1	Diagnosis	Control	IPF	0	0.63873	-3.34295	4.62041	0.976	ns
537	NK Cells	NRP1	Diagnosis	Control	Other-ILD	0	-2.40147	-8.58697	3.78402	0.746	ns
538	NK Cells	NRP1	Diagnosis	COPD	IPF	0	2.01159	-3.26629	7.28947	0.756	ns
539	NK Cells	NRP1	Diagnosis	COPD	Other-ILD	0	-1.02861	-8.11822	6.061	0.982	ns
540	NK Cells	NRP1	Diagnosis	IPF	Other-ILD	0	-3.0402	-9.08978	3.00937	0.562	ns
541	pDCs	BSG	Diagnosis	Control	COPD	0	12.1334	-9.52688	33.7937	0.467	ns
542	pDCs	BSG	Diagnosis	Control	IPF	0	10.9094	-7.94201	29.7608	0.438	ns
543	pDCs	BSG	Diagnosis	Control	Other-ILD	0	23.1043	0.363876	45.8448	0.0449	*
544	pDCs	BSG	Diagnosis	COPD	IPF	0	-1.22402	-18.1317	15.6837	0.998	ns
545	pDCs	BSG	Diagnosis	COPD	Other-ILD	0	10.9709	-10.1862	32.128	0.534	ns
546	pDCs	BSG	Diagnosis	IPF	Other-ILD	0	12.1949	-6.07606	30.4659	0.31	ns
547	pDCs	CTSL	Diagnosis	Control	COPD	0	-3.72641	-18.0916	10.6388	0.907	ns
548	pDCs	CTSL	Diagnosis	Control	IPF	0	-1.2269	-13.7293	11.2755	0.994	ns
549	pDCs	CTSL	Diagnosis	Control	Other-ILD	0	4.43441	-10.6472	19.516	0.87	ns
550	pDCs	CTSL	Diagnosis	COPD	IPF	0	2.49951	-8.71374	13.7128	0.938	ns
551	pDCs	CTSL	Diagnosis	COPD	Other-ILD	0	8.16082	-5.87065	22.1923	0.433	ns
552	pDCs	CTSL	Diagnosis	IPF	Other-ILD	0	5.66131	-6.4561	17.7787	0.619	ns
553	pDCs	FURIN	Diagnosis	Control	COPD	0	-2.468	-16.2947	11.3587	0.967	ns
554	pDCs	FURIN	Diagnosis	Control	IPF	0	-11.5507	-23.5843	0.483042	0.065	ns
555	pDCs	FURIN	Diagnosis	Control	Other-ILD	0	-9.86347	-24.3797	4.65276	0.294	ns
556	pDCs	FURIN	Diagnosis	COPD	IPF	0	-9.08265	-19.8756	1.71027	0.132	ns
557	pDCs	FURIN	Diagnosis	COPD	Other-ILD	0	-7.39547	-20.901	6.11003	0.487	ns
558	pDCs	FURIN	Diagnosis	IPF	Other-ILD	0	1.68718	-9.976	13.3504	0.982	ns
559	pDCs	HSPA5	Diagnosis	Control	COPD	0	2.31935	-22.6871	27.3258	0.995	ns
560	pDCs	HSPA5	Diagnosis	Control	IPF	0	18.1403	-3.62331	39.904	0.138	ns
561	pDCs	HSPA5	Diagnosis	Control	Other-ILD	0	18.9571	-7.29639	45.2106	0.243	ns
562	pDCs	HSPA5	Diagnosis	COPD	IPF	0	15.821	-3.69864	35.3406	0.156	ns
563	pDCs	HSPA5	Diagnosis	COPD	Other-ILD	0	16.6377	-7.78775	41.0632	0.292	ns
564	pDCs	HSPA5	Diagnosis	IPF	Other-ILD	0	0.816747	-20.2768	21.9103	1	ns
565	pDCs	NRP1	Diagnosis	Control	COPD	0	29.4004	8.2547	50.5461	0.00232	**
566	pDCs	NRP1	Diagnosis	Control	IPF	0	22.4564	4.05285	40.86	0.00989	**
567	pDCs	NRP1	Diagnosis	Control	Other-ILD	0	2.00863	-20.1916	24.2088	0.995	ns
568	pDCs	NRP1	Diagnosis	COPD	IPF	0	-6.944	-23.45	9.56199	0.694	ns
569	pDCs	NRP1	Diagnosis	COPD	Other-ILD	0	-27.3918	-48.0462	-6.73735	0.00409	**
570	pDCs	NRP1	Diagnosis	IPF	Other-ILD	0	-20.4478	-38.2847	-2.61087	0.0176	*
571	Pericytes	BSG	Diagnosis	Control	COPD	0	-9.75388	-32.6352	13.1274	0.685	ns
572	Pericytes	BSG	Diagnosis	Control	IPF	0	5.73168	-12.1291	23.5925	0.838	ns
573	Pericytes	BSG	Diagnosis	Control	Other-ILD	0	12.5877	-9.08911	34.2645	0.435	ns
574	Pericytes	BSG	Diagnosis	COPD	IPF	0	15.4856	-4.42854	35.3997	0.185	ns
575	Pericytes	BSG	Diagnosis	COPD	Other-ILD	0	22.3416	-1.05602	45.7392	0.0671	ns
576	Pericytes	BSG	Diagnosis	IPF	Other-ILD	0	6.85601	-11.6616	25.3736	0.771	ns
577	Pericytes	CTSL	Diagnosis	Control	COPD	0	-2.37266	-25.5207	20.7754	0.993	ns
578	Pericytes	CTSL	Diagnosis	Control	IPF	0	-5.8121	-23.8811	12.2569	0.837	ns
579	Pericytes	CTSL	Diagnosis	Control	Other-ILD	0	5.28548	-16.644	27.215	0.924	ns
580	Pericytes	CTSL	Diagnosis	COPD	IPF	0	-3.43945	-23.5857	16.7068	0.971	ns
581	Pericytes	CTSL	Diagnosis	COPD	Other-ILD	0	7.65814	-16.0122	31.3285	0.835	ns
582	Pericytes	CTSL	Diagnosis	IPF	Other-ILD	0	11.0976	-7.63584	29.831	0.417	ns
583	Pericytes	FURIN	Diagnosis	Control	COPD	0	-10.9642	-24.8666	2.93817	0.175	ns
584	Pericytes	FURIN	Diagnosis	Control	IPF	0	-11.3597	-22.2117	-0.507707	0.0364	*
585	Pericytes	FURIN	Diagnosis	Control	Other-ILD	0	-10.9502	-24.1208	2.22034	0.139	ns
586	Pericytes	FURIN	Diagnosis	COPD	IPF	0	-0.395462	-12.495	11.7041	1	ns
587	Pericytes	FURIN	Diagnosis	COPD	Other-ILD	0	0.0140249	-14.2021	14.2301	1	ns
588	Pericytes	FURIN	Diagnosis	IPF	Other-ILD	0	0.409486	-10.8416	11.6605	1	ns
589	Pericytes	HSPA5	Diagnosis	Control	COPD	0	-7.87869	-32.6962	16.9389	0.843	ns
590	Pericytes	HSPA5	Diagnosis	Control	IPF	0	-7.12206	-26.4942	12.2501	0.775	ns
591	Pericytes	HSPA5	Diagnosis	Control	Other-ILD	0	9.90978	-13.6013	33.4209	0.693	ns
592	Pericytes	HSPA5	Diagnosis	COPD	IPF	0	0.756627	-20.8426	22.3559	1	ns
593	Pericytes	HSPA5	Diagnosis	COPD	Other-ILD	0	17.7885	-7.58906	43.166	0.267	ns
594	Pericytes	HSPA5	Diagnosis	IPF	Other-ILD	0	17.0318	-3.0527	37.1164	0.127	ns
595	Pericytes	NRP1	Diagnosis	Control	COPD	0	-8.38961	-27.8475	11.0683	0.678	ns
596	Pericytes	NRP1	Diagnosis	Control	IPF	0	10.7373	-4.45121	25.9258	0.26	ns
597	Pericytes	NRP1	Diagnosis	Control	Other-ILD	0	7.37539	-11.0582	25.809	0.727	ns
598	Pericytes	NRP1	Diagnosis	COPD	IPF	0	19.1269	2.19231	36.0615	0.02	*
599	Pericytes	NRP1	Diagnosis	COPD	Other-ILD	0	15.765	-4.13191	35.6619	0.172	ns
600	Pericytes	NRP1	Diagnosis	IPF	Other-ILD	0	-3.36191	-19.1089	12.3851	0.945	ns
601	Plasma Cells	BSG	Diagnosis	Control	COPD	0	-14.3096	-30.5985	1.97936	0.107	ns
602	Plasma Cells	BSG	Diagnosis	Control	IPF	0	7.13375	-5.38559	19.6531	0.454	ns
603	Plasma Cells	BSG	Diagnosis	Control	Other-ILD	0	13.2405	-3.82974	30.3107	0.188	ns
604	Plasma Cells	BSG	Diagnosis	COPD	IPF	0	21.4433	5.84672	37.0399	0.00258	**
605	Plasma Cells	BSG	Diagnosis	COPD	Other-ILD	0	27.5501	8.11009	46.9901	0.00175	**
606	Plasma Cells	BSG	Diagnosis	IPF	Other-ILD	0	6.10674	-10.3042	22.5176	0.77	ns
607	Plasma Cells	CTSL	Diagnosis	Control	COPD	0	-11.6642	-26.3435	3.01519	0.17	ns
608	Plasma Cells	CTSL	Diagnosis	Control	IPF	0	-1.38842	-12.6707	9.89383	0.989	ns
609	Plasma Cells	CTSL	Diagnosis	Control	Other-ILD	0	-6.28799	-21.6714	9.09545	0.715	ns
610	Plasma Cells	CTSL	Diagnosis	COPD	IPF	0	10.2758	-3.77969	24.3312	0.234	ns
611	Plasma Cells	CTSL	Diagnosis	COPD	Other-ILD	0	5.37618	-12.1429	22.8952	0.857	ns
612	Plasma Cells	CTSL	Diagnosis	IPF	Other-ILD	0	-4.89957	-19.6888	9.88969	0.826	ns
613	Plasma Cells	FURIN	Diagnosis	Control	COPD	0	-1.62112	-9.23407	5.99183	0.946	ns
614	Plasma Cells	FURIN	Diagnosis	Control	IPF	0	3.99856	-1.85259	9.84972	0.291	ns
615	Plasma Cells	FURIN	Diagnosis	Control	Other-ILD	0	1.48376	-6.49434	9.46186	0.963	ns
616	Plasma Cells	FURIN	Diagnosis	COPD	IPF	0	5.61968	-1.6697	12.9091	0.192	ns
617	Plasma Cells	FURIN	Diagnosis	COPD	Other-ILD	0	3.10488	-5.98078	12.1905	0.812	ns
618	Plasma Cells	FURIN	Diagnosis	IPF	Other-ILD	0	-2.5148	-10.1847	5.15515	0.831	ns
619	Plasma Cells	HSPA5	Diagnosis	Control	COPD	0	-17.3816	-34.2405	-0.522733	0.0405	*
620	Plasma Cells	HSPA5	Diagnosis	Control	IPF	0	-11.2223	-24.1797	1.73505	0.115	ns
621	Plasma Cells	HSPA5	Diagnosis	Control	Other-ILD	0	7.62065	-10.0468	25.2881	0.679	ns
622	Plasma Cells	HSPA5	Diagnosis	COPD	IPF	0	6.15928	-9.98304	22.3016	0.756	ns
623	Plasma Cells	HSPA5	Diagnosis	COPD	Other-ILD	0	25.0023	4.88209	45.1224	0.00811	**
624	Plasma Cells	HSPA5	Diagnosis	IPF	Other-ILD	0	18.843	1.85789	35.8281	0.0231	*
625	Plasma Cells	NRP1	Diagnosis	Control	COPD	0	4.31774	-5.5051	14.1406	0.666	ns
626	Plasma Cells	NRP1	Diagnosis	Control	IPF	0	5.04131	-2.50832	12.5909	0.311	ns
627	Plasma Cells	NRP1	Diagnosis	Control	Other-ILD	0	-1.15439	-11.4484	9.1396	0.991	ns
628	Plasma Cells	NRP1	Diagnosis	COPD	IPF	0	0.723566	-8.68178	10.1289	0.997	ns
629	Plasma Cells	NRP1	Diagnosis	COPD	Other-ILD	0	-5.47213	-17.1952	6.25091	0.622	ns
630	Plasma Cells	NRP1	Diagnosis	IPF	Other-ILD	0	-6.1957	-16.0921	3.70069	0.369	ns
631	PLIN2+ Fibroblasts	BSG	Diagnosis	Control	COPD	0	-3.91089	-34.4086	26.5869	0.987	ns
632	PLIN2+ Fibroblasts	BSG	Diagnosis	Control	IPF	0	6.89546	-9.58252	23.3734	0.695	ns
633	PLIN2+ Fibroblasts	BSG	Diagnosis	Control	Other-ILD	0	11.5919	-13.5992	36.783	0.628	ns
634	PLIN2+ Fibroblasts	BSG	Diagnosis	COPD	IPF	0	10.8063	-18.8267	40.4394	0.777	ns
635	PLIN2+ Fibroblasts	BSG	Diagnosis	COPD	Other-ILD	0	15.5028	-19.7277	50.7333	0.661	ns
636	PLIN2+ Fibroblasts	BSG	Diagnosis	IPF	Other-ILD	0	4.69647	-19.4406	28.8335	0.957	ns
637	PLIN2+ Fibroblasts	CTSL	Diagnosis	Control	COPD	0	-20.1007	-49.3186	9.11724	0.281	ns
638	PLIN2+ Fibroblasts	CTSL	Diagnosis	Control	IPF	0	7.20252	-8.58396	22.989	0.634	ns
639	PLIN2+ Fibroblasts	CTSL	Diagnosis	Control	Other-ILD	0	20.6205	-3.51349	44.7544	0.122	ns
640	PLIN2+ Fibroblasts	CTSL	Diagnosis	COPD	IPF	0	27.3032	-1.08633	55.6927	0.0641	ns
641	PLIN2+ Fibroblasts	CTSL	Diagnosis	COPD	Other-ILD	0	40.7212	6.96911	74.4732	0.0112	*
642	PLIN2+ Fibroblasts	CTSL	Diagnosis	IPF	Other-ILD	0	13.418	-9.7062	36.5421	0.433	ns
643	PLIN2+ Fibroblasts	FURIN	Diagnosis	Control	COPD	0	2.41214	-13.6345	18.4588	0.979	ns
644	PLIN2+ Fibroblasts	FURIN	Diagnosis	Control	IPF	0	0.449332	-8.22069	9.11935	0.999	ns
645	PLIN2+ Fibroblasts	FURIN	Diagnosis	Control	Other-ILD	0	5.74969	-7.50482	19.0042	0.671	ns
646	PLIN2+ Fibroblasts	FURIN	Diagnosis	COPD	IPF	0	-1.96281	-17.5545	13.6289	0.988	ns
647	PLIN2+ Fibroblasts	FURIN	Diagnosis	COPD	Other-ILD	0	3.33755	-15.1993	21.8744	0.966	ns
648	PLIN2+ Fibroblasts	FURIN	Diagnosis	IPF	Other-ILD	0	5.30036	-7.39956	18.0003	0.697	ns
649	PLIN2+ Fibroblasts	HSPA5	Diagnosis	Control	COPD	0	-17.7978	-52.5529	16.9572	0.542	ns
650	PLIN2+ Fibroblasts	HSPA5	Diagnosis	Control	IPF	0	3.88603	-14.8922	22.6642	0.949	ns
651	PLIN2+ Fibroblasts	HSPA5	Diagnosis	Control	Other-ILD	0	27.3128	-1.39488	56.0204	0.0684	ns
652	PLIN2+ Fibroblasts	HSPA5	Diagnosis	COPD	IPF	0	21.6839	-12.0858	55.4536	0.342	ns
653	PLIN2+ Fibroblasts	HSPA5	Diagnosis	COPD	Other-ILD	0	45.1106	4.96215	85.2591	0.0211	*
654	PLIN2+ Fibroblasts	HSPA5	Diagnosis	IPF	Other-ILD	0	23.4267	-4.07974	50.9332	0.124	ns
655	PLIN2+ Fibroblasts	NRP1	Diagnosis	Control	COPD	0	-4.00858	-35.0645	27.0474	0.987	ns
656	PLIN2+ Fibroblasts	NRP1	Diagnosis	Control	IPF	0	9.11882	-7.66075	25.8984	0.491	ns
657	PLIN2+ Fibroblasts	NRP1	Diagnosis	Control	Other-ILD	0	-20.0116	-45.6638	5.64062	0.182	ns
658	PLIN2+ Fibroblasts	NRP1	Diagnosis	COPD	IPF	0	13.1274	-17.0481	43.3029	0.669	ns
659	PLIN2+ Fibroblasts	NRP1	Diagnosis	COPD	Other-ILD	0	-16.003	-51.8783	19.8723	0.651	ns
660	PLIN2+ Fibroblasts	NRP1	Diagnosis	IPF	Other-ILD	0	-29.1304	-53.7092	-4.55153	0.0133	*
661	PNEC/Ionocytes	BSG	Diagnosis	Control	COPD	0	-21.446	-50.064	7.17206	0.213	ns
662	PNEC/Ionocytes	BSG	Diagnosis	Control	IPF	0	-1.84711	-22.3874	18.6932	0.995	ns
663	PNEC/Ionocytes	BSG	Diagnosis	Control	Other-ILD	0	-3.44623	-30.2252	23.3328	0.987	ns
664	PNEC/Ionocytes	BSG	Diagnosis	COPD	IPF	0	19.5989	-6.33599	45.5337	0.206	ns
665	PNEC/Ionocytes	BSG	Diagnosis	COPD	Other-ILD	0	17.9998	-13.1102	49.1097	0.437	ns
666	PNEC/Ionocytes	BSG	Diagnosis	IPF	Other-ILD	0	-1.59912	-25.4893	22.291	0.998	ns
667	PNEC/Ionocytes	CTSL	Diagnosis	Control	COPD	0	-15.5019	-43.6256	12.6219	0.48	ns
668	PNEC/Ionocytes	CTSL	Diagnosis	Control	IPF	0	0.588503	-19.597	20.774	1	ns
669	PNEC/Ionocytes	CTSL	Diagnosis	Control	Other-ILD	0	4.64936	-21.6671	30.9658	0.968	ns
670	PNEC/Ionocytes	CTSL	Diagnosis	COPD	IPF	0	16.0904	-9.39653	41.5773	0.358	ns
671	PNEC/Ionocytes	CTSL	Diagnosis	COPD	Other-ILD	0	20.1512	-10.4213	50.7238	0.32	ns
672	PNEC/Ionocytes	CTSL	Diagnosis	IPF	Other-ILD	0	4.06086	-19.4167	27.5384	0.97	ns
673	PNEC/Ionocytes	FURIN	Diagnosis	Control	COPD	0	-0.674356	-12.9587	11.61	0.999	ns
674	PNEC/Ionocytes	FURIN	Diagnosis	Control	IPF	0	-5.16746	-13.9844	3.64951	0.426	ns
675	PNEC/Ionocytes	FURIN	Diagnosis	Control	Other-ILD	0	-6.12499	-17.6199	5.36995	0.51	ns
676	PNEC/Ionocytes	FURIN	Diagnosis	COPD	IPF	0	-4.49311	-15.6257	6.63948	0.72	ns
677	PNEC/Ionocytes	FURIN	Diagnosis	COPD	Other-ILD	0	-5.45063	-18.8046	7.90336	0.713	ns
678	PNEC/Ionocytes	FURIN	Diagnosis	IPF	Other-ILD	0	-0.957529	-11.2124	9.29738	0.995	ns
679	PNEC/Ionocytes	HSPA5	Diagnosis	Control	COPD	0	-10.7535	-39.0683	17.5612	0.756	ns
680	PNEC/Ionocytes	HSPA5	Diagnosis	Control	IPF	0	3.72785	-16.5948	24.0505	0.964	ns
681	PNEC/Ionocytes	HSPA5	Diagnosis	Control	Other-ILD	0	5.52575	-20.9695	32.021	0.948	ns
682	PNEC/Ionocytes	HSPA5	Diagnosis	COPD	IPF	0	14.4814	-11.1786	40.1414	0.459	ns
683	PNEC/Ionocytes	HSPA5	Diagnosis	COPD	Other-ILD	0	16.2793	-14.5009	47.0595	0.516	ns
684	PNEC/Ionocytes	HSPA5	Diagnosis	IPF	Other-ILD	0	1.7979	-21.8391	25.4349	0.997	ns
685	PNEC/Ionocytes	NRP1	Diagnosis	Control	COPD	0	-6.4215	-20.4707	7.62772	0.635	ns
686	PNEC/Ionocytes	NRP1	Diagnosis	Control	IPF	0	-0.0235353	-10.1072	10.0602	1	ns
687	PNEC/Ionocytes	NRP1	Diagnosis	Control	Other-ILD	0	-2.42341	-15.5698	10.723	0.963	ns
688	PNEC/Ionocytes	NRP1	Diagnosis	COPD	IPF	0	6.39797	-6.33402	19.13	0.56	ns
689	PNEC/Ionocytes	NRP1	Diagnosis	COPD	Other-ILD	0	3.99809	-11.2745	19.2706	0.904	ns
690	PNEC/Ionocytes	NRP1	Diagnosis	IPF	Other-ILD	0	-2.39988	-14.1281	9.32833	0.951	ns
691	Proliferating Macrophages	BSG	Diagnosis	Control	COPD	0	-37.1991	-68.6489	-5.74937	0.0134	*
692	Proliferating Macrophages	BSG	Diagnosis	Control	IPF	0	13.8122	-1.1145	28.7388	0.0805	ns
693	Proliferating Macrophages	BSG	Diagnosis	Control	Other-ILD	0	16.1702	-4.3041	36.6446	0.173	ns
694	Proliferating Macrophages	BSG	Diagnosis	COPD	IPF	0	51.0113	21.0188	81.0038	0.000118	***
695	Proliferating Macrophages	BSG	Diagnosis	COPD	Other-ILD	0	53.3694	20.2644	86.4744	0.000291	***
696	Proliferating Macrophages	BSG	Diagnosis	IPF	Other-ILD	0	2.35807	-15.7985	20.5146	0.987	ns
697	Proliferating Macrophages	CTSL	Diagnosis	Control	COPD	0	0.309098	-26.7035	27.3217	1	ns
698	Proliferating Macrophages	CTSL	Diagnosis	Control	IPF	0	10.0557	-2.76505	22.8764	0.178	ns
699	Proliferating Macrophages	CTSL	Diagnosis	Control	Other-ILD	0	4.37316	-13.2125	21.9588	0.916	ns
700	Proliferating Macrophages	CTSL	Diagnosis	COPD	IPF	0	9.74655	-16.0144	35.5075	0.758	ns
701	Proliferating Macrophages	CTSL	Diagnosis	COPD	Other-ILD	0	4.06406	-24.3703	32.4984	0.982	ns
702	Proliferating Macrophages	CTSL	Diagnosis	IPF	Other-ILD	0	-5.68249	-21.2774	9.91239	0.779	ns
703	Proliferating Macrophages	FURIN	Diagnosis	Control	COPD	0	19.4201	-17.0337	55.8738	0.51	ns
704	Proliferating Macrophages	FURIN	Diagnosis	Control	IPF	0	6.93081	-10.3708	24.2324	0.725	ns
705	Proliferating Macrophages	FURIN	Diagnosis	Control	Other-ILD	0	-11.8389	-35.5708	11.8931	0.566	ns
706	Proliferating Macrophages	FURIN	Diagnosis	COPD	IPF	0	-12.4893	-47.2539	22.2753	0.786	ns
707	Proliferating Macrophages	FURIN	Diagnosis	COPD	Other-ILD	0	-31.2589	-69.6313	7.11343	0.152	ns
708	Proliferating Macrophages	FURIN	Diagnosis	IPF	Other-ILD	0	-18.7697	-39.8151	2.27575	0.0985	ns
709	Proliferating Macrophages	HSPA5	Diagnosis	Control	COPD	0	3.49653	-34.573	41.566	0.995	ns
710	Proliferating Macrophages	HSPA5	Diagnosis	Control	IPF	0	7.46092	-10.6076	25.5294	0.705	ns
711	Proliferating Macrophages	HSPA5	Diagnosis	Control	Other-ILD	0	1.41651	-23.3674	26.2004	0.999	ns
712	Proliferating Macrophages	HSPA5	Diagnosis	COPD	IPF	0	3.96438	-32.3411	40.2699	0.992	ns
713	Proliferating Macrophages	HSPA5	Diagnosis	COPD	Other-ILD	0	-2.08002	-42.1532	37.9931	0.999	ns
714	Proliferating Macrophages	HSPA5	Diagnosis	IPF	Other-ILD	0	-6.0444	-28.0226	15.9338	0.891	ns
715	Proliferating Macrophages	NRP1	Diagnosis	Control	COPD	0	17.2203	-23.6619	58.1024	0.692	ns
716	Proliferating Macrophages	NRP1	Diagnosis	Control	IPF	0	-3.27225	-22.6757	16.1312	0.972	ns
717	Proliferating Macrophages	NRP1	Diagnosis	Control	Other-ILD	0	-6.48201	-33.097	20.133	0.921	ns
718	Proliferating Macrophages	NRP1	Diagnosis	COPD	IPF	0	-20.4925	-59.4803	18.4953	0.522	ns
719	Proliferating Macrophages	NRP1	Diagnosis	COPD	Other-ILD	0	-23.7023	-66.7361	19.3316	0.481	ns
720	Proliferating Macrophages	NRP1	Diagnosis	IPF	Other-ILD	0	-3.20976	-26.8118	20.3923	0.985	ns
721	Smooth Muscle Cells	BSG	Diagnosis	Control	COPD	0	-4.46762	-26.6291	17.6938	0.953	ns
722	Smooth Muscle Cells	BSG	Diagnosis	Control	IPF	0	12.6035	-2.60824	27.8153	0.142	ns
723	Smooth Muscle Cells	BSG	Diagnosis	Control	Other-ILD	0	18.7	-2.75285	40.1528	0.111	ns
724	Smooth Muscle Cells	BSG	Diagnosis	COPD	IPF	0	17.0711	-4.16829	38.3106	0.162	ns
725	Smooth Muscle Cells	BSG	Diagnosis	COPD	Other-ILD	0	23.1676	-2.90806	49.2432	0.101	ns
726	Smooth Muscle Cells	BSG	Diagnosis	IPF	Other-ILD	0	6.09644	-14.4025	26.5954	0.867	ns
727	Smooth Muscle Cells	CTSL	Diagnosis	Control	COPD	0	-6.32001	-26.9065	14.2664	0.856	ns
728	Smooth Muscle Cells	CTSL	Diagnosis	Control	IPF	0	2.09538	-12.0353	16.226	0.981	ns
729	Smooth Muscle Cells	CTSL	Diagnosis	Control	Other-ILD	0	9.4056	-10.5226	29.3338	0.612	ns
730	Smooth Muscle Cells	CTSL	Diagnosis	COPD	IPF	0	8.4154	-11.3146	28.1453	0.686	ns
731	Smooth Muscle Cells	CTSL	Diagnosis	COPD	Other-ILD	0	15.7256	-8.49685	39.9481	0.335	ns
732	Smooth Muscle Cells	CTSL	Diagnosis	IPF	Other-ILD	0	7.31021	-11.7319	26.3523	0.752	ns
733	Smooth Muscle Cells	FURIN	Diagnosis	Control	COPD	0	1.0267	-8.59324	10.6466	0.993	ns
734	Smooth Muscle Cells	FURIN	Diagnosis	Control	IPF	0	-5.12834	-11.7315	1.47485	0.187	ns
735	Smooth Muscle Cells	FURIN	Diagnosis	Control	Other-ILD	0	-1.44909	-10.7614	7.86324	0.978	ns
736	Smooth Muscle Cells	FURIN	Diagnosis	COPD	IPF	0	-6.15504	-15.3747	3.06467	0.31	ns
737	Smooth Muscle Cells	FURIN	Diagnosis	COPD	Other-ILD	0	-2.47579	-13.7948	8.84324	0.942	ns
738	Smooth Muscle Cells	FURIN	Diagnosis	IPF	Other-ILD	0	3.67924	-5.21903	12.5775	0.707	ns
739	Smooth Muscle Cells	HSPA5	Diagnosis	Control	COPD	0	-8.44772	-30.3706	13.4751	0.75	ns
740	Smooth Muscle Cells	HSPA5	Diagnosis	Control	IPF	0	-1.14461	-16.1926	13.9034	0.997	ns
741	Smooth Muscle Cells	HSPA5	Diagnosis	Control	Other-ILD	0	14.5743	-6.64751	35.7962	0.286	ns
742	Smooth Muscle Cells	HSPA5	Diagnosis	COPD	IPF	0	7.30312	-13.7076	28.3139	0.804	ns
743	Smooth Muscle Cells	HSPA5	Diagnosis	COPD	Other-ILD	0	23.0221	-2.77284	48.8169	0.0985	ns
744	Smooth Muscle Cells	HSPA5	Diagnosis	IPF	Other-ILD	0	15.7189	-4.55931	35.9972	0.188	ns
745	Smooth Muscle Cells	NRP1	Diagnosis	Control	COPD	0	-1.53869	-19.6827	16.6053	0.996	ns
746	Smooth Muscle Cells	NRP1	Diagnosis	Control	IPF	0	-1.13585	-13.59	11.3183	0.995	ns
747	Smooth Muscle Cells	NRP1	Diagnosis	Control	Other-ILD	0	-7.67355	-25.2374	9.89029	0.669	ns
748	Smooth Muscle Cells	NRP1	Diagnosis	COPD	IPF	0	0.402841	-16.9863	17.792	1	ns
749	Smooth Muscle Cells	NRP1	Diagnosis	COPD	Other-ILD	0	-6.13486	-27.4835	15.2138	0.878	ns
750	Smooth Muscle Cells	NRP1	Diagnosis	IPF	Other-ILD	0	-6.5377	-23.3206	10.2452	0.743	ns
751	T Cells	BSG	Diagnosis	Control	COPD	0	-7.26782	-17.564	3.02841	0.264	ns
752	T Cells	BSG	Diagnosis	Control	IPF	0	3.41314	-4.00693	10.8332	0.634	ns
753	T Cells	BSG	Diagnosis	Control	Other-ILD	0	24.7012	14.5131	34.8893	9.56e-09	****
754	T Cells	BSG	Diagnosis	COPD	IPF	0	10.681	0.696263	20.6657	0.0308	*
755	T Cells	BSG	Diagnosis	COPD	Other-ILD	0	31.969	19.7857	44.1523	5.09e-10	****
756	T Cells	BSG	Diagnosis	IPF	Other-ILD	0	21.288	11.4149	31.1612	3.84e-07	****
757	T Cells	CTSL	Diagnosis	Control	COPD	0	-11.6623	-22.7454	-0.579145	0.0349	*
758	T Cells	CTSL	Diagnosis	Control	IPF	0	-4.95434	-12.9415	3.03281	0.378	ns
759	T Cells	CTSL	Diagnosis	Control	Other-ILD	0	15.143	4.17635	26.1097	0.0024	**
760	T Cells	CTSL	Diagnosis	COPD	IPF	0	6.70792	-4.03986	17.4557	0.372	ns
761	T Cells	CTSL	Diagnosis	COPD	Other-ILD	0	26.8053	13.6909	39.9197	1.64e-06	****
762	T Cells	CTSL	Diagnosis	IPF	Other-ILD	0	20.0974	9.46969	30.7251	1.07e-05	****
763	T Cells	FURIN	Diagnosis	Control	COPD	0	-4.13416	-9.02011	0.751791	0.129	ns
764	T Cells	FURIN	Diagnosis	Control	IPF	0	-4.62872	-8.14983	-1.10762	0.00434	**
765	T Cells	FURIN	Diagnosis	Control	Other-ILD	0	3.14809	-1.68654	7.98272	0.334	ns
766	T Cells	FURIN	Diagnosis	COPD	IPF	0	-0.494562	-5.23268	4.24356	0.993	ns
767	T Cells	FURIN	Diagnosis	COPD	Other-ILD	0	7.28225	1.50079	13.0637	0.00697	**
768	T Cells	FURIN	Diagnosis	IPF	Other-ILD	0	7.77681	3.09163	12.462	0.000148	***
769	T Cells	HSPA5	Diagnosis	Control	COPD	0	-9.79575	-20.7179	1.12639	0.0963	ns
770	T Cells	HSPA5	Diagnosis	Control	IPF	0	-0.978937	-8.85008	6.8922	0.988	ns
771	T Cells	HSPA5	Diagnosis	Control	Other-ILD	0	18.9139	8.10649	29.7213	5.49e-05	****
772	T Cells	HSPA5	Diagnosis	COPD	IPF	0	8.81681	-1.77486	19.4085	0.139	ns
773	T Cells	HSPA5	Diagnosis	COPD	Other-ILD	0	28.7097	15.7857	41.6336	1.61e-07	****
774	T Cells	HSPA5	Diagnosis	IPF	Other-ILD	0	19.8928	9.41951	30.3662	9.72e-06	****
775	T Cells	NRP1	Diagnosis	Control	COPD	0	-0.241486	-5.3714	4.88843	0.999	ns
776	T Cells	NRP1	Diagnosis	Control	IPF	0	-1.39105	-5.08798	2.30587	0.765	ns
777	T Cells	NRP1	Diagnosis	Control	Other-ILD	0	6.57472	1.49869	11.6508	0.00514	**
778	T Cells	NRP1	Diagnosis	COPD	IPF	0	-1.14957	-6.12427	3.82514	0.933	ns
779	T Cells	NRP1	Diagnosis	COPD	Other-ILD	0	6.81621	0.746072	12.8863	0.0208	*
780	T Cells	NRP1	Diagnosis	IPF	Other-ILD	0	7.96577	3.04665	12.8849	0.000228	***
781	Transitional AT2	BSG	Diagnosis	Control	COPD	0	-4.24935	-22.6136	14.1149	0.932	ns
782	Transitional AT2	BSG	Diagnosis	Control	IPF	0	13.3742	-0.046218	26.7945	0.0512	ns
783	Transitional AT2	BSG	Diagnosis	Control	Other-ILD	0	14.3337	-3.80795	32.4753	0.174	ns
784	Transitional AT2	BSG	Diagnosis	COPD	IPF	0	17.6235	-0.104424	35.3514	0.052	ns
785	Transitional AT2	BSG	Diagnosis	COPD	Other-ILD	0	18.583	-2.94118	40.1072	0.117	ns
786	Transitional AT2	BSG	Diagnosis	IPF	Other-ILD	0	0.959518	-16.5377	18.4567	0.999	ns
787	Transitional AT2	CTSL	Diagnosis	Control	COPD	0	-8.15267	-22.5748	6.26948	0.461	ns
788	Transitional AT2	CTSL	Diagnosis	Control	IPF	0	4.20006	-6.33947	14.7396	0.731	ns
789	Transitional AT2	CTSL	Diagnosis	Control	Other-ILD	0	-1.03594	-15.2832	13.2114	0.998	ns
790	Transitional AT2	CTSL	Diagnosis	COPD	IPF	0	12.3527	-1.56968	26.2752	0.102	ns
791	Transitional AT2	CTSL	Diagnosis	COPD	Other-ILD	0	7.11674	-9.78704	24.0205	0.696	ns
792	Transitional AT2	CTSL	Diagnosis	IPF	Other-ILD	0	-5.236	-18.9772	8.50521	0.757	ns
793	Transitional AT2	FURIN	Diagnosis	Control	COPD	0	-3.94003	-14.6989	6.81887	0.779	ns
794	Transitional AT2	FURIN	Diagnosis	Control	IPF	0	-0.966728	-8.82919	6.89574	0.989	ns
795	Transitional AT2	FURIN	Diagnosis	Control	Other-ILD	0	8.74919	-1.87927	19.3777	0.146	ns
796	Transitional AT2	FURIN	Diagnosis	COPD	IPF	0	2.97331	-7.41279	13.3594	0.88	ns
797	Transitional AT2	FURIN	Diagnosis	COPD	Other-ILD	0	12.6892	0.0790407	25.2994	0.0479	*
798	Transitional AT2	FURIN	Diagnosis	IPF	Other-ILD	0	9.71592	-0.534995	19.9668	0.0703	ns
799	Transitional AT2	HSPA5	Diagnosis	Control	COPD	0	-20.5752	-39.3267	-1.82362	0.0252	*
800	Transitional AT2	HSPA5	Diagnosis	Control	IPF	0	6.24619	-7.4572	19.9496	0.64	ns
801	Transitional AT2	HSPA5	Diagnosis	Control	Other-ILD	0	10.3147	-8.2095	28.8389	0.474	ns
802	Transitional AT2	HSPA5	Diagnosis	COPD	IPF	0	26.8214	8.71956	44.9231	0.000946	***
803	Transitional AT2	HSPA5	Diagnosis	COPD	Other-ILD	0	30.8899	8.91174	52.868	0.00194	**
804	Transitional AT2	HSPA5	Diagnosis	IPF	Other-ILD	0	4.06851	-13.7977	21.9347	0.935	ns
805	Transitional AT2	NRP1	Diagnosis	Control	COPD	0	0.961949	-7.58092	9.50482	0.991	ns
806	Transitional AT2	NRP1	Diagnosis	Control	IPF	0	3.50825	-2.73477	9.75127	0.466	ns
807	Transitional AT2	NRP1	Diagnosis	Control	Other-ILD	0	-1.66481	-10.1041	6.77449	0.956	ns
808	Transitional AT2	NRP1	Diagnosis	COPD	IPF	0	2.5463	-5.70055	10.7932	0.854	ns
809	Transitional AT2	NRP1	Diagnosis	COPD	Other-ILD	0	-2.62676	-12.6396	7.38609	0.905	ns
810	Transitional AT2	NRP1	Diagnosis	IPF	Other-ILD	0	-5.17306	-13.3126	2.96646	0.355	ns
811	Vascular Endothelial Cells	BSG	Diagnosis	Control	COPD	0	-11.4745	-21.469	-1.48006	0.0172	*
812	Vascular Endothelial Cells	BSG	Diagnosis	Control	IPF	0	7.13715	-0.17806	14.4524	0.0588	ns
813	Vascular Endothelial Cells	BSG	Diagnosis	Control	Other-ILD	0	14.2	4.3089	24.091	0.00144	**
814	Vascular Endothelial Cells	BSG	Diagnosis	COPD	IPF	0	18.6117	8.9438	28.2796	7.23e-06	****
815	Vascular Endothelial Cells	BSG	Diagnosis	COPD	Other-ILD	0	25.6745	13.9362	37.4129	2.61e-07	****
816	Vascular Endothelial Cells	BSG	Diagnosis	IPF	Other-ILD	0	7.06282	-2.49813	16.6238	0.226	ns
817	Vascular Endothelial Cells	CTSL	Diagnosis	Control	COPD	0	-4.2052	-12.1828	3.77236	0.523	ns
818	Vascular Endothelial Cells	CTSL	Diagnosis	Control	IPF	0	0.282803	-5.55617	6.12178	0.999	ns
819	Vascular Endothelial Cells	CTSL	Diagnosis	Control	Other-ILD	0	2.87894	-5.01607	10.774	0.781	ns
820	Vascular Endothelial Cells	CTSL	Diagnosis	COPD	IPF	0	4.488	-3.22888	12.2049	0.436	ns
821	Vascular Endothelial Cells	CTSL	Diagnosis	COPD	Other-ILD	0	7.08414	-2.28537	16.4537	0.208	ns
822	Vascular Endothelial Cells	CTSL	Diagnosis	IPF	Other-ILD	0	2.59614	-5.03537	10.2277	0.815	ns
823	Vascular Endothelial Cells	FURIN	Diagnosis	Control	COPD	0	-2.76823	-9.12378	3.58732	0.673	ns
824	Vascular Endothelial Cells	FURIN	Diagnosis	Control	IPF	0	-0.818197	-5.46999	3.83359	0.969	ns
825	Vascular Endothelial Cells	FURIN	Diagnosis	Control	Other-ILD	0	5.75329	-0.536498	12.0431	0.0864	ns
826	Vascular Endothelial Cells	FURIN	Diagnosis	COPD	IPF	0	1.95003	-4.19784	8.0979	0.845	ns
827	Vascular Endothelial Cells	FURIN	Diagnosis	COPD	Other-ILD	0	8.52152	1.05703	15.986	0.018	*
828	Vascular Endothelial Cells	FURIN	Diagnosis	IPF	Other-ILD	0	6.57149	0.491624	12.6513	0.0284	*
829	Vascular Endothelial Cells	HSPA5	Diagnosis	Control	COPD	0	-13.8211	-24.3983	-3.24397	0.00466	**
830	Vascular Endothelial Cells	HSPA5	Diagnosis	Control	IPF	0	-0.340383	-8.08206	7.40129	0.999	ns
831	Vascular Endothelial Cells	HSPA5	Diagnosis	Control	Other-ILD	0	12.3395	1.87184	22.8072	0.0135	*
832	Vascular Endothelial Cells	HSPA5	Diagnosis	COPD	IPF	0	13.4807	3.24922	23.7122	0.00424	**
833	Vascular Endothelial Cells	HSPA5	Diagnosis	COPD	Other-ILD	0	26.1606	13.738	38.5833	7.56e-07	****
834	Vascular Endothelial Cells	HSPA5	Diagnosis	IPF	Other-ILD	0	12.6799	2.56158	22.7982	0.00736	**
835	Vascular Endothelial Cells	NRP1	Diagnosis	Control	COPD	0	-3.22748	-12.7019	6.24695	0.815	ns
836	Vascular Endothelial Cells	NRP1	Diagnosis	Control	IPF	0	15.4829	8.54832	22.4175	1.42e-07	****
837	Vascular Endothelial Cells	NRP1	Diagnosis	Control	Other-ILD	0	10.0118	0.635369	19.3881	0.0312	*
838	Vascular Endothelial Cells	NRP1	Diagnosis	COPD	IPF	0	18.7104	9.54554	27.8752	1.72e-06	****
839	Vascular Endothelial Cells	NRP1	Diagnosis	COPD	Other-ILD	0	13.2392	2.11168	24.3668	0.0124	*
840	Vascular Endothelial Cells	NRP1	Diagnosis	IPF	Other-ILD	0	-5.47113	-14.5346	3.59231	0.403	ns

## Sheet: Fig1E,F_FigS3_DPcells
CellType	geneid	term	group1	group2	null.value	estimate	conf.low	conf.high	p.adj	p.adj.signif
AT1	ACE2+/TMPRSS2+	Diagnosis	Control	COPD	0	0.641621	-3.82762	5.11086	0.982	ns
AT1	ACE2+/TMPRSS2+	Diagnosis	Control	IPF	0	2.33973	-1.47976	6.15921	0.381	ns
AT1	ACE2+/TMPRSS2+	Diagnosis	Control	Other-ILD	0	0.111593	-4.44372	4.6669	1	ns
AT1	ACE2+/TMPRSS2+	Diagnosis	COPD	IPF	0	1.6981	-2.71449	6.1107	0.745	ns
AT1	ACE2+/TMPRSS2+	Diagnosis	COPD	Other-ILD	0	-0.530028	-5.59297	4.53292	0.993	ns
AT1	ACE2+/TMPRSS2+	Diagnosis	IPF	Other-ILD	0	-2.22813	-6.72789	2.27162	0.567	ns
AT2	ACE2+/TMPRSS2+	Diagnosis	Control	COPD	0	0.348451	-2.50562	3.20253	0.989	ns
AT2	ACE2+/TMPRSS2+	Diagnosis	Control	IPF	0	-1.22787	-3.39908	0.943331	0.456	ns
AT2	ACE2+/TMPRSS2+	Diagnosis	Control	Other-ILD	0	-1.31507	-3.95402	1.32388	0.565	ns
AT2	ACE2+/TMPRSS2+	Diagnosis	COPD	IPF	0	-1.57633	-4.21587	1.06322	0.407	ns
AT2	ACE2+/TMPRSS2+	Diagnosis	COPD	Other-ILD	0	-1.66352	-4.6995	1.37245	0.484	ns
AT2	ACE2+/TMPRSS2+	Diagnosis	IPF	Other-ILD	0	-0.0871974	-2.49251	2.31811	1	ns
Basal	ACE2+/TMPRSS2+	Diagnosis	Control	COPD	0	2.9e-17	-0.956924	0.956924	1	ns
Basal	ACE2+/TMPRSS2+	Diagnosis	Control	IPF	0	0.0590049	-0.603972	0.721982	0.996	ns
Basal	ACE2+/TMPRSS2+	Diagnosis	Control	Other-ILD	0	0.5	-0.30062	1.30062	0.366	ns
Basal	ACE2+/TMPRSS2+	Diagnosis	COPD	IPF	0	0.0590049	-0.803997	0.922007	0.998	ns
Basal	ACE2+/TMPRSS2+	Diagnosis	COPD	Other-ILD	0	0.5	-0.472742	1.47274	0.538	ns
Basal	ACE2+/TMPRSS2+	Diagnosis	IPF	Other-ILD	0	0.440995	-0.244615	1.12661	0.339	ns
Ciliated Cells	ACE2+/TMPRSS2+	Diagnosis	Control	COPD	0	-0.0528494	-0.552345	0.446647	0.993	ns
Ciliated Cells	ACE2+/TMPRSS2+	Diagnosis	Control	IPF	0	-0.238253	-0.618239	0.141733	0.363	ns
Ciliated Cells	ACE2+/TMPRSS2+	Diagnosis	Control	Other-ILD	0	0.0535256	-0.408321	0.515372	0.99	ns
Ciliated Cells	ACE2+/TMPRSS2+	Diagnosis	COPD	IPF	0	-0.185404	-0.647355	0.276548	0.723	ns
Ciliated Cells	ACE2+/TMPRSS2+	Diagnosis	COPD	Other-ILD	0	0.106375	-0.424955	0.637705	0.954	ns
Ciliated Cells	ACE2+/TMPRSS2+	Diagnosis	IPF	Other-ILD	0	0.291779	-0.129179	0.712736	0.275	ns
KRT5-/KRT17+	ACE2+/TMPRSS2+	Diagnosis	Control	COPD	0	-5.55e-17	-2.27804	2.27804	1	ns
KRT5-/KRT17+	ACE2+/TMPRSS2+	Diagnosis	Control	IPF	0	0.533333	-1.23827	2.30494	0.86	ns
KRT5-/KRT17+	ACE2+/TMPRSS2+	Diagnosis	Control	Other-ILD	0	0	-2.02733	2.02733	1	ns
KRT5-/KRT17+	ACE2+/TMPRSS2+	Diagnosis	COPD	IPF	0	0.533333	-1.29592	2.36259	0.871	ns
KRT5-/KRT17+	ACE2+/TMPRSS2+	Diagnosis	COPD	Other-ILD	0	5.55e-17	-2.07789	2.07789	1	ns
KRT5-/KRT17+	ACE2+/TMPRSS2+	Diagnosis	IPF	Other-ILD	0	-0.533333	-2.03891	0.972242	0.79	ns
MUC5AC+	ACE2+/TMPRSS2+	Diagnosis	Control	COPD	0	-1.62946	-5.77263	2.5137	0.729	ns
MUC5AC+	ACE2+/TMPRSS2+	Diagnosis	Control	IPF	0	-1.1853	-4.28698	1.91638	0.746	ns
MUC5AC+	ACE2+/TMPRSS2+	Diagnosis	Control	Other-ILD	0	-1.78571	-5.71066	2.13924	0.63	ns
MUC5AC+	ACE2+/TMPRSS2+	Diagnosis	COPD	IPF	0	0.444164	-3.24118	4.12951	0.989	ns
MUC5AC+	ACE2+/TMPRSS2+	Diagnosis	COPD	Other-ILD	0	-0.15625	-4.557	4.2445	1	ns
MUC5AC+	ACE2+/TMPRSS2+	Diagnosis	IPF	Other-ILD	0	-0.600414	-4.03861	2.83778	0.967	ns
MUC5B+	ACE2+/TMPRSS2+	Diagnosis	Control	COPD	0	0.606061	-0.229648	1.44177	0.237	ns
MUC5B+	ACE2+/TMPRSS2+	Diagnosis	Control	IPF	0	0.272456	-0.354325	0.899238	0.669	ns
MUC5B+	ACE2+/TMPRSS2+	Diagnosis	Control	Other-ILD	0	0.113262	-0.634749	0.861273	0.979	ns
MUC5B+	ACE2+/TMPRSS2+	Diagnosis	COPD	IPF	0	-0.333604	-1.0869	0.419693	0.656	ns
MUC5B+	ACE2+/TMPRSS2+	Diagnosis	COPD	Other-ILD	0	-0.492798	-1.34961	0.364011	0.441	ns
MUC5B+	ACE2+/TMPRSS2+	Diagnosis	IPF	Other-ILD	0	-0.159194	-0.813846	0.495458	0.921	ns
PNEC/Ionocytes	ACE2+/TMPRSS2+	Diagnosis	Control	COPD	0	-6.94e-17	-0.865349	0.865349	1	ns
PNEC/Ionocytes	ACE2+/TMPRSS2+	Diagnosis	Control	IPF	0	0.179211	-0.377252	0.735674	0.831	ns
PNEC/Ionocytes	ACE2+/TMPRSS2+	Diagnosis	Control	Other-ILD	0	-5.55e-17	-0.65903	0.65903	1	ns
PNEC/Ionocytes	ACE2+/TMPRSS2+	Diagnosis	COPD	IPF	0	0.179211	-0.60129	0.959713	0.93	ns
PNEC/Ionocytes	ACE2+/TMPRSS2+	Diagnosis	COPD	Other-ILD	0	1.39e-17	-0.856652	0.856652	1	ns
PNEC/Ionocytes	ACE2+/TMPRSS2+	Diagnosis	IPF	Other-ILD	0	-0.179211	-0.722051	0.363628	0.821	ns
SCGB3A2+	ACE2+/TMPRSS2+	Diagnosis	Control	COPD	0	0.167263	-1.04411	1.37863	0.984	ns
SCGB3A2+	ACE2+/TMPRSS2+	Diagnosis	Control	IPF	0	0.301622	-0.591993	1.19524	0.815	ns
SCGB3A2+	ACE2+/TMPRSS2+	Diagnosis	Control	Other-ILD	0	0.642237	-0.436367	1.72084	0.41	ns
SCGB3A2+	ACE2+/TMPRSS2+	Diagnosis	COPD	IPF	0	0.134359	-0.980174	1.24889	0.989	ns
SCGB3A2+	ACE2+/TMPRSS2+	Diagnosis	COPD	Other-ILD	0	0.474973	-0.792711	1.74266	0.763	ns
SCGB3A2+	ACE2+/TMPRSS2+	Diagnosis	IPF	Other-ILD	0	0.340614	-0.627969	1.3092	0.796	ns
SCGB3A2+/SCGB1A1+	ACE2+/TMPRSS2+	Diagnosis	Control	COPD	0	-0.856529	-3.5284	1.81534	0.837	ns
SCGB3A2+/SCGB1A1+	ACE2+/TMPRSS2+	Diagnosis	Control	IPF	0	-0.660901	-2.67329	1.35149	0.827	ns
SCGB3A2+/SCGB1A1+	ACE2+/TMPRSS2+	Diagnosis	Control	Other-ILD	0	-1.02163	-3.45061	1.40734	0.692	ns
SCGB3A2+/SCGB1A1+	ACE2+/TMPRSS2+	Diagnosis	COPD	IPF	0	0.195628	-2.25318	2.64444	0.997	ns
SCGB3A2+/SCGB1A1+	ACE2+/TMPRSS2+	Diagnosis	COPD	Other-ILD	0	-0.165104	-2.96633	2.63613	0.999	ns
SCGB3A2+/SCGB1A1+	ACE2+/TMPRSS2+	Diagnosis	IPF	Other-ILD	0	-0.360732	-2.54195	1.82048	0.973	ns
Transitional AT2	ACE2+/TMPRSS2+	Diagnosis	Control	COPD	0	-0.0969155	-1.47298	1.27915	0.998	ns
Transitional AT2	ACE2+/TMPRSS2+	Diagnosis	Control	IPF	0	0.270852	-0.71739	1.25909	0.891	ns
Transitional AT2	ACE2+/TMPRSS2+	Diagnosis	Control	Other-ILD	0	0.220545	-0.965474	1.40656	0.962	ns
Transitional AT2	ACE2+/TMPRSS2+	Diagnosis	COPD	IPF	0	0.367767	-0.91261	1.64814	0.876	ns
Transitional AT2	ACE2+/TMPRSS2+	Diagnosis	COPD	Other-ILD	0	0.31746	-1.12108	1.756	0.939	ns
Transitional AT2	ACE2+/TMPRSS2+	Diagnosis	IPF	Other-ILD	0	-0.0503069	-1.12383	1.02322	0.999	ns
AT1	BSG+/TMPRSS2+	Diagnosis	Control	COPD	0	5.58353	-10.7899	21.957	0.813	ns
AT1	BSG+/TMPRSS2+	Diagnosis	Control	IPF	0	18.7807	4.72272	32.8387	0.00372	**
AT1	BSG+/TMPRSS2+	Diagnosis	Control	Other-ILD	0	25.1381	6.33248	43.9436	0.00369	**
AT1	BSG+/TMPRSS2+	Diagnosis	COPD	IPF	0	13.1972	-3.79963	30.194	0.187	ns
AT1	BSG+/TMPRSS2+	Diagnosis	COPD	Other-ILD	0	19.5545	-1.53846	40.6475	0.0799	ns
AT1	BSG+/TMPRSS2+	Diagnosis	IPF	Other-ILD	0	6.35733	-12.9935	25.7081	0.829	ns
AT2	BSG+/TMPRSS2+	Diagnosis	Control	COPD	0	-5.84469	-14.7197	3.0303	0.324	ns
AT2	BSG+/TMPRSS2+	Diagnosis	Control	IPF	0	-6.67847	-13.1245	-0.232393	0.0391	*
AT2	BSG+/TMPRSS2+	Diagnosis	Control	Other-ILD	0	0.91671	-7.8639	9.69732	0.993	ns
AT2	BSG+/TMPRSS2+	Diagnosis	COPD	IPF	0	-0.833777	-9.36377	7.69622	0.994	ns
AT2	BSG+/TMPRSS2+	Diagnosis	COPD	Other-ILD	0	6.7614	-3.64572	17.1685	0.336	ns
AT2	BSG+/TMPRSS2+	Diagnosis	IPF	Other-ILD	0	7.59518	-0.836581	16.0269	0.094	ns
Basal	BSG+/TMPRSS2+	Diagnosis	Control	COPD	0	1.74031	-9.14555	12.6262	0.976	ns
Basal	BSG+/TMPRSS2+	Diagnosis	Control	IPF	0	2.78302	-4.80678	10.3728	0.778	ns
Basal	BSG+/TMPRSS2+	Diagnosis	Control	Other-ILD	0	4.33333	-5.53758	14.2042	0.667	ns
Basal	BSG+/TMPRSS2+	Diagnosis	COPD	IPF	0	1.04271	-8.81151	10.8969	0.993	ns
Basal	BSG+/TMPRSS2+	Diagnosis	COPD	Other-ILD	0	2.59302	-9.10892	14.295	0.94	ns
Basal	BSG+/TMPRSS2+	Diagnosis	IPF	Other-ILD	0	1.55031	-7.16971	10.2703	0.967	ns
Ciliated Cells	BSG+/TMPRSS2+	Diagnosis	Control	COPD	0	-1.23271	-7.47545	5.01002	0.956	ns
Ciliated Cells	BSG+/TMPRSS2+	Diagnosis	Control	IPF	0	0.86924	-3.64574	5.38422	0.959	ns
Ciliated Cells	BSG+/TMPRSS2+	Diagnosis	Control	Other-ILD	0	3.54383	-2.56939	9.65704	0.439	ns
Ciliated Cells	BSG+/TMPRSS2+	Diagnosis	COPD	IPF	0	2.10196	-3.88358	8.08749	0.8	ns
Ciliated Cells	BSG+/TMPRSS2+	Diagnosis	COPD	Other-ILD	0	4.77654	-2.49071	12.0438	0.326	ns
Ciliated Cells	BSG+/TMPRSS2+	Diagnosis	IPF	Other-ILD	0	2.67459	-3.17573	8.52491	0.638	ns
KRT5-/KRT17+	BSG+/TMPRSS2+	Diagnosis	Control	COPD	0	0.0659381	-19.7949	19.9268	1	ns
KRT5-/KRT17+	BSG+/TMPRSS2+	Diagnosis	Control	IPF	0	8.25833	-7.37831	23.895	0.519	ns
KRT5-/KRT17+	BSG+/TMPRSS2+	Diagnosis	Control	Other-ILD	0	7.05131	-11.3281	25.4307	0.752	ns
KRT5-/KRT17+	BSG+/TMPRSS2+	Diagnosis	COPD	IPF	0	8.19239	-7.71035	24.0951	0.541	ns
KRT5-/KRT17+	BSG+/TMPRSS2+	Diagnosis	COPD	Other-ILD	0	6.98537	-11.6209	25.5917	0.764	ns
KRT5-/KRT17+	BSG+/TMPRSS2+	Diagnosis	IPF	Other-ILD	0	-1.20702	-15.2158	12.8018	0.996	ns
MUC5AC+	BSG+/TMPRSS2+	Diagnosis	Control	COPD	0	-5.09227	-20.0981	9.91355	0.812	ns
MUC5AC+	BSG+/TMPRSS2+	Diagnosis	Control	IPF	0	-4.42929	-14.8128	5.95423	0.682	ns
MUC5AC+	BSG+/TMPRSS2+	Diagnosis	Control	Other-ILD	0	2.64638	-11.6377	16.9305	0.963	ns
MUC5AC+	BSG+/TMPRSS2+	Diagnosis	COPD	IPF	0	0.66297	-12.7007	14.0266	0.999	ns
MUC5AC+	BSG+/TMPRSS2+	Diagnosis	COPD	Other-ILD	0	7.73864	-8.83859	24.3159	0.616	ns
MUC5AC+	BSG+/TMPRSS2+	Diagnosis	IPF	Other-ILD	0	7.07567	-5.47215	19.6235	0.458	ns
MUC5B+	BSG+/TMPRSS2+	Diagnosis	Control	COPD	0	0.187418	-9.09643	9.47126	1	ns
MUC5B+	BSG+/TMPRSS2+	Diagnosis	Control	IPF	0	-0.501627	-7.46616	6.46291	0.998	ns
MUC5B+	BSG+/TMPRSS2+	Diagnosis	Control	Other-ILD	0	-1.47887	-10.6695	7.71174	0.976	ns
MUC5B+	BSG+/TMPRSS2+	Diagnosis	COPD	IPF	0	-0.689044	-9.20713	7.82904	0.997	ns
MUC5B+	BSG+/TMPRSS2+	Diagnosis	COPD	Other-ILD	0	-1.66629	-12.0836	8.75102	0.976	ns
MUC5B+	BSG+/TMPRSS2+	Diagnosis	IPF	Other-ILD	0	-0.977245	-9.39361	7.43912	0.991	ns
PNEC/Ionocytes	BSG+/TMPRSS2+	Diagnosis	Control	COPD	0	10.1428	-8.3867	28.6723	0.487	ns
PNEC/Ionocytes	BSG+/TMPRSS2+	Diagnosis	Control	IPF	0	9.73889	-3.56048	23.0383	0.231	ns
PNEC/Ionocytes	BSG+/TMPRSS2+	Diagnosis	Control	Other-ILD	0	13.5584	-3.78039	30.8972	0.181	ns
PNEC/Ionocytes	BSG+/TMPRSS2+	Diagnosis	COPD	IPF	0	-0.403906	-17.1961	16.3883	1	ns
PNEC/Ionocytes	BSG+/TMPRSS2+	Diagnosis	COPD	Other-ILD	0	3.41559	-16.7274	23.5585	0.971	ns
PNEC/Ionocytes	BSG+/TMPRSS2+	Diagnosis	IPF	Other-ILD	0	3.81949	-11.6488	19.2878	0.918	ns
SCGB3A2+	BSG+/TMPRSS2+	Diagnosis	Control	COPD	0	-6.45736	-20.0694	7.15469	0.61	ns
SCGB3A2+	BSG+/TMPRSS2+	Diagnosis	Control	IPF	0	2.87667	-6.86085	12.6142	0.87	ns
SCGB3A2+	BSG+/TMPRSS2+	Diagnosis	Control	Other-ILD	0	4.49739	-8.51235	17.5071	0.807	ns
SCGB3A2+	BSG+/TMPRSS2+	Diagnosis	COPD	IPF	0	9.33402	-3.55333	22.2214	0.242	ns
SCGB3A2+	BSG+/TMPRSS2+	Diagnosis	COPD	Other-ILD	0	10.9547	-4.55389	26.4634	0.263	ns
SCGB3A2+	BSG+/TMPRSS2+	Diagnosis	IPF	Other-ILD	0	1.62072	-10.6287	13.8702	0.986	ns
SCGB3A2+/SCGB1A1+	BSG+/TMPRSS2+	Diagnosis	Control	COPD	0	6.32033	-2.62818	15.2688	0.263	ns
SCGB3A2+/SCGB1A1+	BSG+/TMPRSS2+	Diagnosis	Control	IPF	0	6.202	-0.397967	12.802	0.074	ns
SCGB3A2+/SCGB1A1+	BSG+/TMPRSS2+	Diagnosis	Control	Other-ILD	0	3.94268	-4.82221	12.7076	0.65	ns
SCGB3A2+/SCGB1A1+	BSG+/TMPRSS2+	Diagnosis	COPD	IPF	0	-0.118326	-8.53376	8.2971	1	ns
SCGB3A2+/SCGB1A1+	BSG+/TMPRSS2+	Diagnosis	COPD	Other-ILD	0	-2.37765	-12.5798	7.82447	0.931	ns
SCGB3A2+/SCGB1A1+	BSG+/TMPRSS2+	Diagnosis	IPF	Other-ILD	0	-2.25932	-10.4792	5.96059	0.892	ns
Transitional AT2	BSG+/TMPRSS2+	Diagnosis	Control	COPD	0	3.1247	-12.8632	19.1126	0.957	ns
Transitional AT2	BSG+/TMPRSS2+	Diagnosis	Control	IPF	0	12.1378	0.355746	23.9198	0.0407	*
Transitional AT2	BSG+/TMPRSS2+	Diagnosis	Control	Other-ILD	0	17.1788	1.38096	32.9766	0.0271	*
Transitional AT2	BSG+/TMPRSS2+	Diagnosis	COPD	IPF	0	9.01307	-6.27071	24.2969	0.423	ns
Transitional AT2	BSG+/TMPRSS2+	Diagnosis	COPD	Other-ILD	0	14.0541	-4.50256	32.6108	0.206	ns
Transitional AT2	BSG+/TMPRSS2+	Diagnosis	IPF	Other-ILD	0	5.04103	-10.0438	20.1259	0.822	ns
AT1	NRP1+/TMPRSS2+	Diagnosis	Control	COPD	0	1.56915	-1.62206	4.76035	0.578	ns
AT1	NRP1+/TMPRSS2+	Diagnosis	Control	IPF	0	-0.604552	-3.29058	2.08148	0.936	ns
AT1	NRP1+/TMPRSS2+	Diagnosis	Control	Other-ILD	0	1.33535	-2.1393	4.81	0.75	ns
AT1	NRP1+/TMPRSS2+	Diagnosis	COPD	IPF	0	-2.1737	-5.3763	1.02891	0.295	ns
AT1	NRP1+/TMPRSS2+	Diagnosis	COPD	Other-ILD	0	-0.2338	-4.12161	3.65402	0.999	ns
AT1	NRP1+/TMPRSS2+	Diagnosis	IPF	Other-ILD	0	1.9399	-1.54522	5.42502	0.472	ns
AT2	NRP1+/TMPRSS2+	Diagnosis	Control	COPD	0	-0.908804	-6.78368	4.96607	0.978	ns
AT2	NRP1+/TMPRSS2+	Diagnosis	Control	IPF	0	-2.52415	-6.7809	1.7326	0.418	ns
AT2	NRP1+/TMPRSS2+	Diagnosis	Control	Other-ILD	0	-4.20836	-9.77678	1.36006	0.208	ns
AT2	NRP1+/TMPRSS2+	Diagnosis	COPD	IPF	0	-1.61535	-7.08301	3.85231	0.87	ns
AT2	NRP1+/TMPRSS2+	Diagnosis	COPD	Other-ILD	0	-3.29956	-9.84041	3.24129	0.56	ns
AT2	NRP1+/TMPRSS2+	Diagnosis	IPF	Other-ILD	0	-1.68421	-6.82119	3.45277	0.831	ns
Basal	NRP1+/TMPRSS2+	Diagnosis	Control	COPD	0	6.3392	0.238357	12.44	0.0383	*
Basal	NRP1+/TMPRSS2+	Diagnosis	Control	IPF	0	2.75754	-1.55563	7.07071	0.349	ns
Basal	NRP1+/TMPRSS2+	Diagnosis	Control	Other-ILD	0	1.38008	-4.1523	6.91246	0.916	ns
Basal	NRP1+/TMPRSS2+	Diagnosis	COPD	IPF	0	-3.58166	-8.99719	1.83386	0.319	ns
Basal	NRP1+/TMPRSS2+	Diagnosis	COPD	Other-ILD	0	-4.95912	-11.3881	1.46986	0.192	ns
Basal	NRP1+/TMPRSS2+	Diagnosis	IPF	Other-ILD	0	-1.37746	-6.14347	3.38855	0.877	ns
Ciliated Cells	NRP1+/TMPRSS2+	Diagnosis	Control	COPD	0	-2.26065	-5.68999	1.16868	0.323	ns
Ciliated Cells	NRP1+/TMPRSS2+	Diagnosis	Control	IPF	0	-2.02303	-4.52107	0.475004	0.157	ns
Ciliated Cells	NRP1+/TMPRSS2+	Diagnosis	Control	Other-ILD	0	-0.104512	-3.39237	3.18335	1	ns
Ciliated Cells	NRP1+/TMPRSS2+	Diagnosis	COPD	IPF	0	0.237621	-2.9499	3.42514	0.997	ns
Ciliated Cells	NRP1+/TMPRSS2+	Diagnosis	COPD	Other-ILD	0	2.15614	-1.68184	5.99413	0.467	ns
Ciliated Cells	NRP1+/TMPRSS2+	Diagnosis	IPF	Other-ILD	0	1.91852	-1.11627	4.95331	0.36	ns
KRT5-/KRT17+	NRP1+/TMPRSS2+	Diagnosis	Control	COPD	0	5.87361	-7.964	19.7112	0.689	ns
KRT5-/KRT17+	NRP1+/TMPRSS2+	Diagnosis	Control	IPF	0	2.01031	-8.73417	12.7548	0.962	ns
KRT5-/KRT17+	NRP1+/TMPRSS2+	Diagnosis	Control	Other-ILD	0	-1.02285	-13.54	11.4943	0.997	ns
KRT5-/KRT17+	NRP1+/TMPRSS2+	Diagnosis	COPD	IPF	0	-3.86331	-14.823	7.09635	0.797	ns
KRT5-/KRT17+	NRP1+/TMPRSS2+	Diagnosis	COPD	Other-ILD	0	-6.89646	-19.5988	5.80586	0.495	ns
KRT5-/KRT17+	NRP1+/TMPRSS2+	Diagnosis	IPF	Other-ILD	0	-3.03315	-12.2697	6.20337	0.829	ns
MUC5AC+	NRP1+/TMPRSS2+	Diagnosis	Control	COPD	0	0.192271	-0.67086	1.0554	0.937	ns
MUC5AC+	NRP1+/TMPRSS2+	Diagnosis	Control	IPF	0	0.265689	-0.326293	0.857671	0.645	ns
MUC5AC+	NRP1+/TMPRSS2+	Diagnosis	Control	Other-ILD	0	0.357143	-0.443002	1.15729	0.649	ns
MUC5AC+	NRP1+/TMPRSS2+	Diagnosis	COPD	IPF	0	0.0734174	-0.690293	0.837128	0.994	ns
MUC5AC+	NRP1+/TMPRSS2+	Diagnosis	COPD	Other-ILD	0	0.164871	-0.769496	1.09924	0.967	ns
MUC5AC+	NRP1+/TMPRSS2+	Diagnosis	IPF	Other-ILD	0	0.091454	-0.600275	0.783183	0.986	ns
MUC5B+	NRP1+/TMPRSS2+	Diagnosis	Control	COPD	0	-4.84183	-13.1523	3.46863	0.434	ns
MUC5B+	NRP1+/TMPRSS2+	Diagnosis	Control	IPF	0	0.0611451	-6.08572	6.20801	1	ns
MUC5B+	NRP1+/TMPRSS2+	Diagnosis	Control	Other-ILD	0	-2.93764	-10.9031	5.02779	0.775	ns
MUC5B+	NRP1+/TMPRSS2+	Diagnosis	COPD	IPF	0	4.90297	-2.56425	12.3702	0.326	ns
MUC5B+	NRP1+/TMPRSS2+	Diagnosis	COPD	Other-ILD	0	1.90418	-7.11932	10.9277	0.947	ns
MUC5B+	NRP1+/TMPRSS2+	Diagnosis	IPF	Other-ILD	0	-2.99879	-10.08	4.08245	0.692	ns
PNEC/Ionocytes	NRP1+/TMPRSS2+	Diagnosis	Control	COPD	0	1.05e-15	-5.18589	5.18589	1	ns
PNEC/Ionocytes	NRP1+/TMPRSS2+	Diagnosis	Control	IPF	0	1.8566	-1.83046	5.54367	0.557	ns
PNEC/Ionocytes	NRP1+/TMPRSS2+	Diagnosis	Control	Other-ILD	0	2.74725	-1.93824	7.43274	0.425	ns
PNEC/Ionocytes	NRP1+/TMPRSS2+	Diagnosis	COPD	IPF	0	1.8566	-2.75624	6.46944	0.721	ns
PNEC/Ionocytes	NRP1+/TMPRSS2+	Diagnosis	COPD	Other-ILD	0	2.74725	-2.69679	8.1913	0.556	ns
PNEC/Ionocytes	NRP1+/TMPRSS2+	Diagnosis	IPF	Other-ILD	0	0.890649	-3.15147	4.93276	0.94	ns
SCGB3A2+	NRP1+/TMPRSS2+	Diagnosis	Control	COPD	0	-2.85855	-9.8619	4.1448	0.716	ns
SCGB3A2+	NRP1+/TMPRSS2+	Diagnosis	Control	IPF	0	1.12474	-3.91462	6.1641	0.938	ns
SCGB3A2+	NRP1+/TMPRSS2+	Diagnosis	Control	Other-ILD	0	-1.98995	-8.46625	4.48636	0.856	ns
SCGB3A2+	NRP1+/TMPRSS2+	Diagnosis	COPD	IPF	0	3.98329	-2.4434	10.41	0.378	ns
SCGB3A2+	NRP1+/TMPRSS2+	Diagnosis	COPD	Other-ILD	0	0.868605	-6.73729	8.4745	0.991	ns
SCGB3A2+	NRP1+/TMPRSS2+	Diagnosis	IPF	Other-ILD	0	-3.11468	-8.96258	2.73322	0.513	ns
SCGB3A2+/SCGB1A1+	NRP1+/TMPRSS2+	Diagnosis	Control	COPD	0	4.31551	-1.76421	10.3952	0.258	ns
SCGB3A2+/SCGB1A1+	NRP1+/TMPRSS2+	Diagnosis	Control	IPF	0	4.0114	-0.484016	8.50681	0.0988	ns
SCGB3A2+/SCGB1A1+	NRP1+/TMPRSS2+	Diagnosis	Control	Other-ILD	0	-0.503604	-6.33287	5.32566	0.996	ns
SCGB3A2+/SCGB1A1+	NRP1+/TMPRSS2+	Diagnosis	COPD	IPF	0	-0.304117	-5.8692	5.26097	0.999	ns
SCGB3A2+/SCGB1A1+	NRP1+/TMPRSS2+	Diagnosis	COPD	Other-ILD	0	-4.81912	-11.508	1.86981	0.246	ns
SCGB3A2+/SCGB1A1+	NRP1+/TMPRSS2+	Diagnosis	IPF	Other-ILD	0	-4.515	-9.80531	0.775308	0.124	ns
Transitional AT2	NRP1+/TMPRSS2+	Diagnosis	Control	COPD	0	0.598931	-3.16846	4.36633	0.976	ns
Transitional AT2	NRP1+/TMPRSS2+	Diagnosis	Control	IPF	0	1.39858	-1.34012	4.13729	0.549	ns
Transitional AT2	NRP1+/TMPRSS2+	Diagnosis	Control	Other-ILD	0	-0.0795525	-3.62382	3.46472	1	ns
Transitional AT2	NRP1+/TMPRSS2+	Diagnosis	COPD	IPF	0	0.799651	-2.69772	4.29702	0.934	ns
Transitional AT2	NRP1+/TMPRSS2+	Diagnosis	COPD	Other-ILD	0	-0.678483	-4.83696	3.48	0.974	ns
Transitional AT2	NRP1+/TMPRSS2+	Diagnosis	IPF	Other-ILD	0	-1.47813	-4.73393	1.77766	0.642	ns
AT1	ACE2+/FURIN+	Diagnosis	Control	COPD	0	-0.0354545	-0.5312	0.460291	0.998	ns
AT1	ACE2+/FURIN+	Diagnosis	Control	IPF	0	-0.0454545	-0.454198	0.363289	0.991	ns
AT1	ACE2+/FURIN+	Diagnosis	Control	Other-ILD	0	0.34517	-0.150575	0.840916	0.27	ns
AT1	ACE2+/FURIN+	Diagnosis	COPD	IPF	0	-0.01	-0.531918	0.511918	1	ns
AT1	ACE2+/FURIN+	Diagnosis	COPD	Other-ILD	0	0.380625	-0.211904	0.973154	0.34	ns
AT1	ACE2+/FURIN+	Diagnosis	IPF	Other-ILD	0	0.390625	-0.131293	0.912543	0.212	ns
AT1	BSG+/FURIN+	Diagnosis	Control	COPD	0	2.11637	-7.70586	11.9386	0.944	ns
AT1	BSG+/FURIN+	Diagnosis	Control	IPF	0	3.97775	-4.43258	12.3881	0.61	ns
AT1	BSG+/FURIN+	Diagnosis	Control	Other-ILD	0	4.3566	-6.94539	15.6586	0.749	ns
AT1	BSG+/FURIN+	Diagnosis	COPD	IPF	0	1.86138	-8.41211	12.1349	0.965	ns
AT1	BSG+/FURIN+	Diagnosis	COPD	Other-ILD	0	2.24023	-10.5091	14.9896	0.968	ns
AT1	BSG+/FURIN+	Diagnosis	IPF	Other-ILD	0	0.378855	-11.3174	12.0752	1	ns
AT1	HSPA5+/FURIN+	Diagnosis	Control	COPD	0	-0.89395	-7.73471	5.94681	0.987	ns
AT1	HSPA5+/FURIN+	Diagnosis	Control	IPF	0	1.87596	-3.98668	7.7386	0.84	ns
AT1	HSPA5+/FURIN+	Diagnosis	Control	Other-ILD	0	5.38795	-2.47869	13.2546	0.288	ns
AT1	HSPA5+/FURIN+	Diagnosis	COPD	IPF	0	2.76991	-4.36761	9.90743	0.745	ns
AT1	HSPA5+/FURIN+	Diagnosis	COPD	Other-ILD	0	6.2819	-2.57573	15.1395	0.258	ns
AT1	HSPA5+/FURIN+	Diagnosis	IPF	Other-ILD	0	3.51198	-4.61403	11.638	0.677	ns
AT1	NRP1+/FURIN+	Diagnosis	Control	COPD	0	-0.125124	-0.371875	0.121627	0.554	ns
AT1	NRP1+/FURIN+	Diagnosis	Control	IPF	0	-0.130285	-0.342755	0.0821853	0.386	ns
AT1	NRP1+/FURIN+	Diagnosis	Control	Other-ILD	0	-0.130285	-0.41421	0.15364	0.633	ns
AT1	NRP1+/FURIN+	Diagnosis	COPD	IPF	0	-0.00516129	-0.264223	0.2539	1	ns
AT1	NRP1+/FURIN+	Diagnosis	COPD	Other-ILD	0	-0.00516129	-0.325447	0.315124	1	ns
AT1	NRP1+/FURIN+	Diagnosis	IPF	Other-ILD	0	-1.8735e-17	-0.294687	0.294687	1	ns
AT2	ACE2+/FURIN+	Diagnosis	Control	COPD	0	2.42556	0.731978	4.11914	0.00161	**
AT2	ACE2+/FURIN+	Diagnosis	Control	IPF	0	-0.0877576	-1.24888	1.07336	0.997	ns
AT2	ACE2+/FURIN+	Diagnosis	Control	Other-ILD	0	0.383839	-1.17905	1.94673	0.919	ns
AT2	ACE2+/FURIN+	Diagnosis	COPD	IPF	0	-2.51332	-4.16742	-0.859219	0.000711	***
AT2	ACE2+/FURIN+	Diagnosis	COPD	Other-ILD	0	-2.04172	-3.99888	-0.0845645	0.0373	*
AT2	ACE2+/FURIN+	Diagnosis	IPF	Other-ILD	0	0.471596	-1.04842	1.99161	0.851	ns
AT2	BSG+/FURIN+	Diagnosis	Control	COPD	0	-5.81841	-13.4606	1.82376	0.202	ns
AT2	BSG+/FURIN+	Diagnosis	Control	IPF	0	-6.74791	-12.2377	-1.25811	0.00899	**
AT2	BSG+/FURIN+	Diagnosis	Control	Other-ILD	0	0.710771	-6.84854	8.27008	0.995	ns
AT2	BSG+/FURIN+	Diagnosis	COPD	IPF	0	-0.929502	-8.33673	6.47773	0.988	ns
AT2	BSG+/FURIN+	Diagnosis	COPD	Other-ILD	0	6.52918	-2.51915	15.5775	0.245	ns
AT2	BSG+/FURIN+	Diagnosis	IPF	Other-ILD	0	7.45868	0.136972	14.7804	0.044	*
AT2	HSPA5+/FURIN+	Diagnosis	Control	COPD	0	-5.08537	-12.7284	2.55762	0.315	ns
AT2	HSPA5+/FURIN+	Diagnosis	Control	IPF	0	-8.69136	-14.1912	-3.1915	0.000344	***
AT2	HSPA5+/FURIN+	Diagnosis	Control	Other-ILD	0	0.870571	-6.68986	8.431	0.991	ns
AT2	HSPA5+/FURIN+	Diagnosis	COPD	IPF	0	-3.60599	-11.0004	3.78838	0.588	ns
AT2	HSPA5+/FURIN+	Diagnosis	COPD	Other-ILD	0	5.95594	-3.07669	14.9886	0.323	ns
AT2	HSPA5+/FURIN+	Diagnosis	IPF	Other-ILD	0	9.56193	2.25293	16.8709	0.0046	**
AT2	NRP1+/FURIN+	Diagnosis	Control	COPD	0	-1.97717	-7.28709	3.33275	0.77	ns
AT2	NRP1+/FURIN+	Diagnosis	Control	IPF	0	-3.05726	-6.88017	0.765646	0.166	ns
AT2	NRP1+/FURIN+	Diagnosis	Control	Other-ILD	0	-2.9265	-8.17885	2.32585	0.475	ns
AT2	NRP1+/FURIN+	Diagnosis	COPD	IPF	0	-1.08009	-6.23307	4.07288	0.949	ns
AT2	NRP1+/FURIN+	Diagnosis	COPD	Other-ILD	0	-0.949326	-7.23627	5.33762	0.98	ns
AT2	NRP1+/FURIN+	Diagnosis	IPF	Other-ILD	0	0.130766	-4.96286	5.2244	1	ns
B Cells	ACE2+/FURIN+	Diagnosis	Control	COPD	0	0.0185185	0.000447331	0.0365897	0.0423	*
B Cells	ACE2+/FURIN+	Diagnosis	Control	IPF	0	1.97985e-19	-0.0121947	0.0121947	1	ns
B Cells	ACE2+/FURIN+	Diagnosis	Control	Other-ILD	0	1.97985e-19	-0.0160065	0.0160065	1	ns
B Cells	ACE2+/FURIN+	Diagnosis	COPD	IPF	0	-0.0185185	-0.0362575	-0.000779551	0.0371	*
B Cells	ACE2+/FURIN+	Diagnosis	COPD	Other-ILD	0	-0.0185185	-0.0390652	0.00202819	0.0932	ns
B Cells	ACE2+/FURIN+	Diagnosis	IPF	Other-ILD	0	0	-0.0156304	0.0156304	1	ns
B Cells	BSG+/FURIN+	Diagnosis	Control	COPD	0	-1.19485	-5.88034	3.49065	0.912	ns
B Cells	BSG+/FURIN+	Diagnosis	Control	IPF	0	1.48133	-1.87177	4.83442	0.663	ns
B Cells	BSG+/FURIN+	Diagnosis	Control	Other-ILD	0	8.9573	4.2718	13.6428	8.58e-06	****
B Cells	BSG+/FURIN+	Diagnosis	COPD	IPF	0	2.67618	-1.84888	7.20124	0.421	ns
B Cells	BSG+/FURIN+	Diagnosis	COPD	Other-ILD	0	10.1521	4.56763	15.7367	2.58e-05	****
B Cells	BSG+/FURIN+	Diagnosis	IPF	Other-ILD	0	7.47597	2.95091	12.001	0.000163	***
B Cells	HSPA5+/FURIN+	Diagnosis	Control	COPD	0	-1.17543	-5.39875	3.04788	0.889	ns
B Cells	HSPA5+/FURIN+	Diagnosis	Control	IPF	0	0.300482	-2.7274	3.32836	0.994	ns
B Cells	HSPA5+/FURIN+	Diagnosis	Control	Other-ILD	0	6.69344	2.47012	10.9168	0.00033	***
B Cells	HSPA5+/FURIN+	Diagnosis	COPD	IPF	0	1.47591	-2.59494	5.54677	0.784	ns
B Cells	HSPA5+/FURIN+	Diagnosis	COPD	Other-ILD	0	7.86887	2.84491	12.8928	0.000399	***
B Cells	HSPA5+/FURIN+	Diagnosis	IPF	Other-ILD	0	6.39295	2.3221	10.4638	0.000383	***
B Cells	NRP1+/FURIN+	Diagnosis	Control	COPD	0	-0.110392	-2.34697	2.12618	0.999	ns
B Cells	NRP1+/FURIN+	Diagnosis	Control	IPF	0	-0.0785118	-1.67908	1.52205	0.999	ns
B Cells	NRP1+/FURIN+	Diagnosis	Control	Other-ILD	0	2.47514	0.238564	4.71171	0.0235	*
B Cells	NRP1+/FURIN+	Diagnosis	COPD	IPF	0	0.0318799	-2.12811	2.19187	1	ns
B Cells	NRP1+/FURIN+	Diagnosis	COPD	Other-ILD	0	2.58553	-0.0801816	5.25124	0.061	ns
B Cells	NRP1+/FURIN+	Diagnosis	IPF	Other-ILD	0	2.55365	0.393658	4.71364	0.0131	*
Basal	ACE2+/FURIN+	Diagnosis	Control	COPD	0	-2.27417e-16	-2.22284	2.22284	1	ns
Basal	ACE2+/FURIN+	Diagnosis	Control	IPF	0	0.38885	-0.870045	1.64774	0.852	ns
Basal	ACE2+/FURIN+	Diagnosis	Control	Other-ILD	0	1.23384	-0.399323	2.86701	0.205	ns
Basal	ACE2+/FURIN+	Diagnosis	COPD	IPF	0	0.38885	-1.73218	2.50988	0.964	ns
Basal	ACE2+/FURIN+	Diagnosis	COPD	Other-ILD	0	1.23384	-1.12861	3.59629	0.525	ns
Basal	ACE2+/FURIN+	Diagnosis	IPF	Other-ILD	0	0.844991	-0.646636	2.33662	0.454	ns
Basal	BSG+/FURIN+	Diagnosis	Control	COPD	0	-1.86045	-16.5693	12.8484	0.988	ns
Basal	BSG+/FURIN+	Diagnosis	Control	IPF	0	-1.07896	-11.2372	9.07924	0.993	ns
Basal	BSG+/FURIN+	Diagnosis	Control	Other-ILD	0	3.24711	-10.0691	16.5633	0.922	ns
Basal	BSG+/FURIN+	Diagnosis	COPD	IPF	0	0.781485	-12.6181	14.181	0.999	ns
Basal	BSG+/FURIN+	Diagnosis	COPD	Other-ILD	0	5.10755	-10.8198	21.0349	0.84	ns
Basal	BSG+/FURIN+	Diagnosis	IPF	Other-ILD	0	4.32607	-7.52804	16.1802	0.78	ns
Basal	HSPA5+/FURIN+	Diagnosis	Control	COPD	0	-0.571403	-15.8048	14.662	1	ns
Basal	HSPA5+/FURIN+	Diagnosis	Control	IPF	0	0.67733	-9.84318	11.1978	0.998	ns
Basal	HSPA5+/FURIN+	Diagnosis	Control	Other-ILD	0	5.06142	-8.72975	18.8526	0.777	ns
Basal	HSPA5+/FURIN+	Diagnosis	COPD	IPF	0	1.24873	-12.6287	15.1262	0.996	ns
Basal	HSPA5+/FURIN+	Diagnosis	COPD	Other-ILD	0	5.63282	-10.8626	22.1282	0.813	ns
Basal	HSPA5+/FURIN+	Diagnosis	IPF	Other-ILD	0	4.38409	-7.89282	16.661	0.791	ns
Basal	NRP1+/FURIN+	Diagnosis	Control	COPD	0	-1.61701	-8.42345	5.18944	0.927	ns
Basal	NRP1+/FURIN+	Diagnosis	Control	IPF	0	0.901328	-3.80721	5.60986	0.96	ns
Basal	NRP1+/FURIN+	Diagnosis	Control	Other-ILD	0	3.9667	-2.19533	10.1287	0.343	ns
Basal	NRP1+/FURIN+	Diagnosis	COPD	IPF	0	2.51833	-3.68822	8.72488	0.719	ns
Basal	NRP1+/FURIN+	Diagnosis	COPD	Other-ILD	0	5.58371	-1.78661	12.954	0.206	ns
Basal	NRP1+/FURIN+	Diagnosis	IPF	Other-ILD	0	3.06537	-2.42682	8.55756	0.472	ns
cDCs	ACE2+/FURIN+	Diagnosis	Control	COPD	0	-0.118203	-0.47469	0.238284	0.824	ns
cDCs	ACE2+/FURIN+	Diagnosis	Control	IPF	0	-0.113885	-0.358538	0.130769	0.621	ns
cDCs	ACE2+/FURIN+	Diagnosis	Control	Other-ILD	0	-0.118203	-0.441483	0.205076	0.777	ns
cDCs	ACE2+/FURIN+	Diagnosis	COPD	IPF	0	0.00431872	-0.345522	0.354159	1	ns
cDCs	ACE2+/FURIN+	Diagnosis	COPD	Other-ILD	0	-3.46945e-17	-0.408708	0.408708	1	ns
cDCs	ACE2+/FURIN+	Diagnosis	IPF	Other-ILD	0	-0.00431872	-0.320254	0.311616	1	ns
cDCs	BSG+/FURIN+	Diagnosis	Control	COPD	0	-3.00024	-8.41678	2.4163	0.48	ns
cDCs	BSG+/FURIN+	Diagnosis	Control	IPF	0	0.536663	-3.44091	4.51423	0.985	ns
cDCs	BSG+/FURIN+	Diagnosis	Control	Other-ILD	0	4.25494	-1.16159	9.67148	0.179	ns
cDCs	BSG+/FURIN+	Diagnosis	COPD	IPF	0	3.5369	-1.72233	8.79614	0.305	ns
cDCs	BSG+/FURIN+	Diagnosis	COPD	Other-ILD	0	7.25518	0.838223	13.6721	0.0196	*
cDCs	BSG+/FURIN+	Diagnosis	IPF	Other-ILD	0	3.71828	-1.54095	8.97751	0.262	ns
cDCs	HSPA5+/FURIN+	Diagnosis	Control	COPD	0	-1.81427	-7.7085	4.07996	0.856	ns
cDCs	HSPA5+/FURIN+	Diagnosis	Control	IPF	0	0.883961	-3.45135	5.21927	0.952	ns
cDCs	HSPA5+/FURIN+	Diagnosis	Control	Other-ILD	0	5.71495	-0.179281	11.6092	0.0611	ns
cDCs	HSPA5+/FURIN+	Diagnosis	COPD	IPF	0	2.69823	-3.01405	8.41052	0.613	ns
cDCs	HSPA5+/FURIN+	Diagnosis	COPD	Other-ILD	0	7.52922	0.559484	14.499	0.0285	*
cDCs	HSPA5+/FURIN+	Diagnosis	IPF	Other-ILD	0	4.83099	-0.881293	10.5433	0.13	ns
cDCs	NRP1+/FURIN+	Diagnosis	Control	COPD	0	-0.63513	-2.87914	1.60888	0.884	ns
cDCs	NRP1+/FURIN+	Diagnosis	Control	IPF	0	0.511187	-1.13667	2.15905	0.853	ns
cDCs	NRP1+/FURIN+	Diagnosis	Control	Other-ILD	0	-0.828946	-3.07295	1.41506	0.775	ns
cDCs	NRP1+/FURIN+	Diagnosis	COPD	IPF	0	1.14632	-1.03252	3.32515	0.525	ns
cDCs	NRP1+/FURIN+	Diagnosis	COPD	Other-ILD	0	-0.193815	-2.85228	2.46465	0.998	ns
cDCs	NRP1+/FURIN+	Diagnosis	IPF	Other-ILD	0	-1.34013	-3.51897	0.838705	0.386	ns
Ciliated Cells	ACE2+/FURIN+	Diagnosis	Control	COPD	0	-0.241767	-0.698902	0.215368	0.517	ns
Ciliated Cells	ACE2+/FURIN+	Diagnosis	Control	IPF	0	-0.216141	-0.528576	0.0962936	0.278	ns
Ciliated Cells	ACE2+/FURIN+	Diagnosis	Control	Other-ILD	0	-0.0833259	-0.497878	0.331226	0.953	ns
Ciliated Cells	ACE2+/FURIN+	Diagnosis	COPD	IPF	0	0.0256262	-0.422083	0.473335	0.999	ns
Ciliated Cells	ACE2+/FURIN+	Diagnosis	COPD	Other-ILD	0	0.158441	-0.365659	0.682542	0.861	ns
Ciliated Cells	ACE2+/FURIN+	Diagnosis	IPF	Other-ILD	0	0.132815	-0.271319	0.536949	0.828	ns
Ciliated Cells	BSG+/FURIN+	Diagnosis	Control	COPD	0	-3.53456	-7.04424	-0.0248899	0.0477	*
Ciliated Cells	BSG+/FURIN+	Diagnosis	Control	IPF	0	-3.19131	-5.70599	-0.676642	0.00643	**
Ciliated Cells	BSG+/FURIN+	Diagnosis	Control	Other-ILD	0	-1.65699	-5.09269	1.7787	0.597	ns
Ciliated Cells	BSG+/FURIN+	Diagnosis	COPD	IPF	0	0.343248	-3.04418	3.73068	0.994	ns
Ciliated Cells	BSG+/FURIN+	Diagnosis	COPD	Other-ILD	0	1.87757	-2.24009	5.99523	0.64	ns
Ciliated Cells	BSG+/FURIN+	Diagnosis	IPF	Other-ILD	0	1.53432	-1.7764	4.84504	0.628	ns
Ciliated Cells	HSPA5+/FURIN+	Diagnosis	Control	COPD	0	-4.01247	-7.42598	-0.598952	0.0139	*
Ciliated Cells	HSPA5+/FURIN+	Diagnosis	Control	IPF	0	-3.21841	-5.66854	-0.768272	0.00438	**
Ciliated Cells	HSPA5+/FURIN+	Diagnosis	Control	Other-ILD	0	-1.89912	-5.24096	1.44272	0.457	ns
Ciliated Cells	HSPA5+/FURIN+	Diagnosis	COPD	IPF	0	0.794061	-2.49435	4.08247	0.924	ns
Ciliated Cells	HSPA5+/FURIN+	Diagnosis	COPD	Other-ILD	0	2.11334	-1.88395	6.11064	0.521	ns
Ciliated Cells	HSPA5+/FURIN+	Diagnosis	IPF	Other-ILD	0	1.31928	-1.89467	4.53323	0.713	ns
Ciliated Cells	NRP1+/FURIN+	Diagnosis	Control	COPD	0	-0.417121	-1.41638	0.582133	0.702	ns
Ciliated Cells	NRP1+/FURIN+	Diagnosis	Control	IPF	0	-0.252925	-0.970422	0.464573	0.798	ns
Ciliated Cells	NRP1+/FURIN+	Diagnosis	Control	Other-ILD	0	0.367151	-0.611042	1.34534	0.766	ns
Ciliated Cells	NRP1+/FURIN+	Diagnosis	COPD	IPF	0	0.164197	-0.801392	1.12979	0.971	ns
Ciliated Cells	NRP1+/FURIN+	Diagnosis	COPD	Other-ILD	0	0.784272	-0.388084	1.95663	0.31	ns
Ciliated Cells	NRP1+/FURIN+	Diagnosis	IPF	Other-ILD	0	0.620075	-0.3237	1.56385	0.326	ns
Club Cells	ACE2+/FURIN+	Diagnosis	Control	COPD	0	-0.274409	-1.03017	0.481352	0.781	ns
Club Cells	ACE2+/FURIN+	Diagnosis	Control	IPF	0	0.0830254	-0.427996	0.594047	0.974	ns
Club Cells	ACE2+/FURIN+	Diagnosis	Control	Other-ILD	0	0.130091	-0.540868	0.80105	0.958	ns
Club Cells	ACE2+/FURIN+	Diagnosis	COPD	IPF	0	0.357434	-0.375288	1.09016	0.584	ns
Club Cells	ACE2+/FURIN+	Diagnosis	COPD	Other-ILD	0	0.4045	-0.447513	1.25651	0.606	ns
Club Cells	ACE2+/FURIN+	Diagnosis	IPF	Other-ILD	0	0.0470655	-0.597833	0.691964	0.998	ns
Club Cells	BSG+/FURIN+	Diagnosis	Control	COPD	0	-4.35464	-10.2492	1.53994	0.226	ns
Club Cells	BSG+/FURIN+	Diagnosis	Control	IPF	0	-1.39612	-5.70985	2.91761	0.837	ns
Club Cells	BSG+/FURIN+	Diagnosis	Control	Other-ILD	0	4.45368	-1.37927	10.2866	0.2	ns
Club Cells	BSG+/FURIN+	Diagnosis	COPD	IPF	0	2.95852	-2.65868	8.57571	0.524	ns
Club Cells	BSG+/FURIN+	Diagnosis	COPD	Other-ILD	0	8.80832	1.955	15.6616	0.00562	**
Club Cells	BSG+/FURIN+	Diagnosis	IPF	Other-ILD	0	5.8498	0.297303	11.4023	0.0346	*
Club Cells	HSPA5+/FURIN+	Diagnosis	Control	COPD	0	-4.83683	-10.7809	1.10726	0.154	ns
Club Cells	HSPA5+/FURIN+	Diagnosis	Control	IPF	0	-1.40134	-5.75131	2.94864	0.838	ns
Club Cells	HSPA5+/FURIN+	Diagnosis	Control	Other-ILD	0	5.37847	-0.503496	11.2604	0.0866	ns
Club Cells	HSPA5+/FURIN+	Diagnosis	COPD	IPF	0	3.4355	-2.22889	9.09988	0.398	ns
Club Cells	HSPA5+/FURIN+	Diagnosis	COPD	Other-ILD	0	10.2153	3.3044	17.1262	0.000962	***
Club Cells	HSPA5+/FURIN+	Diagnosis	IPF	Other-ILD	0	6.7798	1.18065	12.379	0.0105	*
Club Cells	NRP1+/FURIN+	Diagnosis	Control	COPD	0	1.47895	-0.90962	3.86751	0.379	ns
Club Cells	NRP1+/FURIN+	Diagnosis	Control	IPF	0	1.26595	-0.485724	3.01763	0.244	ns
Club Cells	NRP1+/FURIN+	Diagnosis	Control	Other-ILD	0	2.14432	-0.219279	4.50792	0.0904	ns
Club Cells	NRP1+/FURIN+	Diagnosis	COPD	IPF	0	-0.212994	-2.492	2.06601	0.995	ns
Club Cells	NRP1+/FURIN+	Diagnosis	COPD	Other-ILD	0	0.665375	-2.11169	3.44244	0.926	ns
Club Cells	NRP1+/FURIN+	Diagnosis	IPF	Other-ILD	0	0.878368	-1.37445	3.13119	0.744	ns
Fibroblasts	ACE2+/FURIN+	Diagnosis	Control	COPD	0	-0.15528	-0.619674	0.309115	0.82	ns
Fibroblasts	ACE2+/FURIN+	Diagnosis	Control	IPF	0	-0.15528	-0.477706	0.167147	0.594	ns
Fibroblasts	ACE2+/FURIN+	Diagnosis	Control	Other-ILD	0	-0.15528	-0.576664	0.266105	0.773	ns
Fibroblasts	ACE2+/FURIN+	Diagnosis	COPD	IPF	0	1.33541e-17	-0.456411	0.456411	1	ns
Fibroblasts	ACE2+/FURIN+	Diagnosis	COPD	Other-ILD	0	2.77556e-17	-0.530959	0.530959	1	ns
Fibroblasts	ACE2+/FURIN+	Diagnosis	IPF	Other-ILD	0	1.44015e-17	-0.41257	0.41257	1	ns
Fibroblasts	BSG+/FURIN+	Diagnosis	Control	COPD	0	-1.98273	-7.86437	3.89891	0.819	ns
Fibroblasts	BSG+/FURIN+	Diagnosis	Control	IPF	0	-0.117742	-4.56763	4.33215	1	ns
Fibroblasts	BSG+/FURIN+	Diagnosis	Control	Other-ILD	0	6.05505	0.114012	11.9961	0.0439	*
Fibroblasts	BSG+/FURIN+	Diagnosis	COPD	IPF	0	1.86499	-3.75254	7.48252	0.826	ns
Fibroblasts	BSG+/FURIN+	Diagnosis	COPD	Other-ILD	0	8.03778	1.1784	14.8972	0.0143	*
Fibroblasts	BSG+/FURIN+	Diagnosis	IPF	Other-ILD	0	6.17279	0.493101	11.8525	0.0272	*
Fibroblasts	HSPA5+/FURIN+	Diagnosis	Control	COPD	0	-1.67519	-6.75448	3.40409	0.829	ns
Fibroblasts	HSPA5+/FURIN+	Diagnosis	Control	IPF	0	-0.11159	-3.96137	3.73819	1	ns
Fibroblasts	HSPA5+/FURIN+	Diagnosis	Control	Other-ILD	0	2.72009	-2.41025	7.85042	0.518	ns
Fibroblasts	HSPA5+/FURIN+	Diagnosis	COPD	IPF	0	1.5636	-3.27587	6.40308	0.837	ns
Fibroblasts	HSPA5+/FURIN+	Diagnosis	COPD	Other-ILD	0	4.39528	-1.51404	10.3046	0.22	ns
Fibroblasts	HSPA5+/FURIN+	Diagnosis	IPF	Other-ILD	0	2.83168	-2.06135	7.7247	0.44	ns
Fibroblasts	NRP1+/FURIN+	Diagnosis	Control	COPD	0	-0.789882	-3.94733	2.36756	0.916	ns
Fibroblasts	NRP1+/FURIN+	Diagnosis	Control	IPF	0	0.123955	-2.27031	2.51822	0.999	ns
Fibroblasts	NRP1+/FURIN+	Diagnosis	Control	Other-ILD	0	0.515125	-2.67421	3.70446	0.975	ns
Fibroblasts	NRP1+/FURIN+	Diagnosis	COPD	IPF	0	0.913836	-2.10613	3.9338	0.862	ns
Fibroblasts	NRP1+/FURIN+	Diagnosis	COPD	Other-ILD	0	1.30501	-2.37732	4.98733	0.796	ns
Fibroblasts	NRP1+/FURIN+	Diagnosis	IPF	Other-ILD	0	0.39117	-2.66212	3.44446	0.987	ns
Goblet Cells	ACE2+/FURIN+	Diagnosis	Control	COPD	0	-0.684414	-3.46163	2.0928	0.918	ns
Goblet Cells	ACE2+/FURIN+	Diagnosis	Control	IPF	0	0.326182	-1.53985	2.19221	0.969	ns
Goblet Cells	ACE2+/FURIN+	Diagnosis	Control	Other-ILD	0	-0.634551	-3.04724	1.77814	0.903	ns
Goblet Cells	ACE2+/FURIN+	Diagnosis	COPD	IPF	0	1.0106	-1.65778	3.67898	0.758	ns
Goblet Cells	ACE2+/FURIN+	Diagnosis	COPD	Other-ILD	0	0.0498629	-3.02573	3.12546	1	ns
Goblet Cells	ACE2+/FURIN+	Diagnosis	IPF	Other-ILD	0	-0.960733	-3.2473	1.32584	0.694	ns
Goblet Cells	BSG+/FURIN+	Diagnosis	Control	COPD	0	-4.40089	-11.5087	2.7069	0.379	ns
Goblet Cells	BSG+/FURIN+	Diagnosis	Control	IPF	0	-1.14662	-6.42929	4.13604	0.943	ns
Goblet Cells	BSG+/FURIN+	Diagnosis	Control	Other-ILD	0	-1.71341	-8.74845	5.32164	0.922	ns
Goblet Cells	BSG+/FURIN+	Diagnosis	COPD	IPF	0	3.25427	-3.32092	9.82945	0.576	ns
Goblet Cells	BSG+/FURIN+	Diagnosis	COPD	Other-ILD	0	2.68748	-5.3635	10.7385	0.823	ns
Goblet Cells	BSG+/FURIN+	Diagnosis	IPF	Other-ILD	0	-0.566785	-7.06326	5.92969	0.996	ns
Goblet Cells	HSPA5+/FURIN+	Diagnosis	Control	COPD	0	-4.7149	-11.6827	2.25289	0.3	ns
Goblet Cells	HSPA5+/FURIN+	Diagnosis	Control	IPF	0	-2.03907	-7.21767	3.13954	0.738	ns
Goblet Cells	HSPA5+/FURIN+	Diagnosis	Control	Other-ILD	0	-0.657975	-7.55445	6.2385	0.995	ns
Goblet Cells	HSPA5+/FURIN+	Diagnosis	COPD	IPF	0	2.67583	-3.76984	9.1215	0.705	ns
Goblet Cells	HSPA5+/FURIN+	Diagnosis	COPD	Other-ILD	0	4.05692	-3.83548	11.9493	0.544	ns
Goblet Cells	HSPA5+/FURIN+	Diagnosis	IPF	Other-ILD	0	1.38109	-4.98742	7.7496	0.943	ns
Goblet Cells	NRP1+/FURIN+	Diagnosis	Control	COPD	0	-5.29396	-10.9067	0.318789	0.0724	ns
Goblet Cells	NRP1+/FURIN+	Diagnosis	Control	IPF	0	-2.41295	-6.59232	1.76642	0.442	ns
Goblet Cells	NRP1+/FURIN+	Diagnosis	Control	Other-ILD	0	-2.50132	-8.05663	3.05398	0.649	ns
Goblet Cells	NRP1+/FURIN+	Diagnosis	COPD	IPF	0	2.88101	-2.31747	8.07949	0.479	ns
Goblet Cells	NRP1+/FURIN+	Diagnosis	COPD	Other-ILD	0	2.79263	-3.56492	9.15018	0.667	ns
Goblet Cells	NRP1+/FURIN+	Diagnosis	IPF	Other-ILD	0	-0.0883715	-5.22477	5.04803	1	ns
HAS1 High Fibroblasts	BSG+/FURIN+	Diagnosis	Control	COPD	0	0.024797	-15.3302	15.3798	1	ns
HAS1 High Fibroblasts	BSG+/FURIN+	Diagnosis	Control	IPF	0	4.33514	-7.11538	15.7857	0.756	ns
HAS1 High Fibroblasts	BSG+/FURIN+	Diagnosis	Control	Other-ILD	0	-1.08631	-18.7083	16.5357	0.999	ns
HAS1 High Fibroblasts	BSG+/FURIN+	Diagnosis	COPD	IPF	0	4.31034	-9.63138	18.2521	0.85	ns
HAS1 High Fibroblasts	BSG+/FURIN+	Diagnosis	COPD	Other-ILD	0	-1.11111	-20.4448	18.2226	0.999	ns
HAS1 High Fibroblasts	BSG+/FURIN+	Diagnosis	IPF	Other-ILD	0	-5.42146	-21.8266	10.9837	0.823	ns
HAS1 High Fibroblasts	HSPA5+/FURIN+	Diagnosis	Control	COPD	0	-0.822638	-15.065	13.4197	0.999	ns
HAS1 High Fibroblasts	HSPA5+/FURIN+	Diagnosis	Control	IPF	0	2.23345	-8.38733	12.8542	0.946	ns
HAS1 High Fibroblasts	HSPA5+/FURIN+	Diagnosis	Control	Other-ILD	0	3.06625	-13.2788	19.4113	0.961	ns
HAS1 High Fibroblasts	HSPA5+/FURIN+	Diagnosis	COPD	IPF	0	3.05609	-9.87537	15.9875	0.926	ns
HAS1 High Fibroblasts	HSPA5+/FURIN+	Diagnosis	COPD	Other-ILD	0	3.88889	-14.0438	21.8216	0.942	ns
HAS1 High Fibroblasts	HSPA5+/FURIN+	Diagnosis	IPF	Other-ILD	0	0.832799	-14.3836	16.0492	0.999	ns
HAS1 High Fibroblasts	NRP1+/FURIN+	Diagnosis	Control	COPD	0	0.0104875	-14.7644	14.7853	1	ns
HAS1 High Fibroblasts	NRP1+/FURIN+	Diagnosis	Control	IPF	0	1.58231	-9.43559	12.6002	0.982	ns
HAS1 High Fibroblasts	NRP1+/FURIN+	Diagnosis	Control	Other-ILD	0	-5.94911	-22.9053	11.0071	0.796	ns
HAS1 High Fibroblasts	NRP1+/FURIN+	Diagnosis	COPD	IPF	0	1.57182	-11.8432	14.9868	0.99	ns
HAS1 High Fibroblasts	NRP1+/FURIN+	Diagnosis	COPD	Other-ILD	0	-5.9596	-24.5628	12.6436	0.836	ns
HAS1 High Fibroblasts	NRP1+/FURIN+	Diagnosis	IPF	Other-ILD	0	-7.53142	-23.3168	8.25394	0.599	ns
KRT5-/KRT17+	ACE2+/FURIN+	Diagnosis	Control	COPD	0	-6.74899e-16	-0.778799	0.778799	1	ns
KRT5-/KRT17+	ACE2+/FURIN+	Diagnosis	Control	IPF	0	0.235917	-0.311093	0.782927	0.674	ns
KRT5-/KRT17+	ACE2+/FURIN+	Diagnosis	Control	Other-ILD	0	-5.03983e-17	-0.666923	0.666923	1	ns
KRT5-/KRT17+	ACE2+/FURIN+	Diagnosis	COPD	IPF	0	0.235917	-0.443024	0.914858	0.801	ns
KRT5-/KRT17+	ACE2+/FURIN+	Diagnosis	COPD	Other-ILD	0	6.245e-16	-0.778799	0.778799	1	ns
KRT5-/KRT17+	ACE2+/FURIN+	Diagnosis	IPF	Other-ILD	0	-0.235917	-0.782927	0.311093	0.674	ns
KRT5-/KRT17+	BSG+/FURIN+	Diagnosis	Control	COPD	0	2.88584	-14.6467	20.4184	0.974	ns
KRT5-/KRT17+	BSG+/FURIN+	Diagnosis	Control	IPF	0	8.96718	-4.83638	22.7707	0.334	ns
KRT5-/KRT17+	BSG+/FURIN+	Diagnosis	Control	Other-ILD	0	2.4422	-13.7826	18.667	0.98	ns
KRT5-/KRT17+	BSG+/FURIN+	Diagnosis	COPD	IPF	0	6.08134	-7.95712	20.1198	0.675	ns
KRT5-/KRT17+	BSG+/FURIN+	Diagnosis	COPD	Other-ILD	0	-0.443643	-16.8687	15.9815	1	ns
KRT5-/KRT17+	BSG+/FURIN+	Diagnosis	IPF	Other-ILD	0	-6.52499	-18.8916	5.84159	0.52	ns
KRT5-/KRT17+	HSPA5+/FURIN+	Diagnosis	Control	COPD	0	2.94305	-14.9753	20.8614	0.974	ns
KRT5-/KRT17+	HSPA5+/FURIN+	Diagnosis	Control	IPF	0	7.91324	-6.19406	22.0205	0.467	ns
KRT5-/KRT17+	HSPA5+/FURIN+	Diagnosis	Control	Other-ILD	0	3.66055	-12.9213	20.2424	0.94	ns
KRT5-/KRT17+	HSPA5+/FURIN+	Diagnosis	COPD	IPF	0	4.97019	-9.37718	19.3176	0.805	ns
KRT5-/KRT17+	HSPA5+/FURIN+	Diagnosis	COPD	Other-ILD	0	0.717502	-16.069	17.504	1	ns
KRT5-/KRT17+	HSPA5+/FURIN+	Diagnosis	IPF	Other-ILD	0	-4.25269	-16.8914	8.386	0.819	ns
KRT5-/KRT17+	NRP1+/FURIN+	Diagnosis	Control	COPD	0	4.85507	-5.31181	15.022	0.603	ns
KRT5-/KRT17+	NRP1+/FURIN+	Diagnosis	Control	IPF	0	6.1	-1.91396	14.114	0.201	ns
KRT5-/KRT17+	NRP1+/FURIN+	Diagnosis	Control	Other-ILD	0	0.512197	-8.89634	9.92073	0.999	ns
KRT5-/KRT17+	NRP1+/FURIN+	Diagnosis	COPD	IPF	0	1.24493	-6.90509	9.39495	0.979	ns
KRT5-/KRT17+	NRP1+/FURIN+	Diagnosis	COPD	Other-ILD	0	-4.34288	-13.8676	5.18182	0.638	ns
KRT5-/KRT17+	NRP1+/FURIN+	Diagnosis	IPF	Other-ILD	0	-5.58781	-12.7696	1.59396	0.185	ns
Lymphatic Endothelial Cells	BSG+/FURIN+	Diagnosis	Control	COPD	0	0.905719	-6.6121	8.42353	0.989	ns
Lymphatic Endothelial Cells	BSG+/FURIN+	Diagnosis	Control	IPF	0	-0.187994	-5.73823	5.36225	1	ns
Lymphatic Endothelial Cells	BSG+/FURIN+	Diagnosis	Control	Other-ILD	0	0.713205	-6.89057	8.31698	0.995	ns
Lymphatic Endothelial Cells	BSG+/FURIN+	Diagnosis	COPD	IPF	0	-1.09371	-8.32433	6.13691	0.98	ns
Lymphatic Endothelial Cells	BSG+/FURIN+	Diagnosis	COPD	Other-ILD	0	-0.192514	-9.09724	8.71221	1	ns
Lymphatic Endothelial Cells	BSG+/FURIN+	Diagnosis	IPF	Other-ILD	0	0.901199	-6.41876	8.22115	0.989	ns
Lymphatic Endothelial Cells	HSPA5+/FURIN+	Diagnosis	Control	COPD	0	-2.67249	-10.1706	4.82563	0.793	ns
Lymphatic Endothelial Cells	HSPA5+/FURIN+	Diagnosis	Control	IPF	0	-1.605	-7.15117	3.94118	0.877	ns
Lymphatic Endothelial Cells	HSPA5+/FURIN+	Diagnosis	Control	Other-ILD	0	1.68466	-5.89881	9.26813	0.939	ns
Lymphatic Endothelial Cells	HSPA5+/FURIN+	Diagnosis	COPD	IPF	0	1.0675	-6.1278	8.26279	0.981	ns
Lymphatic Endothelial Cells	HSPA5+/FURIN+	Diagnosis	COPD	Other-ILD	0	4.35715	-4.50407	13.2184	0.581	ns
Lymphatic Endothelial Cells	HSPA5+/FURIN+	Diagnosis	IPF	Other-ILD	0	3.28966	-3.99454	10.5739	0.647	ns
Lymphatic Endothelial Cells	NRP1+/FURIN+	Diagnosis	Control	COPD	0	0.155258	-0.544108	0.854624	0.94	ns
Lymphatic Endothelial Cells	NRP1+/FURIN+	Diagnosis	Control	IPF	0	0.281786	-0.234541	0.798113	0.493	ns
Lymphatic Endothelial Cells	NRP1+/FURIN+	Diagnosis	Control	Other-ILD	0	-0.0603865	-0.767749	0.646976	0.996	ns
Lymphatic Endothelial Cells	NRP1+/FURIN+	Diagnosis	COPD	IPF	0	0.126528	-0.546121	0.799176	0.962	ns
Lymphatic Endothelial Cells	NRP1+/FURIN+	Diagnosis	COPD	Other-ILD	0	-0.215645	-1.04403	0.612742	0.907	ns
Lymphatic Endothelial Cells	NRP1+/FURIN+	Diagnosis	IPF	Other-ILD	0	-0.342172	-1.02313	0.338787	0.563	ns
Macrophages	ACE2+/FURIN+	Diagnosis	Control	COPD	0	-0.0201255	-0.0702404	0.0299894	0.724	ns
Macrophages	ACE2+/FURIN+	Diagnosis	Control	IPF	0	-0.0230947	-0.0574881	0.0112987	0.304	ns
Macrophages	ACE2+/FURIN+	Diagnosis	Control	Other-ILD	0	-0.0473414	-0.092788	-0.00189483	0.0377	*
Macrophages	ACE2+/FURIN+	Diagnosis	COPD	IPF	0	-0.00296924	-0.0521498	0.0462113	0.999	ns
Macrophages	ACE2+/FURIN+	Diagnosis	COPD	Other-ILD	0	-0.0272159	-0.0846721	0.0302402	0.608	ns
Macrophages	ACE2+/FURIN+	Diagnosis	IPF	Other-ILD	0	-0.0242467	-0.0686608	0.0201675	0.489	ns
Macrophages	BSG+/FURIN+	Diagnosis	Control	COPD	0	-1.55158	-5.38105	2.2779	0.721	ns
Macrophages	BSG+/FURIN+	Diagnosis	Control	IPF	0	3.19036	0.395214	5.98551	0.0181	*
Macrophages	BSG+/FURIN+	Diagnosis	Control	Other-ILD	0	1.29928	-2.53019	5.12876	0.816	ns
Macrophages	BSG+/FURIN+	Diagnosis	COPD	IPF	0	4.74194	1.02625	8.45762	0.00605	**
Macrophages	BSG+/FURIN+	Diagnosis	COPD	Other-ILD	0	2.85086	-1.69429	7.396	0.368	ns
Macrophages	BSG+/FURIN+	Diagnosis	IPF	Other-ILD	0	-1.89108	-5.60677	1.8246	0.553	ns
Macrophages	HSPA5+/FURIN+	Diagnosis	Control	COPD	0	-2.28034	-5.86774	1.30706	0.356	ns
Macrophages	HSPA5+/FURIN+	Diagnosis	Control	IPF	0	2.43997	-0.182707	5.06265	0.0785	ns
Macrophages	HSPA5+/FURIN+	Diagnosis	Control	Other-ILD	0	2.07116	-1.51623	5.65856	0.443	ns
Macrophages	HSPA5+/FURIN+	Diagnosis	COPD	IPF	0	4.72031	1.24592	8.1947	0.00293	**
Macrophages	HSPA5+/FURIN+	Diagnosis	COPD	Other-ILD	0	4.3515	0.101522	8.60148	0.0425	*
Macrophages	HSPA5+/FURIN+	Diagnosis	IPF	Other-ILD	0	-0.368809	-3.8432	3.10558	0.993	ns
Macrophages	NRP1+/FURIN+	Diagnosis	Control	COPD	0	0.76532	-1.82647	3.35711	0.871	ns
Macrophages	NRP1+/FURIN+	Diagnosis	Control	IPF	0	1.81199	-0.0797643	3.70374	0.066	ns
Macrophages	NRP1+/FURIN+	Diagnosis	Control	Other-ILD	0	-0.903962	-3.49575	1.68782	0.804	ns
Macrophages	NRP1+/FURIN+	Diagnosis	COPD	IPF	0	1.04667	-1.4681	3.56144	0.704	ns
Macrophages	NRP1+/FURIN+	Diagnosis	COPD	Other-ILD	0	-1.66928	-4.74543	1.40687	0.498	ns
Macrophages	NRP1+/FURIN+	Diagnosis	IPF	Other-ILD	0	-2.71595	-5.23073	-0.201177	0.0286	*
Mast Cells	BSG+/FURIN+	Diagnosis	Control	COPD	0	-3.43653	-11.2966	4.42359	0.67	ns
Mast Cells	BSG+/FURIN+	Diagnosis	Control	IPF	0	-1.89761	-7.98262	4.1874	0.851	ns
Mast Cells	BSG+/FURIN+	Diagnosis	Control	Other-ILD	0	-2.12724	-10.4474	6.19292	0.911	ns
Mast Cells	BSG+/FURIN+	Diagnosis	COPD	IPF	0	1.53892	-5.71772	8.79556	0.947	ns
Mast Cells	BSG+/FURIN+	Diagnosis	COPD	Other-ILD	0	1.30929	-7.90247	10.521	0.983	ns
Mast Cells	BSG+/FURIN+	Diagnosis	IPF	Other-ILD	0	-0.229631	-7.9822	7.52294	1	ns
Mast Cells	HSPA5+/FURIN+	Diagnosis	Control	COPD	0	-1.65345	-6.07394	2.76704	0.767	ns
Mast Cells	HSPA5+/FURIN+	Diagnosis	Control	IPF	0	0.968742	-2.45343	4.39092	0.883	ns
Mast Cells	HSPA5+/FURIN+	Diagnosis	Control	Other-ILD	0	1.49676	-3.18245	6.17597	0.841	ns
Mast Cells	HSPA5+/FURIN+	Diagnosis	COPD	IPF	0	2.62219	-1.4589	6.70329	0.345	ns
Mast Cells	HSPA5+/FURIN+	Diagnosis	COPD	Other-ILD	0	3.15021	-2.03043	8.33086	0.395	ns
Mast Cells	HSPA5+/FURIN+	Diagnosis	IPF	Other-ILD	0	0.528019	-3.83198	4.88802	0.989	ns
Mast Cells	NRP1+/FURIN+	Diagnosis	Control	COPD	0	-1.00619	-4.50593	2.49355	0.879	ns
Mast Cells	NRP1+/FURIN+	Diagnosis	Control	IPF	0	-1.4241	-4.13946	1.29127	0.526	ns
Mast Cells	NRP1+/FURIN+	Diagnosis	Control	Other-ILD	0	-1.34264	-5.04721	2.36193	0.784	ns
Mast Cells	NRP1+/FURIN+	Diagnosis	COPD	IPF	0	-0.417907	-3.65397	2.81816	0.987	ns
Mast Cells	NRP1+/FURIN+	Diagnosis	COPD	Other-ILD	0	-0.336455	-4.43801	3.7651	0.997	ns
Mast Cells	NRP1+/FURIN+	Diagnosis	IPF	Other-ILD	0	0.0814519	-3.37511	3.53801	1	ns
Mesothelial	BSG+/FURIN+	Diagnosis	Control	COPD	0	3.05527	-13.1897	19.3003	0.961	ns
Mesothelial	BSG+/FURIN+	Diagnosis	Control	IPF	0	3.77564	-10.4902	18.0415	0.901	ns
Mesothelial	BSG+/FURIN+	Diagnosis	Control	Other-ILD	0	13.4038	-3.21928	30.027	0.159	ns
Mesothelial	BSG+/FURIN+	Diagnosis	COPD	IPF	0	0.720362	-11.7313	13.172	0.999	ns
Mesothelial	BSG+/FURIN+	Diagnosis	COPD	Other-ILD	0	10.3486	-4.74636	25.4435	0.286	ns
Mesothelial	BSG+/FURIN+	Diagnosis	IPF	Other-ILD	0	9.6282	-3.31288	22.5693	0.218	ns
Mesothelial	HSPA5+/FURIN+	Diagnosis	Control	COPD	0	2.4133	-13.7387	18.5653	0.98	ns
Mesothelial	HSPA5+/FURIN+	Diagnosis	Control	IPF	0	3.45745	-10.7268	17.6417	0.921	ns
Mesothelial	HSPA5+/FURIN+	Diagnosis	Control	Other-ILD	0	13.5059	-3.0221	30.0339	0.15	ns
Mesothelial	HSPA5+/FURIN+	Diagnosis	COPD	IPF	0	1.04415	-11.3362	13.4245	0.996	ns
Mesothelial	HSPA5+/FURIN+	Diagnosis	COPD	Other-ILD	0	11.0926	-3.91595	26.1012	0.224	ns
Mesothelial	HSPA5+/FURIN+	Diagnosis	IPF	Other-ILD	0	10.0485	-2.81858	22.9155	0.182	ns
Mesothelial	NRP1+/FURIN+	Diagnosis	Control	COPD	0	1.58259	-7.72805	10.8932	0.971	ns
Mesothelial	NRP1+/FURIN+	Diagnosis	Control	IPF	0	1.55125	-6.62507	9.72756	0.96	ns
Mesothelial	NRP1+/FURIN+	Diagnosis	Control	Other-ILD	0	-1.3035	-10.8309	8.22385	0.984	ns
Mesothelial	NRP1+/FURIN+	Diagnosis	COPD	IPF	0	-0.0313393	-7.16785	7.10517	1	ns
Mesothelial	NRP1+/FURIN+	Diagnosis	COPD	Other-ILD	0	-2.88609	-11.5376	5.7654	0.822	ns
Mesothelial	NRP1+/FURIN+	Diagnosis	IPF	Other-ILD	0	-2.85475	-10.2718	4.56229	0.749	ns
Monocytes	BSG+/FURIN+	Diagnosis	Control	COPD	0	-2.34804	-19.1935	14.4975	0.984	ns
Monocytes	BSG+/FURIN+	Diagnosis	Control	IPF	0	6.6866	-3.77545	17.1487	0.348	ns
Monocytes	BSG+/FURIN+	Diagnosis	Control	Other-ILD	0	4.27522	-7.99901	16.5495	0.802	ns
Monocytes	BSG+/FURIN+	Diagnosis	COPD	IPF	0	9.03464	-7.37872	25.448	0.482	ns
Monocytes	BSG+/FURIN+	Diagnosis	COPD	Other-ILD	0	6.62326	-11.0006	24.2471	0.763	ns
Monocytes	BSG+/FURIN+	Diagnosis	IPF	Other-ILD	0	-2.41138	-14.0854	9.26269	0.95	ns
Monocytes	HSPA5+/FURIN+	Diagnosis	Control	COPD	0	-5.19805	-22.0334	11.6373	0.853	ns
Monocytes	HSPA5+/FURIN+	Diagnosis	Control	IPF	0	0.930674	-9.52508	11.3864	0.996	ns
Monocytes	HSPA5+/FURIN+	Diagnosis	Control	Other-ILD	0	0.534997	-11.7318	12.8018	0.999	ns
Monocytes	HSPA5+/FURIN+	Diagnosis	COPD	IPF	0	6.12872	-10.2747	22.5322	0.766	ns
Monocytes	HSPA5+/FURIN+	Diagnosis	COPD	Other-ILD	0	5.73305	-11.8802	23.3463	0.832	ns
Monocytes	HSPA5+/FURIN+	Diagnosis	IPF	Other-ILD	0	-0.395677	-12.0627	11.2714	1	ns
Monocytes	NRP1+/FURIN+	Diagnosis	Control	COPD	0	0.446373	-4.64164	5.53439	0.996	ns
Monocytes	NRP1+/FURIN+	Diagnosis	Control	IPF	0	0.517608	-2.64235	3.67756	0.974	ns
Monocytes	NRP1+/FURIN+	Diagnosis	Control	Other-ILD	0	3.51196	-0.195348	7.21926	0.0703	ns
Monocytes	NRP1+/FURIN+	Diagnosis	COPD	IPF	0	0.0712355	-4.88625	5.02872	1	ns
Monocytes	NRP1+/FURIN+	Diagnosis	COPD	Other-ILD	0	3.06558	-2.25752	8.38869	0.442	ns
Monocytes	NRP1+/FURIN+	Diagnosis	IPF	Other-ILD	0	2.99435	-0.531684	6.52038	0.126	ns
Myofibroblasts	ACE2+/FURIN+	Diagnosis	Control	COPD	0	2.77556e-17	-0.273763	0.273763	1	ns
Myofibroblasts	ACE2+/FURIN+	Diagnosis	Control	IPF	0	0.0907029	-0.0941191	0.275525	0.575	ns
Myofibroblasts	ACE2+/FURIN+	Diagnosis	Control	Other-ILD	0	0	-0.226172	0.226172	1	ns
Myofibroblasts	ACE2+/FURIN+	Diagnosis	COPD	IPF	0	0.0907029	-0.166744	0.34815	0.793	ns
Myofibroblasts	ACE2+/FURIN+	Diagnosis	COPD	Other-ILD	0	-2.77556e-17	-0.288572	0.288572	1	ns
Myofibroblasts	ACE2+/FURIN+	Diagnosis	IPF	Other-ILD	0	-0.0907029	-0.296826	0.11542	0.659	ns
Myofibroblasts	BSG+/FURIN+	Diagnosis	Control	COPD	0	-1.43761	-14.173	11.2978	0.991	ns
Myofibroblasts	BSG+/FURIN+	Diagnosis	Control	IPF	0	1.201	-7.68173	10.0837	0.985	ns
Myofibroblasts	BSG+/FURIN+	Diagnosis	Control	Other-ILD	0	-0.583934	-11.912	10.7442	0.999	ns
Myofibroblasts	BSG+/FURIN+	Diagnosis	COPD	IPF	0	2.63861	-9.05873	14.336	0.936	ns
Myofibroblasts	BSG+/FURIN+	Diagnosis	COPD	Other-ILD	0	0.853674	-12.7937	14.501	0.998	ns
Myofibroblasts	BSG+/FURIN+	Diagnosis	IPF	Other-ILD	0	-1.78494	-11.9321	8.36218	0.968	ns
Myofibroblasts	HSPA5+/FURIN+	Diagnosis	Control	COPD	0	-3.05136	-16.7174	10.6147	0.938	ns
Myofibroblasts	HSPA5+/FURIN+	Diagnosis	Control	IPF	0	2.32895	-7.20291	11.8608	0.921	ns
Myofibroblasts	HSPA5+/FURIN+	Diagnosis	Control	Other-ILD	0	-1.58924	-13.7451	10.5667	0.986	ns
Myofibroblasts	HSPA5+/FURIN+	Diagnosis	COPD	IPF	0	5.3803	-7.17183	17.9324	0.682	ns
Myofibroblasts	HSPA5+/FURIN+	Diagnosis	COPD	Other-ILD	0	1.46212	-13.1825	16.1068	0.994	ns
Myofibroblasts	HSPA5+/FURIN+	Diagnosis	IPF	Other-ILD	0	-3.91818	-14.8068	6.97045	0.786	ns
Myofibroblasts	NRP1+/FURIN+	Diagnosis	Control	COPD	0	-3.23742	-11.4199	4.94509	0.733	ns
Myofibroblasts	NRP1+/FURIN+	Diagnosis	Control	IPF	0	-1.32481	-7.03199	4.38238	0.931	ns
Myofibroblasts	NRP1+/FURIN+	Diagnosis	Control	Other-ILD	0	-5.13386	-12.4122	2.14448	0.262	ns
Myofibroblasts	NRP1+/FURIN+	Diagnosis	COPD	IPF	0	1.91262	-5.60296	9.42819	0.911	ns
Myofibroblasts	NRP1+/FURIN+	Diagnosis	COPD	Other-ILD	0	-1.89644	-10.6649	6.87204	0.943	ns
Myofibroblasts	NRP1+/FURIN+	Diagnosis	IPF	Other-ILD	0	-3.80905	-10.3286	2.7105	0.429	ns
NK Cells	BSG+/FURIN+	Diagnosis	Control	COPD	0	-0.627646	-3.24766	1.99237	0.925	ns
NK Cells	BSG+/FURIN+	Diagnosis	Control	IPF	0	-0.0801423	-2.00022	1.83994	1	ns
NK Cells	BSG+/FURIN+	Diagnosis	Control	Other-ILD	0	1.3308	-1.65202	4.31362	0.655	ns
NK Cells	BSG+/FURIN+	Diagnosis	COPD	IPF	0	0.547504	-1.99764	3.09265	0.944	ns
NK Cells	BSG+/FURIN+	Diagnosis	COPD	Other-ILD	0	1.95845	-1.46036	5.37726	0.449	ns
NK Cells	BSG+/FURIN+	Diagnosis	IPF	Other-ILD	0	1.41094	-1.50633	4.32822	0.593	ns
NK Cells	HSPA5+/FURIN+	Diagnosis	Control	COPD	0	-0.753247	-4.07891	2.57242	0.936	ns
NK Cells	HSPA5+/FURIN+	Diagnosis	Control	IPF	0	-0.795897	-3.23311	1.64132	0.832	ns
NK Cells	HSPA5+/FURIN+	Diagnosis	Control	Other-ILD	0	0.312498	-3.47369	4.09868	0.997	ns
NK Cells	HSPA5+/FURIN+	Diagnosis	COPD	IPF	0	-0.04265	-3.27328	3.18798	1	ns
NK Cells	HSPA5+/FURIN+	Diagnosis	COPD	Other-ILD	0	1.06575	-3.27386	5.40535	0.92	ns
NK Cells	HSPA5+/FURIN+	Diagnosis	IPF	Other-ILD	0	1.1084	-2.59459	4.81138	0.865	ns
NK Cells	NRP1+/FURIN+	Diagnosis	Control	COPD	0	-0.484883	-1.94213	0.972365	0.824	ns
NK Cells	NRP1+/FURIN+	Diagnosis	Control	IPF	0	-0.48829	-1.55929	0.582715	0.639	ns
NK Cells	NRP1+/FURIN+	Diagnosis	Control	Other-ILD	0	-0.546847	-2.20589	1.11219	0.828	ns
NK Cells	NRP1+/FURIN+	Diagnosis	COPD	IPF	0	-0.00340763	-1.42132	1.41451	1	ns
NK Cells	NRP1+/FURIN+	Diagnosis	COPD	Other-ILD	0	-0.0619647	-1.9635	1.83957	1	ns
NK Cells	NRP1+/FURIN+	Diagnosis	IPF	Other-ILD	0	-0.058557	-1.68316	1.56604	1	ns
pDCs	BSG+/FURIN+	Diagnosis	Control	COPD	0	3.28096	-2.01363	8.57554	0.376	ns
pDCs	BSG+/FURIN+	Diagnosis	Control	IPF	0	1.46807	-3.13992	6.07606	0.841	ns
pDCs	BSG+/FURIN+	Diagnosis	Control	Other-ILD	0	0.784961	-4.77365	6.34358	0.983	ns
pDCs	BSG+/FURIN+	Diagnosis	COPD	IPF	0	-1.81289	-5.94576	2.31998	0.665	ns
pDCs	BSG+/FURIN+	Diagnosis	COPD	Other-ILD	0	-2.49599	-7.66757	2.67558	0.593	ns
pDCs	BSG+/FURIN+	Diagnosis	IPF	Other-ILD	0	-0.683104	-5.14922	3.78301	0.979	ns
pDCs	HSPA5+/FURIN+	Diagnosis	Control	COPD	0	-2.95595	-10.9997	5.08778	0.775	ns
pDCs	HSPA5+/FURIN+	Diagnosis	Control	IPF	0	-1.8348	-8.83543	5.16583	0.904	ns
pDCs	HSPA5+/FURIN+	Diagnosis	Control	Other-ILD	0	-0.944058	-9.38891	7.5008	0.991	ns
pDCs	HSPA5+/FURIN+	Diagnosis	COPD	IPF	0	1.12115	-5.15765	7.39996	0.967	ns
pDCs	HSPA5+/FURIN+	Diagnosis	COPD	Other-ILD	0	2.0119	-5.84496	9.86875	0.91	ns
pDCs	HSPA5+/FURIN+	Diagnosis	IPF	Other-ILD	0	0.890745	-5.89434	7.67583	0.986	ns
pDCs	NRP1+/FURIN+	Diagnosis	Control	COPD	0	1.84043	-7.56014	11.241	0.957	ns
pDCs	NRP1+/FURIN+	Diagnosis	Control	IPF	0	-2.66061	-10.8421	5.5209	0.833	ns
pDCs	NRP1+/FURIN+	Diagnosis	Control	Other-ILD	0	-4.19788	-14.0672	5.67147	0.687	ns
pDCs	NRP1+/FURIN+	Diagnosis	COPD	IPF	0	-4.50104	-11.839	2.83689	0.385	ns
pDCs	NRP1+/FURIN+	Diagnosis	COPD	Other-ILD	0	-6.03831	-15.2205	3.14386	0.323	ns
pDCs	NRP1+/FURIN+	Diagnosis	IPF	Other-ILD	0	-1.53727	-9.46688	6.39234	0.958	ns
Pericytes	ACE2+/FURIN+	Diagnosis	Control	COPD	0	3.33067e-16	-2.57934	2.57934	1	ns
Pericytes	ACE2+/FURIN+	Diagnosis	Control	IPF	0	0.8283	-1.06329	2.71989	0.662	ns
Pericytes	ACE2+/FURIN+	Diagnosis	Control	Other-ILD	0	0.342797	-2.01873	2.70432	0.981	ns
Pericytes	ACE2+/FURIN+	Diagnosis	COPD	IPF	0	0.8283	-1.52433	3.18093	0.793	ns
Pericytes	ACE2+/FURIN+	Diagnosis	COPD	Other-ILD	0	0.342797	-2.40194	3.08753	0.988	ns
Pericytes	ACE2+/FURIN+	Diagnosis	IPF	Other-ILD	0	-0.485503	-2.59705	1.62605	0.931	ns
Pericytes	BSG+/FURIN+	Diagnosis	Control	COPD	0	-7.63316	-16.6681	1.40173	0.129	ns
Pericytes	BSG+/FURIN+	Diagnosis	Control	IPF	0	-3.89125	-10.9437	3.16125	0.481	ns
Pericytes	BSG+/FURIN+	Diagnosis	Control	Other-ILD	0	-3.66757	-12.2269	4.89171	0.682	ns
Pericytes	BSG+/FURIN+	Diagnosis	COPD	IPF	0	3.74192	-4.12135	11.6052	0.605	ns
Pericytes	BSG+/FURIN+	Diagnosis	COPD	Other-ILD	0	3.96559	-5.27316	13.2043	0.681	ns
Pericytes	BSG+/FURIN+	Diagnosis	IPF	Other-ILD	0	0.223676	-7.08815	7.5355	1	ns
Pericytes	HSPA5+/FURIN+	Diagnosis	Control	COPD	0	-0.123579	-10.0036	9.75644	1	ns
Pericytes	HSPA5+/FURIN+	Diagnosis	Control	IPF	0	-2.94837	-10.6606	4.76381	0.754	ns
Pericytes	HSPA5+/FURIN+	Diagnosis	Control	Other-ILD	0	-0.378928	-9.73885	8.98099	1	ns
Pericytes	HSPA5+/FURIN+	Diagnosis	COPD	IPF	0	-2.82479	-11.4236	5.774	0.829	ns
Pericytes	HSPA5+/FURIN+	Diagnosis	COPD	Other-ILD	0	-0.255349	-10.3583	9.8476	1	ns
Pericytes	HSPA5+/FURIN+	Diagnosis	IPF	Other-ILD	0	2.56944	-5.42633	10.5652	0.838	ns
Pericytes	NRP1+/FURIN+	Diagnosis	Control	COPD	0	-6.03678	-13.5233	1.44978	0.159	ns
Pericytes	NRP1+/FURIN+	Diagnosis	Control	IPF	0	-4.12646	-9.97035	1.71743	0.261	ns
Pericytes	NRP1+/FURIN+	Diagnosis	Control	Other-ILD	0	-3.12969	-10.2221	3.96276	0.661	ns
Pericytes	NRP1+/FURIN+	Diagnosis	COPD	IPF	0	1.91032	-4.60539	8.42603	0.871	ns
Pericytes	NRP1+/FURIN+	Diagnosis	COPD	Other-ILD	0	2.90708	-4.7484	10.5626	0.757	ns
Pericytes	NRP1+/FURIN+	Diagnosis	IPF	Other-ILD	0	0.996763	-5.06201	7.05554	0.974	ns
Plasma Cells	BSG+/FURIN+	Diagnosis	Control	COPD	0	-2.90868	-10.2258	4.40842	0.732	ns
Plasma Cells	BSG+/FURIN+	Diagnosis	Control	IPF	0	4.17901	-1.44476	9.80278	0.221	ns
Plasma Cells	BSG+/FURIN+	Diagnosis	Control	Other-ILD	0	0.709737	-6.95832	8.37779	0.995	ns
Plasma Cells	BSG+/FURIN+	Diagnosis	COPD	IPF	0	7.08769	0.0815913	14.0938	0.0462	*
Plasma Cells	BSG+/FURIN+	Diagnosis	COPD	Other-ILD	0	3.61842	-5.11415	12.351	0.706	ns
Plasma Cells	BSG+/FURIN+	Diagnosis	IPF	Other-ILD	0	-3.46927	-10.8412	3.9026	0.615	ns
Plasma Cells	HSPA5+/FURIN+	Diagnosis	Control	COPD	0	-1.09039	-7.55938	5.3786	0.972	ns
Plasma Cells	HSPA5+/FURIN+	Diagnosis	Control	IPF	0	2.77322	-2.19871	7.74515	0.473	ns
Plasma Cells	HSPA5+/FURIN+	Diagnosis	Control	Other-ILD	0	1.58254	-5.19673	8.36181	0.93	ns
Plasma Cells	HSPA5+/FURIN+	Diagnosis	COPD	IPF	0	3.86361	-2.33043	10.0576	0.372	ns
Plasma Cells	HSPA5+/FURIN+	Diagnosis	COPD	Other-ILD	0	2.67292	-5.04747	10.3933	0.806	ns
Plasma Cells	HSPA5+/FURIN+	Diagnosis	IPF	Other-ILD	0	-1.19068	-7.7081	5.32674	0.965	ns
Plasma Cells	NRP1+/FURIN+	Diagnosis	Control	COPD	0	-0.21587	-4.64043	4.20869	0.999	ns
Plasma Cells	NRP1+/FURIN+	Diagnosis	Control	IPF	0	1.92881	-1.47182	5.32943	0.458	ns
Plasma Cells	NRP1+/FURIN+	Diagnosis	Control	Other-ILD	0	0.321858	-4.31492	4.95864	0.998	ns
Plasma Cells	NRP1+/FURIN+	Diagnosis	COPD	IPF	0	2.14468	-2.09183	6.38118	0.557	ns
Plasma Cells	NRP1+/FURIN+	Diagnosis	COPD	Other-ILD	0	0.537728	-4.74275	5.81821	0.994	ns
Plasma Cells	NRP1+/FURIN+	Diagnosis	IPF	Other-ILD	0	-1.60695	-6.06464	2.85074	0.787	ns
PLIN2+ Fibroblasts	ACE2+/FURIN+	Diagnosis	Control	COPD	0	-5.66676e-17	-2.32988	2.32988	1	ns
PLIN2+ Fibroblasts	ACE2+/FURIN+	Diagnosis	Control	IPF	0	0.0116455	-0.849077	0.872368	1	ns
PLIN2+ Fibroblasts	ACE2+/FURIN+	Diagnosis	Control	Other-ILD	0	1.25	-0.0423872	2.54239	0.0615	ns
PLIN2+ Fibroblasts	ACE2+/FURIN+	Diagnosis	COPD	IPF	0	0.0116455	-2.29792	2.32121	1	ns
PLIN2+ Fibroblasts	ACE2+/FURIN+	Diagnosis	COPD	Other-ILD	0	1.25	-1.2527	3.7527	0.554	ns
PLIN2+ Fibroblasts	ACE2+/FURIN+	Diagnosis	IPF	Other-ILD	0	1.23835	-0.0170241	2.49373	0.0545	ns
PLIN2+ Fibroblasts	BSG+/FURIN+	Diagnosis	Control	COPD	0	3.72793	-11.3061	18.7619	0.916	ns
PLIN2+ Fibroblasts	BSG+/FURIN+	Diagnosis	Control	IPF	0	-0.0329008	-8.15578	8.08998	1	ns
PLIN2+ Fibroblasts	BSG+/FURIN+	Diagnosis	Control	Other-ILD	0	7.06548	-5.35258	19.4835	0.451	ns
PLIN2+ Fibroblasts	BSG+/FURIN+	Diagnosis	COPD	IPF	0	-3.76083	-18.3686	10.8469	0.908	ns
PLIN2+ Fibroblasts	BSG+/FURIN+	Diagnosis	COPD	Other-ILD	0	3.33755	-14.0295	20.7046	0.959	ns
PLIN2+ Fibroblasts	BSG+/FURIN+	Diagnosis	IPF	Other-ILD	0	7.09838	-4.80008	18.9968	0.408	ns
PLIN2+ Fibroblasts	HSPA5+/FURIN+	Diagnosis	Control	COPD	0	-2.08348	-16.1126	11.9457	0.98	ns
PLIN2+ Fibroblasts	HSPA5+/FURIN+	Diagnosis	Control	IPF	0	-0.190836	-7.77081	7.38914	1	ns
PLIN2+ Fibroblasts	HSPA5+/FURIN+	Diagnosis	Control	Other-ILD	0	7.50407	-4.084	19.0921	0.334	ns
PLIN2+ Fibroblasts	HSPA5+/FURIN+	Diagnosis	COPD	IPF	0	1.89264	-11.7388	15.524	0.984	ns
PLIN2+ Fibroblasts	HSPA5+/FURIN+	Diagnosis	COPD	Other-ILD	0	9.58755	-6.6187	25.7938	0.415	ns
PLIN2+ Fibroblasts	HSPA5+/FURIN+	Diagnosis	IPF	Other-ILD	0	7.69491	-3.4083	18.7981	0.275	ns
PLIN2+ Fibroblasts	NRP1+/FURIN+	Diagnosis	Control	COPD	0	7.06392	-2.76384	16.8917	0.245	ns
PLIN2+ Fibroblasts	NRP1+/FURIN+	Diagnosis	Control	IPF	0	0.882074	-4.42787	6.19202	0.973	ns
PLIN2+ Fibroblasts	NRP1+/FURIN+	Diagnosis	Control	Other-ILD	0	1.93993	-6.17778	10.0576	0.924	ns
PLIN2+ Fibroblasts	NRP1+/FURIN+	Diagnosis	COPD	IPF	0	-6.18185	-15.731	3.36727	0.335	ns
PLIN2+ Fibroblasts	NRP1+/FURIN+	Diagnosis	COPD	Other-ILD	0	-5.12399	-16.4768	6.22887	0.642	ns
PLIN2+ Fibroblasts	NRP1+/FURIN+	Diagnosis	IPF	Other-ILD	0	1.05786	-6.7202	8.83591	0.985	ns
PNEC/Ionocytes	BSG+/FURIN+	Diagnosis	Control	COPD	0	-2.95094	-10.6827	4.78085	0.754	ns
PNEC/Ionocytes	BSG+/FURIN+	Diagnosis	Control	IPF	0	-2.34704	-7.89646	3.20238	0.69	ns
PNEC/Ionocytes	BSG+/FURIN+	Diagnosis	Control	Other-ILD	0	-2.6058	-9.84074	4.62913	0.785	ns
PNEC/Ionocytes	BSG+/FURIN+	Diagnosis	COPD	IPF	0	0.603901	-6.40297	7.61077	0.996	ns
PNEC/Ionocytes	BSG+/FURIN+	Diagnosis	COPD	Other-ILD	0	0.345138	-8.05989	8.75016	1	ns
PNEC/Ionocytes	BSG+/FURIN+	Diagnosis	IPF	Other-ILD	0	-0.258763	-6.71321	6.19569	1	ns
PNEC/Ionocytes	HSPA5+/FURIN+	Diagnosis	Control	COPD	0	-4.34243	-12.2336	3.54872	0.482	ns
PNEC/Ionocytes	HSPA5+/FURIN+	Diagnosis	Control	IPF	0	-2.76901	-8.46223	2.92421	0.586	ns
PNEC/Ionocytes	HSPA5+/FURIN+	Diagnosis	Control	Other-ILD	0	-2.89531	-10.2852	4.49455	0.738	ns
PNEC/Ionocytes	HSPA5+/FURIN+	Diagnosis	COPD	IPF	0	1.57342	-5.53818	8.68503	0.939	ns
PNEC/Ionocytes	HSPA5+/FURIN+	Diagnosis	COPD	Other-ILD	0	1.44712	-7.08353	9.97778	0.971	ns
PNEC/Ionocytes	HSPA5+/FURIN+	Diagnosis	IPF	Other-ILD	0	-0.1263	-6.67723	6.42463	1	ns
PNEC/Ionocytes	NRP1+/FURIN+	Diagnosis	Control	COPD	0	0.735294	-0.647949	2.11854	0.512	ns
PNEC/Ionocytes	NRP1+/FURIN+	Diagnosis	Control	IPF	0	0.191117	-0.801693	1.18393	0.959	ns
PNEC/Ionocytes	NRP1+/FURIN+	Diagnosis	Control	Other-ILD	0	0.680272	-0.614082	1.97463	0.522	ns
PNEC/Ionocytes	NRP1+/FURIN+	Diagnosis	COPD	IPF	0	-0.544177	-1.79773	0.709376	0.672	ns
PNEC/Ionocytes	NRP1+/FURIN+	Diagnosis	COPD	Other-ILD	0	-0.055022	-1.55871	1.44867	1	ns
PNEC/Ionocytes	NRP1+/FURIN+	Diagnosis	IPF	Other-ILD	0	0.489155	-0.665568	1.64388	0.689	ns
Proliferating Macrophages	BSG+/FURIN+	Diagnosis	Control	COPD	0	1.16046	-33.5753	35.8962	1	ns
Proliferating Macrophages	BSG+/FURIN+	Diagnosis	Control	IPF	0	8.70877	-7.77748	25.195	0.517	ns
Proliferating Macrophages	BSG+/FURIN+	Diagnosis	Control	Other-ILD	0	-8.4787	-31.0923	14.1349	0.763	ns
Proliferating Macrophages	BSG+/FURIN+	Diagnosis	COPD	IPF	0	7.54831	-25.5779	40.6745	0.934	ns
Proliferating Macrophages	BSG+/FURIN+	Diagnosis	COPD	Other-ILD	0	-9.63916	-46.2031	26.9248	0.902	ns
Proliferating Macrophages	BSG+/FURIN+	Diagnosis	IPF	Other-ILD	0	-17.1875	-37.2411	2.86611	0.12	ns
Proliferating Macrophages	HSPA5+/FURIN+	Diagnosis	Control	COPD	0	19.8757	-14.8111	54.5625	0.446	ns
Proliferating Macrophages	HSPA5+/FURIN+	Diagnosis	Control	IPF	0	6.00183	-10.4612	22.4648	0.778	ns
Proliferating Macrophages	HSPA5+/FURIN+	Diagnosis	Control	Other-ILD	0	-6.60098	-29.1827	15.9807	0.872	ns
Proliferating Macrophages	HSPA5+/FURIN+	Diagnosis	COPD	IPF	0	-13.8739	-46.9534	19.2056	0.695	ns
Proliferating Macrophages	HSPA5+/FURIN+	Diagnosis	COPD	Other-ILD	0	-26.4767	-62.9892	10.0357	0.238	ns
Proliferating Macrophages	HSPA5+/FURIN+	Diagnosis	IPF	Other-ILD	0	-12.6028	-32.6281	7.42251	0.361	ns
Proliferating Macrophages	NRP1+/FURIN+	Diagnosis	Control	COPD	0	27.8953	-3.25963	59.0503	0.0965	ns
Proliferating Macrophages	NRP1+/FURIN+	Diagnosis	Control	IPF	0	2.13052	-12.6562	16.9173	0.982	ns
Proliferating Macrophages	NRP1+/FURIN+	Diagnosis	Control	Other-ILD	0	-15.582	-35.8644	4.7004	0.193	ns
Proliferating Macrophages	NRP1+/FURIN+	Diagnosis	COPD	IPF	0	-25.7648	-55.4762	3.94653	0.114	ns
Proliferating Macrophages	NRP1+/FURIN+	Diagnosis	COPD	Other-ILD	0	-43.4773	-76.272	-10.6826	0.00417	**
Proliferating Macrophages	NRP1+/FURIN+	Diagnosis	IPF	Other-ILD	0	-17.7125	-35.6989	0.273809	0.0553	ns
Smooth Muscle Cells	BSG+/FURIN+	Diagnosis	Control	COPD	0	-3.99527	-12.0576	4.06708	0.573	ns
Smooth Muscle Cells	BSG+/FURIN+	Diagnosis	Control	IPF	0	-4.3031	-9.83714	1.23095	0.186	ns
Smooth Muscle Cells	BSG+/FURIN+	Diagnosis	Control	Other-ILD	0	-0.853233	-8.65778	6.95131	0.992	ns
Smooth Muscle Cells	BSG+/FURIN+	Diagnosis	COPD	IPF	0	-0.307833	-8.03475	7.41908	1	ns
Smooth Muscle Cells	BSG+/FURIN+	Diagnosis	COPD	Other-ILD	0	3.14203	-6.3443	12.6284	0.826	ns
Smooth Muscle Cells	BSG+/FURIN+	Diagnosis	IPF	Other-ILD	0	3.44987	-4.00766	10.9074	0.628	ns
Smooth Muscle Cells	HSPA5+/FURIN+	Diagnosis	Control	COPD	0	0.581845	-7.91193	9.07562	0.998	ns
Smooth Muscle Cells	HSPA5+/FURIN+	Diagnosis	Control	IPF	0	-3.73525	-9.58207	2.11157	0.35	ns
Smooth Muscle Cells	HSPA5+/FURIN+	Diagnosis	Control	Other-ILD	0	-4.18697	-12.4106	4.03662	0.551	ns
Smooth Muscle Cells	HSPA5+/FURIN+	Diagnosis	COPD	IPF	0	-4.3171	-12.4368	3.80256	0.514	ns
Smooth Muscle Cells	HSPA5+/FURIN+	Diagnosis	COPD	Other-ILD	0	-4.76882	-14.7373	5.19968	0.602	ns
Smooth Muscle Cells	HSPA5+/FURIN+	Diagnosis	IPF	Other-ILD	0	-0.451718	-8.28829	7.38486	0.999	ns
Smooth Muscle Cells	NRP1+/FURIN+	Diagnosis	Control	COPD	0	-3.57246	-10.3347	3.18977	0.52	ns
Smooth Muscle Cells	NRP1+/FURIN+	Diagnosis	Control	IPF	0	-3.04576	-7.69984	1.60833	0.328	ns
Smooth Muscle Cells	NRP1+/FURIN+	Diagnosis	Control	Other-ILD	0	-1.85413	-8.40013	4.69186	0.883	ns
Smooth Muscle Cells	NRP1+/FURIN+	Diagnosis	COPD	IPF	0	0.526704	-5.96311	7.01651	0.997	ns
Smooth Muscle Cells	NRP1+/FURIN+	Diagnosis	COPD	Other-ILD	0	1.71833	-6.23826	9.67491	0.944	ns
Smooth Muscle Cells	NRP1+/FURIN+	Diagnosis	IPF	Other-ILD	0	1.19162	-5.07256	7.45581	0.96	ns
T Cells	ACE2+/FURIN+	Diagnosis	Control	COPD	0	0.013925	-0.0369955	0.0648455	0.892	ns
T Cells	ACE2+/FURIN+	Diagnosis	Control	IPF	0	0.00488661	-0.0299156	0.0396888	0.983	ns
T Cells	ACE2+/FURIN+	Diagnosis	Control	Other-ILD	0	-0.00871992	-0.054897	0.0374572	0.961	ns
T Cells	ACE2+/FURIN+	Diagnosis	COPD	IPF	0	-0.0090384	-0.0589089	0.040832	0.965	ns
T Cells	ACE2+/FURIN+	Diagnosis	COPD	Other-ILD	0	-0.0226449	-0.0810247	0.0357348	0.744	ns
T Cells	ACE2+/FURIN+	Diagnosis	IPF	Other-ILD	0	-0.0136065	-0.0586231	0.0314101	0.861	ns
T Cells	BSG+/FURIN+	Diagnosis	Control	COPD	0	-2.02754	-6.44123	2.38615	0.635	ns
T Cells	BSG+/FURIN+	Diagnosis	Control	IPF	0	-1.3913	-4.57207	1.78946	0.67	ns
T Cells	BSG+/FURIN+	Diagnosis	Control	Other-ILD	0	6.08106	1.71373	10.4484	0.00215	**
T Cells	BSG+/FURIN+	Diagnosis	COPD	IPF	0	0.636232	-3.64391	4.91638	0.981	ns
T Cells	BSG+/FURIN+	Diagnosis	COPD	Other-ILD	0	8.10859	2.88596	13.3312	0.000455	***
T Cells	BSG+/FURIN+	Diagnosis	IPF	Other-ILD	0	7.47236	3.24004	11.7047	4.62e-05	****
T Cells	HSPA5+/FURIN+	Diagnosis	Control	COPD	0	-2.2683	-5.9629	1.4263	0.387	ns
T Cells	HSPA5+/FURIN+	Diagnosis	Control	IPF	0	-1.78793	-4.45492	0.879054	0.308	ns
T Cells	HSPA5+/FURIN+	Diagnosis	Control	Other-ILD	0	5.5609	1.90497	9.21683	0.000625	***
T Cells	HSPA5+/FURIN+	Diagnosis	COPD	IPF	0	0.480368	-3.09598	4.05672	0.986	ns
T Cells	HSPA5+/FURIN+	Diagnosis	COPD	Other-ILD	0	7.8292	3.46534	12.1931	3.34e-05	****
T Cells	HSPA5+/FURIN+	Diagnosis	IPF	Other-ILD	0	7.34883	3.81244	10.8852	1.06e-06	****
T Cells	NRP1+/FURIN+	Diagnosis	Control	COPD	0	-0.295542	-2.75497	2.16388	0.99	ns
T Cells	NRP1+/FURIN+	Diagnosis	Control	IPF	0	-0.627441	-2.40373	1.14885	0.798	ns
T Cells	NRP1+/FURIN+	Diagnosis	Control	Other-ILD	0	2.55728	0.123693	4.99087	0.0352	*
T Cells	NRP1+/FURIN+	Diagnosis	COPD	IPF	0	-0.331899	-2.71979	2.056	0.984	ns
T Cells	NRP1+/FURIN+	Diagnosis	COPD	Other-ILD	0	2.85283	-0.0573654	5.76302	0.057	ns
T Cells	NRP1+/FURIN+	Diagnosis	IPF	Other-ILD	0	3.18472	0.823446	5.546	0.00321	**
Transitional AT2	ACE2+/FURIN+	Diagnosis	Control	COPD	0	2.01563	0.130186	3.90108	0.0312	*
Transitional AT2	ACE2+/FURIN+	Diagnosis	Control	IPF	0	-0.016099	-1.22107	1.18887	1	ns
Transitional AT2	ACE2+/FURIN+	Diagnosis	Control	Other-ILD	0	-0.0676986	-1.63451	1.49912	0.999	ns
Transitional AT2	ACE2+/FURIN+	Diagnosis	COPD	IPF	0	-2.03173	-3.87486	-0.188612	0.0246	*
Transitional AT2	ACE2+/FURIN+	Diagnosis	COPD	Other-ILD	0	-2.08333	-4.18096	0.014296	0.0523	ns
Transitional AT2	ACE2+/FURIN+	Diagnosis	IPF	Other-ILD	0	-0.0515996	-1.56721	1.46401	1	ns
Transitional AT2	BSG+/FURIN+	Diagnosis	Control	COPD	0	-1.47439	-11.0691	8.12035	0.979	ns
Transitional AT2	BSG+/FURIN+	Diagnosis	Control	IPF	0	0.409566	-6.60215	7.42129	0.999	ns
Transitional AT2	BSG+/FURIN+	Diagnosis	Control	Other-ILD	0	7.2664	-2.21202	16.7448	0.197	ns
Transitional AT2	BSG+/FURIN+	Diagnosis	COPD	IPF	0	1.88396	-7.37832	11.1462	0.952	ns
Transitional AT2	BSG+/FURIN+	Diagnosis	COPD	Other-ILD	0	8.74079	-2.50492	19.9865	0.186	ns
Transitional AT2	BSG+/FURIN+	Diagnosis	IPF	Other-ILD	0	6.85683	-2.2849	15.9986	0.213	ns
Transitional AT2	HSPA5+/FURIN+	Diagnosis	Control	COPD	0	-0.764243	-9.38424	7.85576	0.996	ns
Transitional AT2	HSPA5+/FURIN+	Diagnosis	Control	IPF	0	0.26558	-6.04666	6.57782	1	ns
Transitional AT2	HSPA5+/FURIN+	Diagnosis	Control	Other-ILD	0	8.92784	0.411858	17.4438	0.0359	*
Transitional AT2	HSPA5+/FURIN+	Diagnosis	COPD	IPF	0	1.02982	-7.27198	9.33163	0.988	ns
Transitional AT2	HSPA5+/FURIN+	Diagnosis	COPD	Other-ILD	0	9.69208	-0.387479	19.7716	0.0644	ns
Transitional AT2	HSPA5+/FURIN+	Diagnosis	IPF	Other-ILD	0	8.66226	0.468508	16.856	0.0337	*
Transitional AT2	NRP1+/FURIN+	Diagnosis	Control	COPD	0	-0.354274	-4.1588	3.45025	0.995	ns
Transitional AT2	NRP1+/FURIN+	Diagnosis	Control	IPF	0	2.01429	-0.773304	4.80189	0.243	ns
Transitional AT2	NRP1+/FURIN+	Diagnosis	Control	Other-ILD	0	1.66244	-2.09595	5.42084	0.662	ns
Transitional AT2	NRP1+/FURIN+	Diagnosis	COPD	IPF	0	2.36857	-1.30966	6.04679	0.343	ns
Transitional AT2	NRP1+/FURIN+	Diagnosis	COPD	Other-ILD	0	2.01672	-2.44245	6.47589	0.645	ns
Transitional AT2	NRP1+/FURIN+	Diagnosis	IPF	Other-ILD	0	-0.351846	-3.98234	3.27865	0.994	ns
Vascular Endothelial Cells	ACE2+/FURIN+	Diagnosis	Control	COPD	0	-0.0862918	-0.992791	0.820207	0.995	ns
Vascular Endothelial Cells	ACE2+/FURIN+	Diagnosis	Control	IPF	0	-0.442802	-1.05259	0.166989	0.238	ns
Vascular Endothelial Cells	ACE2+/FURIN+	Diagnosis	Control	Other-ILD	0	-0.385644	-1.18799	0.416702	0.596	ns
Vascular Endothelial Cells	ACE2+/FURIN+	Diagnosis	COPD	IPF	0	-0.35651	-1.24868	0.535661	0.726	ns
Vascular Endothelial Cells	ACE2+/FURIN+	Diagnosis	COPD	Other-ILD	0	-0.299353	-1.33274	0.734032	0.875	ns
Vascular Endothelial Cells	ACE2+/FURIN+	Diagnosis	IPF	Other-ILD	0	0.0571578	-0.728965	0.84328	0.998	ns
Vascular Endothelial Cells	BSG+/FURIN+	Diagnosis	Control	COPD	0	-3.1529	-8.34792	2.04212	0.398	ns
Vascular Endothelial Cells	BSG+/FURIN+	Diagnosis	Control	IPF	0	0.428895	-3.37347	4.23126	0.991	ns
Vascular Endothelial Cells	BSG+/FURIN+	Diagnosis	Control	Other-ILD	0	5.21922	0.0779577	10.3605	0.0451	*
Vascular Endothelial Cells	BSG+/FURIN+	Diagnosis	COPD	IPF	0	3.58179	-1.44347	8.60706	0.255	ns
Vascular Endothelial Cells	BSG+/FURIN+	Diagnosis	COPD	Other-ILD	0	8.37212	2.27066	14.4736	0.0026	**
Vascular Endothelial Cells	BSG+/FURIN+	Diagnosis	IPF	Other-ILD	0	4.79033	-0.179345	9.76	0.0634	ns
Vascular Endothelial Cells	HSPA5+/FURIN+	Diagnosis	Control	COPD	0	-4.39311	-9.5834	0.797171	0.129	ns
Vascular Endothelial Cells	HSPA5+/FURIN+	Diagnosis	Control	IPF	0	0.165151	-3.64022	3.97052	0.999	ns
Vascular Endothelial Cells	HSPA5+/FURIN+	Diagnosis	Control	Other-ILD	0	4.77765	-0.359143	9.91444	0.0786	ns
Vascular Endothelial Cells	HSPA5+/FURIN+	Diagnosis	COPD	IPF	0	4.55827	-0.452538	9.56907	0.0891	ns
Vascular Endothelial Cells	HSPA5+/FURIN+	Diagnosis	COPD	Other-ILD	0	9.17076	3.08685	15.2547	0.000719	***
Vascular Endothelial Cells	HSPA5+/FURIN+	Diagnosis	IPF	Other-ILD	0	4.6125	-0.342875	9.56787	0.0782	ns
Vascular Endothelial Cells	NRP1+/FURIN+	Diagnosis	Control	COPD	0	-0.893522	-4.17223	2.38518	0.895	ns
Vascular Endothelial Cells	NRP1+/FURIN+	Diagnosis	Control	IPF	0	3.06017	0.660402	5.45994	0.00611	**
Vascular Endothelial Cells	NRP1+/FURIN+	Diagnosis	Control	Other-ILD	0	2.94444	-0.300344	6.18922	0.0903	ns
Vascular Endothelial Cells	NRP1+/FURIN+	Diagnosis	COPD	IPF	0	3.95369	0.782122	7.12526	0.00778	**
Vascular Endothelial Cells	NRP1+/FURIN+	Diagnosis	COPD	Other-ILD	0	3.83796	-0.012829	7.68875	0.0511	ns
Vascular Endothelial Cells	NRP1+/FURIN+	Diagnosis	IPF	Other-ILD	0	-0.115733	-3.25222	3.02075	1	ns
AT1	ACE2+/CTSL+	Diagnosis	Control	COPD	0	2.39392e-16	-2.7366	2.7366	1	ns
AT1	ACE2+/CTSL+	Diagnosis	Control	IPF	0	1.13636	-1.20921	3.48194	0.589	ns
AT1	ACE2+/CTSL+	Diagnosis	Control	Other-ILD	0	2.39392e-16	-3.17186	3.17186	1	ns
AT1	ACE2+/CTSL+	Diagnosis	COPD	IPF	0	1.13636	-1.64359	3.91632	0.712	ns
AT1	ACE2+/CTSL+	Diagnosis	COPD	Other-ILD	0	0	-3.5053	3.5053	1	ns
AT1	ACE2+/CTSL+	Diagnosis	IPF	Other-ILD	0	-1.13636	-4.34571	2.07298	0.793	ns
AT1	BSG+/CTSL+	Diagnosis	Control	COPD	0	-5.66231	-18.193	6.86839	0.645	ns
AT1	BSG+/CTSL+	Diagnosis	Control	IPF	0	13.2009	2.47147	23.9304	0.00906	**
AT1	BSG+/CTSL+	Diagnosis	Control	Other-ILD	0	6.89029	-7.52821	21.3088	0.602	ns
AT1	BSG+/CTSL+	Diagnosis	COPD	IPF	0	18.8632	5.75685	31.9696	0.00146	**
AT1	BSG+/CTSL+	Diagnosis	COPD	Other-ILD	0	12.5526	-3.71237	28.8176	0.191	ns
AT1	BSG+/CTSL+	Diagnosis	IPF	Other-ILD	0	-6.31065	-21.2322	8.61089	0.691	ns
AT1	HSPA5+/CTSL+	Diagnosis	Control	COPD	0	-6.10961	-17.9107	5.69146	0.537	ns
AT1	HSPA5+/CTSL+	Diagnosis	Control	IPF	0	3.76211	-6.3426	13.8668	0.769	ns
AT1	HSPA5+/CTSL+	Diagnosis	Control	Other-ILD	0	7.43245	-6.1465	21.0114	0.488	ns
AT1	HSPA5+/CTSL+	Diagnosis	COPD	IPF	0	9.87172	-2.47152	22.215	0.165	ns
AT1	HSPA5+/CTSL+	Diagnosis	COPD	Other-ILD	0	13.5421	-1.77585	28.86	0.103	ns
AT1	HSPA5+/CTSL+	Diagnosis	IPF	Other-ILD	0	3.67034	-10.3824	17.723	0.905	ns
AT1	NRP1+/CTSL+	Diagnosis	Control	COPD	0	0.623702	-0.636621	1.88402	0.574	ns
AT1	NRP1+/CTSL+	Diagnosis	Control	IPF	0	0.038335	-1.04689	1.12356	1	ns
AT1	NRP1+/CTSL+	Diagnosis	Control	Other-ILD	0	1.45641	0.00621548	2.90661	0.0486	*
AT1	NRP1+/CTSL+	Diagnosis	COPD	IPF	0	-0.585367	-1.90857	0.737833	0.66	ns
AT1	NRP1+/CTSL+	Diagnosis	COPD	Other-ILD	0	0.83271	-0.803202	2.46862	0.551	ns
AT1	NRP1+/CTSL+	Diagnosis	IPF	Other-ILD	0	1.41808	-0.0870854	2.92324	0.0727	ns
AT2	ACE2+/CTSL+	Diagnosis	Control	COPD	0	0.826096	-0.434237	2.08643	0.327	ns
AT2	ACE2+/CTSL+	Diagnosis	Control	IPF	0	0.0225591	-0.890371	0.935489	1	ns
AT2	ACE2+/CTSL+	Diagnosis	Control	Other-ILD	0	0.032225	-1.24603	1.31048	1	ns
AT2	ACE2+/CTSL+	Diagnosis	COPD	IPF	0	-0.803537	-1.99899	0.391915	0.305	ns
AT2	ACE2+/CTSL+	Diagnosis	COPD	Other-ILD	0	-0.793871	-2.28706	0.699315	0.514	ns
AT2	ACE2+/CTSL+	Diagnosis	IPF	Other-ILD	0	0.00966587	-1.20467	1.224	1	ns
AT2	BSG+/CTSL+	Diagnosis	Control	COPD	0	-11.4946	-19.7906	-3.19869	0.0023	**
AT2	BSG+/CTSL+	Diagnosis	Control	IPF	0	-6.63773	-12.5972	-0.678288	0.0223	*
AT2	BSG+/CTSL+	Diagnosis	Control	Other-ILD	0	-2.4018	-10.6078	5.8042	0.874	ns
AT2	BSG+/CTSL+	Diagnosis	COPD	IPF	0	4.8569	-3.18401	12.8978	0.402	ns
AT2	BSG+/CTSL+	Diagnosis	COPD	Other-ILD	0	9.09284	-0.729566	18.9152	0.0808	ns
AT2	BSG+/CTSL+	Diagnosis	IPF	Other-ILD	0	4.23594	-3.71214	12.184	0.514	ns
AT2	HSPA5+/CTSL+	Diagnosis	Control	COPD	0	-9.60735	-17.4127	-1.80199	0.00886	**
AT2	HSPA5+/CTSL+	Diagnosis	Control	IPF	0	-6.57007	-12.1771	-0.96303	0.0143	*
AT2	HSPA5+/CTSL+	Diagnosis	Control	Other-ILD	0	-1.17487	-8.89561	6.54587	0.979	ns
AT2	HSPA5+/CTSL+	Diagnosis	COPD	IPF	0	3.03729	-4.52812	10.6027	0.727	ns
AT2	HSPA5+/CTSL+	Diagnosis	COPD	Other-ILD	0	8.43248	-0.809073	17.674	0.0876	ns
AT2	HSPA5+/CTSL+	Diagnosis	IPF	Other-ILD	0	5.3952	-2.08287	12.8733	0.245	ns
AT2	NRP1+/CTSL+	Diagnosis	Control	COPD	0	-3.02843	-8.68978	2.63293	0.511	ns
AT2	NRP1+/CTSL+	Diagnosis	Control	IPF	0	-2.03388	-6.10981	2.04204	0.57	ns
AT2	NRP1+/CTSL+	Diagnosis	Control	Other-ILD	0	-2.70593	-8.3059	2.89404	0.596	ns
AT2	NRP1+/CTSL+	Diagnosis	COPD	IPF	0	0.994544	-4.49948	6.48857	0.966	ns
AT2	NRP1+/CTSL+	Diagnosis	COPD	Other-ILD	0	0.322497	-6.38055	7.02554	0.999	ns
AT2	NRP1+/CTSL+	Diagnosis	IPF	Other-ILD	0	-0.672047	-6.1028	4.7587	0.989	ns
B Cells	BSG+/CTSL+	Diagnosis	Control	COPD	0	-5.14624	-16.0343	5.74179	0.613	ns
B Cells	BSG+/CTSL+	Diagnosis	Control	IPF	0	2.17671	-5.61512	9.96855	0.888	ns
B Cells	BSG+/CTSL+	Diagnosis	Control	Other-ILD	0	17.0237	6.13565	27.9117	0.00041	***
B Cells	BSG+/CTSL+	Diagnosis	COPD	IPF	0	7.32296	-3.19226	17.8382	0.275	ns
B Cells	BSG+/CTSL+	Diagnosis	COPD	Other-ILD	0	22.1699	9.19278	35.1471	8.86e-05	****
B Cells	BSG+/CTSL+	Diagnosis	IPF	Other-ILD	0	14.847	4.33175	25.3622	0.0018	**
B Cells	HSPA5+/CTSL+	Diagnosis	Control	COPD	0	-7.58526	-17.9423	2.77177	0.233	ns
B Cells	HSPA5+/CTSL+	Diagnosis	Control	IPF	0	-0.088935	-7.50077	7.3229	1	ns
B Cells	HSPA5+/CTSL+	Diagnosis	Control	Other-ILD	0	19.4607	9.10371	29.8178	1.27e-05	****
B Cells	HSPA5+/CTSL+	Diagnosis	COPD	IPF	0	7.49633	-2.50608	17.4987	0.215	ns
B Cells	HSPA5+/CTSL+	Diagnosis	COPD	Other-ILD	0	27.046	14.7017	39.3903	2.52e-07	****
B Cells	HSPA5+/CTSL+	Diagnosis	IPF	Other-ILD	0	19.5497	9.54728	29.5521	5.11e-06	****
B Cells	NRP1+/CTSL+	Diagnosis	Control	COPD	0	-1.27401	-7.23238	4.68435	0.946	ns
B Cells	NRP1+/CTSL+	Diagnosis	Control	IPF	0	-1.9149	-6.1789	2.3491	0.651	ns
B Cells	NRP1+/CTSL+	Diagnosis	Control	Other-ILD	0	4.98491	-0.973458	10.9433	0.136	ns
B Cells	NRP1+/CTSL+	Diagnosis	COPD	IPF	0	-0.64089	-6.39524	5.11346	0.992	ns
B Cells	NRP1+/CTSL+	Diagnosis	COPD	Other-ILD	0	6.25892	-0.842693	13.3605	0.106	ns
B Cells	NRP1+/CTSL+	Diagnosis	IPF	Other-ILD	0	6.89981	1.14546	12.6542	0.0115	*
Basal	ACE2+/CTSL+	Diagnosis	Control	COPD	0	0.240011	-1.84185	2.32187	0.991	ns
Basal	ACE2+/CTSL+	Diagnosis	Control	IPF	0	-0.153131	-1.57291	1.26665	0.992	ns
Basal	ACE2+/CTSL+	Diagnosis	Control	Other-ILD	0	1.07148	-0.816949	2.9599	0.456	ns
Basal	ACE2+/CTSL+	Diagnosis	COPD	IPF	0	-0.393141	-2.28246	1.49618	0.949	ns
Basal	ACE2+/CTSL+	Diagnosis	COPD	Other-ILD	0	0.831467	-1.43125	3.09419	0.775	ns
Basal	ACE2+/CTSL+	Diagnosis	IPF	Other-ILD	0	1.22461	-0.449174	2.89839	0.232	ns
Basal	BSG+/CTSL+	Diagnosis	Control	COPD	0	-0.602049	-16.7568	15.5527	1	ns
Basal	BSG+/CTSL+	Diagnosis	Control	IPF	0	-2.38805	-13.5449	8.76875	0.945	ns
Basal	BSG+/CTSL+	Diagnosis	Control	Other-ILD	0	1.22748	-13.3978	15.8528	0.996	ns
Basal	BSG+/CTSL+	Diagnosis	COPD	IPF	0	-1.78601	-16.5028	12.9308	0.989	ns
Basal	BSG+/CTSL+	Diagnosis	COPD	Other-ILD	0	1.82953	-15.6636	19.3226	0.993	ns
Basal	BSG+/CTSL+	Diagnosis	IPF	Other-ILD	0	3.61553	-9.4039	16.635	0.889	ns
Basal	HSPA5+/CTSL+	Diagnosis	Control	COPD	0	-1.84808	-17.7602	14.0641	0.99	ns
Basal	HSPA5+/CTSL+	Diagnosis	Control	IPF	0	-2.05551	-13.0448	8.93374	0.962	ns
Basal	HSPA5+/CTSL+	Diagnosis	Control	Other-ILD	0	1.26382	-13.1418	15.6695	0.996	ns
Basal	HSPA5+/CTSL+	Diagnosis	COPD	IPF	0	-0.207436	-14.7032	14.2883	1	ns
Basal	HSPA5+/CTSL+	Diagnosis	COPD	Other-ILD	0	3.11189	-14.1185	20.3423	0.966	ns
Basal	HSPA5+/CTSL+	Diagnosis	IPF	Other-ILD	0	3.31933	-9.50458	16.1432	0.908	ns
Basal	NRP1+/CTSL+	Diagnosis	Control	COPD	0	-4.11536	-13.2545	5.02376	0.648	ns
Basal	NRP1+/CTSL+	Diagnosis	Control	IPF	0	-0.0694808	-6.3917	6.25274	1	ns
Basal	NRP1+/CTSL+	Diagnosis	Control	Other-ILD	0	-0.802398	-9.07624	7.47145	0.994	ns
Basal	NRP1+/CTSL+	Diagnosis	COPD	IPF	0	4.04588	-4.28775	12.3795	0.591	ns
Basal	NRP1+/CTSL+	Diagnosis	COPD	Other-ILD	0	3.31296	-6.58327	13.2092	0.822	ns
Basal	NRP1+/CTSL+	Diagnosis	IPF	Other-ILD	0	-0.732918	-8.10736	6.64153	0.994	ns
cDCs	ACE2+/CTSL+	Diagnosis	Control	COPD	0	-0.0324675	-0.136506	0.0715709	0.85	ns
cDCs	ACE2+/CTSL+	Diagnosis	Control	IPF	0	-0.0111156	-0.0886849	0.0664538	0.982	ns
cDCs	ACE2+/CTSL+	Diagnosis	Control	Other-ILD	0	-0.0324675	-0.139277	0.0743418	0.86	ns
cDCs	ACE2+/CTSL+	Diagnosis	COPD	IPF	0	0.021352	-0.0776373	0.120341	0.944	ns
cDCs	ACE2+/CTSL+	Diagnosis	COPD	Other-ILD	0	1.11022e-16	-0.123248	0.123248	1	ns
cDCs	ACE2+/CTSL+	Diagnosis	IPF	Other-ILD	0	-0.021352	-0.12325	0.0805456	0.948	ns
cDCs	BSG+/CTSL+	Diagnosis	Control	COPD	0	-9.38382	-17.7274	-1.0402	0.0205	*
cDCs	BSG+/CTSL+	Diagnosis	Control	IPF	0	-0.162976	-6.29001	5.96406	1	ns
cDCs	BSG+/CTSL+	Diagnosis	Control	Other-ILD	0	8.1886	-0.155013	16.5322	0.0566	ns
cDCs	BSG+/CTSL+	Diagnosis	COPD	IPF	0	9.22084	1.11954	17.3221	0.0185	*
cDCs	BSG+/CTSL+	Diagnosis	COPD	Other-ILD	0	17.5724	7.68776	27.4571	4.03e-05	****
cDCs	BSG+/CTSL+	Diagnosis	IPF	Other-ILD	0	8.35158	0.250272	16.4529	0.0405	*
cDCs	HSPA5+/CTSL+	Diagnosis	Control	COPD	0	-10.8494	-19.4954	-2.20354	0.00725	**
cDCs	HSPA5+/CTSL+	Diagnosis	Control	IPF	0	-1.16983	-7.51885	5.17918	0.964	ns
cDCs	HSPA5+/CTSL+	Diagnosis	Control	Other-ILD	0	10.0446	1.39868	18.6905	0.0154	*
cDCs	HSPA5+/CTSL+	Diagnosis	COPD	IPF	0	9.67962	1.2848	18.0744	0.0165	*
cDCs	HSPA5+/CTSL+	Diagnosis	COPD	Other-ILD	0	20.894	10.6512	31.1368	1.73e-06	****
cDCs	HSPA5+/CTSL+	Diagnosis	IPF	Other-ILD	0	11.2144	2.8196	19.6092	0.0036	**
cDCs	NRP1+/CTSL+	Diagnosis	Control	COPD	0	-3.50763	-7.62746	0.612191	0.125	ns
cDCs	NRP1+/CTSL+	Diagnosis	Control	IPF	0	-0.282538	-3.30788	2.74281	0.995	ns
cDCs	NRP1+/CTSL+	Diagnosis	Control	Other-ILD	0	0.00853805	-4.11129	4.12836	1	ns
cDCs	NRP1+/CTSL+	Diagnosis	COPD	IPF	0	3.2251	-0.775084	7.22528	0.161	ns
cDCs	NRP1+/CTSL+	Diagnosis	COPD	Other-ILD	0	3.51617	-1.36458	8.39692	0.247	ns
cDCs	NRP1+/CTSL+	Diagnosis	IPF	Other-ILD	0	0.291076	-3.70911	4.29126	0.998	ns
Ciliated Cells	ACE2+/CTSL+	Diagnosis	Control	COPD	0	-0.108039	-0.64112	0.425041	0.953	ns
Ciliated Cells	ACE2+/CTSL+	Diagnosis	Control	IPF	0	0.079444	-0.310939	0.469827	0.952	ns
Ciliated Cells	ACE2+/CTSL+	Diagnosis	Control	Other-ILD	0	0.00672524	-0.533546	0.546997	1	ns
Ciliated Cells	ACE2+/CTSL+	Diagnosis	COPD	IPF	0	0.187483	-0.31664	0.691606	0.77	ns
Ciliated Cells	ACE2+/CTSL+	Diagnosis	COPD	Other-ILD	0	0.114765	-0.512639	0.742168	0.965	ns
Ciliated Cells	ACE2+/CTSL+	Diagnosis	IPF	Other-ILD	0	-0.0727188	-0.58444	0.439002	0.983	ns
Ciliated Cells	BSG+/CTSL+	Diagnosis	Control	COPD	0	-5.13704	-14.0342	3.7601	0.443	ns
Ciliated Cells	BSG+/CTSL+	Diagnosis	Control	IPF	0	1.38966	-4.98512	7.76444	0.943	ns
Ciliated Cells	BSG+/CTSL+	Diagnosis	Control	Other-ILD	0	11.4671	2.75746	20.1767	0.00427	**
Ciliated Cells	BSG+/CTSL+	Diagnosis	COPD	IPF	0	6.5267	-2.06054	15.1139	0.204	ns
Ciliated Cells	BSG+/CTSL+	Diagnosis	COPD	Other-ILD	0	16.6041	6.16572	27.0425	0.000308	***
Ciliated Cells	BSG+/CTSL+	Diagnosis	IPF	Other-ILD	0	10.0774	1.68462	18.4702	0.0113	*
Ciliated Cells	HSPA5+/CTSL+	Diagnosis	Control	COPD	0	-5.28371	-13.7456	3.17818	0.372	ns
Ciliated Cells	HSPA5+/CTSL+	Diagnosis	Control	IPF	0	1.14452	-4.91841	7.20745	0.962	ns
Ciliated Cells	HSPA5+/CTSL+	Diagnosis	Control	Other-ILD	0	10.2042	1.92064	18.4877	0.00879	**
Ciliated Cells	HSPA5+/CTSL+	Diagnosis	COPD	IPF	0	6.42823	-1.73893	14.5954	0.178	ns
Ciliated Cells	HSPA5+/CTSL+	Diagnosis	COPD	Other-ILD	0	15.4879	5.56013	25.4156	0.000422	***
Ciliated Cells	HSPA5+/CTSL+	Diagnosis	IPF	Other-ILD	0	9.05965	1.07744	17.0419	0.019	*
Ciliated Cells	NRP1+/CTSL+	Diagnosis	Control	COPD	0	-0.591824	-3.22684	2.04319	0.938	ns
Ciliated Cells	NRP1+/CTSL+	Diagnosis	Control	IPF	0	-0.435823	-2.32785	1.45621	0.933	ns
Ciliated Cells	NRP1+/CTSL+	Diagnosis	Control	Other-ILD	0	1.29932	-1.28015	3.8788	0.562	ns
Ciliated Cells	NRP1+/CTSL+	Diagnosis	COPD	IPF	0	0.156001	-2.39024	2.70224	0.999	ns
Ciliated Cells	NRP1+/CTSL+	Diagnosis	COPD	Other-ILD	0	1.89115	-1.20033	4.98263	0.39	ns
Ciliated Cells	NRP1+/CTSL+	Diagnosis	IPF	Other-ILD	0	1.73515	-0.753572	4.22387	0.274	ns
Club Cells	ACE2+/CTSL+	Diagnosis	Control	COPD	0	-0.419249	-1.50594	0.667444	0.749	ns
Club Cells	ACE2+/CTSL+	Diagnosis	Control	IPF	0	-0.0243252	-0.828276	0.779625	1	ns
Club Cells	ACE2+/CTSL+	Diagnosis	Control	Other-ILD	0	-0.0258131	-1.1269	1.07527	1	ns
Club Cells	ACE2+/CTSL+	Diagnosis	COPD	IPF	0	0.394924	-0.624866	1.41471	0.747	ns
Club Cells	ACE2+/CTSL+	Diagnosis	COPD	Other-ILD	0	0.393436	-0.873855	1.66073	0.852	ns
Club Cells	ACE2+/CTSL+	Diagnosis	IPF	Other-ILD	0	-0.00148785	-1.0366	1.03363	1	ns
Club Cells	BSG+/CTSL+	Diagnosis	Control	COPD	0	-4.39006	-12.8675	4.08737	0.538	ns
Club Cells	BSG+/CTSL+	Diagnosis	Control	IPF	0	0.197831	-6.00608	6.40174	1	ns
Club Cells	BSG+/CTSL+	Diagnosis	Control	Other-ILD	0	4.48585	-3.90298	12.8747	0.511	ns
Club Cells	BSG+/CTSL+	Diagnosis	COPD	IPF	0	4.58789	-3.49062	12.6664	0.458	ns
Club Cells	BSG+/CTSL+	Diagnosis	COPD	Other-ILD	0	8.87591	-0.980372	18.7322	0.0941	ns
Club Cells	BSG+/CTSL+	Diagnosis	IPF	Other-ILD	0	4.28802	-3.69746	12.2735	0.507	ns
Club Cells	HSPA5+/CTSL+	Diagnosis	Control	COPD	0	-5.65293	-13.1159	1.81001	0.206	ns
Club Cells	HSPA5+/CTSL+	Diagnosis	Control	IPF	0	-0.281138	-5.74262	5.18035	0.999	ns
Club Cells	HSPA5+/CTSL+	Diagnosis	Control	Other-ILD	0	4.35329	-3.03165	11.7382	0.424	ns
Club Cells	HSPA5+/CTSL+	Diagnosis	COPD	IPF	0	5.37179	-1.73997	12.4836	0.208	ns
Club Cells	HSPA5+/CTSL+	Diagnosis	COPD	Other-ILD	0	10.0062	1.32944	18.683	0.0165	*
Club Cells	HSPA5+/CTSL+	Diagnosis	IPF	Other-ILD	0	4.63443	-2.39543	11.6643	0.323	ns
Club Cells	NRP1+/CTSL+	Diagnosis	Control	COPD	0	1.53262	-4.06931	7.13456	0.894	ns
Club Cells	NRP1+/CTSL+	Diagnosis	Control	IPF	0	2.74664	-1.36159	6.85486	0.31	ns
Club Cells	NRP1+/CTSL+	Diagnosis	Control	Other-ILD	0	-0.649114	-6.19249	4.89426	0.99	ns
Club Cells	NRP1+/CTSL+	Diagnosis	COPD	IPF	0	1.21401	-4.13096	6.55899	0.936	ns
Club Cells	NRP1+/CTSL+	Diagnosis	COPD	Other-ILD	0	-2.18174	-8.69482	4.33134	0.822	ns
Club Cells	NRP1+/CTSL+	Diagnosis	IPF	Other-ILD	0	-3.39575	-8.67932	1.88782	0.346	ns
Fibroblasts	ACE2+/CTSL+	Diagnosis	Control	COPD	0	-0.176943	-0.893115	0.539229	0.919	ns
Fibroblasts	ACE2+/CTSL+	Diagnosis	Control	IPF	0	-0.0863614	-0.624255	0.451532	0.976	ns
Fibroblasts	ACE2+/CTSL+	Diagnosis	Control	Other-ILD	0	0.331605	-0.413811	1.07702	0.657	ns
Fibroblasts	ACE2+/CTSL+	Diagnosis	COPD	IPF	0	0.0905818	-0.58787	0.769034	0.986	ns
Fibroblasts	ACE2+/CTSL+	Diagnosis	COPD	Other-ILD	0	0.508548	-0.343867	1.36096	0.412	ns
Fibroblasts	ACE2+/CTSL+	Diagnosis	IPF	Other-ILD	0	0.417966	-0.291286	1.12722	0.423	ns
Fibroblasts	BSG+/CTSL+	Diagnosis	Control	COPD	0	-6.32323	-19.5972	6.95071	0.607	ns
Fibroblasts	BSG+/CTSL+	Diagnosis	Control	IPF	0	10.514	0.471343	20.5567	0.0362	*
Fibroblasts	BSG+/CTSL+	Diagnosis	Control	Other-ILD	0	22.2287	8.82071	35.6367	0.000154	***
Fibroblasts	BSG+/CTSL+	Diagnosis	COPD	IPF	0	16.8373	4.15939	29.5152	0.00388	**
Fibroblasts	BSG+/CTSL+	Diagnosis	COPD	Other-ILD	0	28.5519	13.0714	44.0325	1.92e-05	****
Fibroblasts	BSG+/CTSL+	Diagnosis	IPF	Other-ILD	0	11.7147	-1.10352	24.5328	0.0868	ns
Fibroblasts	HSPA5+/CTSL+	Diagnosis	Control	COPD	0	-11.8177	-25.7907	2.15542	0.129	ns
Fibroblasts	HSPA5+/CTSL+	Diagnosis	Control	IPF	0	4.70881	-5.86283	15.2805	0.657	ns
Fibroblasts	HSPA5+/CTSL+	Diagnosis	Control	Other-ILD	0	18.1343	4.0201	32.2485	0.00565	**
Fibroblasts	HSPA5+/CTSL+	Diagnosis	COPD	IPF	0	16.5265	3.18084	29.8721	0.00835	**
Fibroblasts	HSPA5+/CTSL+	Diagnosis	COPD	Other-ILD	0	29.9519	13.656	46.2478	2.07e-05	****
Fibroblasts	HSPA5+/CTSL+	Diagnosis	IPF	Other-ILD	0	13.4255	-0.0678266	26.9188	0.0517	ns
Fibroblasts	NRP1+/CTSL+	Diagnosis	Control	COPD	0	-2.32003	-12.2927	7.65259	0.931	ns
Fibroblasts	NRP1+/CTSL+	Diagnosis	Control	IPF	0	0.156484	-7.40569	7.71865	1	ns
Fibroblasts	NRP1+/CTSL+	Diagnosis	Control	Other-ILD	0	-5.68704	-15.7604	4.3863	0.463	ns
Fibroblasts	NRP1+/CTSL+	Diagnosis	COPD	IPF	0	2.47652	-7.06189	12.0149	0.908	ns
Fibroblasts	NRP1+/CTSL+	Diagnosis	COPD	Other-ILD	0	-3.367	-14.9974	8.26343	0.877	ns
Fibroblasts	NRP1+/CTSL+	Diagnosis	IPF	Other-ILD	0	-5.84352	-15.4872	3.80013	0.399	ns
Goblet Cells	ACE2+/CTSL+	Diagnosis	Control	COPD	0	0.531461	-0.817238	1.88016	0.737	ns
Goblet Cells	ACE2+/CTSL+	Diagnosis	Control	IPF	0	-0.189429	-1.17515	0.796291	0.959	ns
Goblet Cells	ACE2+/CTSL+	Diagnosis	Control	Other-ILD	0	-0.387608	-1.71833	0.943115	0.874	ns
Goblet Cells	ACE2+/CTSL+	Diagnosis	COPD	IPF	0	-0.72089	-1.97025	0.528468	0.442	ns
Goblet Cells	ACE2+/CTSL+	Diagnosis	COPD	Other-ILD	0	-0.919069	-2.45532	0.617184	0.409	ns
Goblet Cells	ACE2+/CTSL+	Diagnosis	IPF	Other-ILD	0	-0.198178	-1.42811	1.03175	0.975	ns
Goblet Cells	BSG+/CTSL+	Diagnosis	Control	COPD	0	-2.28721	-12.5894	8.01496	0.94	ns
Goblet Cells	BSG+/CTSL+	Diagnosis	Control	IPF	0	4.02484	-3.63195	11.6816	0.525	ns
Goblet Cells	BSG+/CTSL+	Diagnosis	Control	Other-ILD	0	4.00733	-6.1894	14.2041	0.739	ns
Goblet Cells	BSG+/CTSL+	Diagnosis	COPD	IPF	0	6.31205	-3.21814	15.8423	0.318	ns
Goblet Cells	BSG+/CTSL+	Diagnosis	COPD	Other-ILD	0	6.29454	-5.37471	17.9638	0.503	ns
Goblet Cells	BSG+/CTSL+	Diagnosis	IPF	Other-ILD	0	-0.0175137	-9.43363	9.3986	1	ns
Goblet Cells	HSPA5+/CTSL+	Diagnosis	Control	COPD	0	-1.17565	-11.2308	8.87952	0.99	ns
Goblet Cells	HSPA5+/CTSL+	Diagnosis	Control	IPF	0	4.68953	-2.78369	12.1627	0.367	ns
Goblet Cells	HSPA5+/CTSL+	Diagnosis	Control	Other-ILD	0	7.47448	-2.47778	17.4267	0.213	ns
Goblet Cells	HSPA5+/CTSL+	Diagnosis	COPD	IPF	0	5.86518	-3.43652	15.1669	0.363	ns
Goblet Cells	HSPA5+/CTSL+	Diagnosis	COPD	Other-ILD	0	8.65013	-2.73934	20.0396	0.204	ns
Goblet Cells	HSPA5+/CTSL+	Diagnosis	IPF	Other-ILD	0	2.78495	-6.4054	11.9753	0.861	ns
Goblet Cells	NRP1+/CTSL+	Diagnosis	Control	COPD	0	0.471733	-6.20002	7.14348	0.998	ns
Goblet Cells	NRP1+/CTSL+	Diagnosis	Control	IPF	0	4.74047	-0.227458	9.70839	0.0675	ns
Goblet Cells	NRP1+/CTSL+	Diagnosis	Control	Other-ILD	0	0.525946	-6.07752	7.12941	0.997	ns
Goblet Cells	NRP1+/CTSL+	Diagnosis	COPD	IPF	0	4.26873	-1.91059	10.4481	0.282	ns
Goblet Cells	NRP1+/CTSL+	Diagnosis	COPD	Other-ILD	0	0.0542132	-7.50287	7.61129	1	ns
Goblet Cells	NRP1+/CTSL+	Diagnosis	IPF	Other-ILD	0	-4.21452	-10.32	1.89101	0.282	ns
HAS1 High Fibroblasts	ACE2+/CTSL+	Diagnosis	Control	COPD	0	-0.952381	-2.86762	0.962861	0.564	ns
HAS1 High Fibroblasts	ACE2+/CTSL+	Diagnosis	Control	IPF	0	-0.938475	-2.39547	0.518524	0.336	ns
HAS1 High Fibroblasts	ACE2+/CTSL+	Diagnosis	Control	Other-ILD	0	-0.952381	-3.37499	1.47023	0.732	ns
HAS1 High Fibroblasts	ACE2+/CTSL+	Diagnosis	COPD	IPF	0	0.0139063	-1.6762	1.70402	1	ns
HAS1 High Fibroblasts	ACE2+/CTSL+	Diagnosis	COPD	Other-ILD	0	-1.11022e-16	-2.56957	2.56957	1	ns
HAS1 High Fibroblasts	ACE2+/CTSL+	Diagnosis	IPF	Other-ILD	0	-0.0139063	-2.26277	2.23495	1	ns
HAS1 High Fibroblasts	BSG+/CTSL+	Diagnosis	Control	COPD	0	-7.26437	-38.991	24.4622	0.932	ns
HAS1 High Fibroblasts	BSG+/CTSL+	Diagnosis	Control	IPF	0	-2.2527	-25.9119	21.4065	0.995	ns
HAS1 High Fibroblasts	BSG+/CTSL+	Diagnosis	Control	Other-ILD	0	5.15598	-31.2547	41.5667	0.983	ns
HAS1 High Fibroblasts	BSG+/CTSL+	Diagnosis	COPD	IPF	0	5.01167	-23.7948	33.8181	0.969	ns
HAS1 High Fibroblasts	BSG+/CTSL+	Diagnosis	COPD	Other-ILD	0	12.4204	-27.527	52.3678	0.848	ns
HAS1 High Fibroblasts	BSG+/CTSL+	Diagnosis	IPF	Other-ILD	0	7.40869	-26.4878	41.3052	0.94	ns
HAS1 High Fibroblasts	HSPA5+/CTSL+	Diagnosis	Control	COPD	0	-38.7734	-68.5015	-9.04529	0.00517	**
HAS1 High Fibroblasts	HSPA5+/CTSL+	Diagnosis	Control	IPF	0	-16.9668	-39.1356	5.20206	0.195	ns
HAS1 High Fibroblasts	HSPA5+/CTSL+	Diagnosis	Control	Other-ILD	0	-0.198856	-34.3159	33.9182	1	ns
HAS1 High Fibroblasts	HSPA5+/CTSL+	Diagnosis	COPD	IPF	0	21.8066	-5.18528	48.7985	0.157	ns
HAS1 High Fibroblasts	HSPA5+/CTSL+	Diagnosis	COPD	Other-ILD	0	38.5745	1.14349	76.0056	0.0408	*
HAS1 High Fibroblasts	HSPA5+/CTSL+	Diagnosis	IPF	Other-ILD	0	16.7679	-14.9934	48.5292	0.515	ns
HAS1 High Fibroblasts	NRP1+/CTSL+	Diagnosis	Control	COPD	0	-20.9487	-49.8429	7.94552	0.237	ns
HAS1 High Fibroblasts	NRP1+/CTSL+	Diagnosis	Control	IPF	0	-18.5673	-40.1143	2.97964	0.117	ns
HAS1 High Fibroblasts	NRP1+/CTSL+	Diagnosis	Control	Other-ILD	0	-34.1639	-67.324	-1.00376	0.0409	*
HAS1 High Fibroblasts	NRP1+/CTSL+	Diagnosis	COPD	IPF	0	2.38136	-23.8534	28.6161	0.995	ns
HAS1 High Fibroblasts	NRP1+/CTSL+	Diagnosis	COPD	Other-ILD	0	-13.2152	-49.5962	23.1659	0.778	ns
HAS1 High Fibroblasts	NRP1+/CTSL+	Diagnosis	IPF	Other-ILD	0	-15.5965	-46.4669	15.2738	0.552	ns
KRT5-/KRT17+	ACE2+/CTSL+	Diagnosis	Control	COPD	0	-2.22045e-17	-3.32676	3.32676	1	ns
KRT5-/KRT17+	ACE2+/CTSL+	Diagnosis	Control	IPF	0	0.958577	-1.65477	3.57192	0.776	ns
KRT5-/KRT17+	ACE2+/CTSL+	Diagnosis	Control	Other-ILD	0	0.985522	-2.15851	4.12955	0.847	ns
KRT5-/KRT17+	ACE2+/CTSL+	Diagnosis	COPD	IPF	0	0.958577	-1.70851	3.62566	0.786	ns
KRT5-/KRT17+	ACE2+/CTSL+	Diagnosis	COPD	Other-ILD	0	0.985522	-2.20332	4.17436	0.852	ns
KRT5-/KRT17+	ACE2+/CTSL+	Diagnosis	IPF	Other-ILD	0	0.0269455	-2.40841	2.4623	1	ns
KRT5-/KRT17+	BSG+/CTSL+	Diagnosis	Control	COPD	0	-8.13774	-26.3397	10.0642	0.653	ns
KRT5-/KRT17+	BSG+/CTSL+	Diagnosis	Control	IPF	0	-3.20876	-17.5393	11.1218	0.938	ns
KRT5-/KRT17+	BSG+/CTSL+	Diagnosis	Control	Other-ILD	0	-6.74117	-23.5854	10.1031	0.727	ns
KRT5-/KRT17+	BSG+/CTSL+	Diagnosis	COPD	IPF	0	4.92898	-9.64546	19.5034	0.816	ns
KRT5-/KRT17+	BSG+/CTSL+	Diagnosis	COPD	Other-ILD	0	1.39657	-15.6556	18.4488	0.997	ns
KRT5-/KRT17+	BSG+/CTSL+	Diagnosis	IPF	Other-ILD	0	-3.53241	-16.3711	9.3063	0.891	ns
KRT5-/KRT17+	HSPA5+/CTSL+	Diagnosis	Control	COPD	0	-6.72709	-24.0396	10.5854	0.745	ns
KRT5-/KRT17+	HSPA5+/CTSL+	Diagnosis	Control	IPF	0	1.70248	-11.9279	15.3328	0.988	ns
KRT5-/KRT17+	HSPA5+/CTSL+	Diagnosis	Control	Other-ILD	0	-0.115613	-16.1368	15.9056	1	ns
KRT5-/KRT17+	HSPA5+/CTSL+	Diagnosis	COPD	IPF	0	8.42958	-5.43271	22.2919	0.394	ns
KRT5-/KRT17+	HSPA5+/CTSL+	Diagnosis	COPD	Other-ILD	0	6.61148	-9.60749	22.8305	0.715	ns
KRT5-/KRT17+	HSPA5+/CTSL+	Diagnosis	IPF	Other-ILD	0	-1.8181	-14.0295	10.3933	0.98	ns
KRT5-/KRT17+	NRP1+/CTSL+	Diagnosis	Control	COPD	0	2.75044	-5.62866	11.1295	0.829	ns
KRT5-/KRT17+	NRP1+/CTSL+	Diagnosis	Control	IPF	0	6.55683	-0.0479188	13.1616	0.0525	ns
KRT5-/KRT17+	NRP1+/CTSL+	Diagnosis	Control	Other-ILD	0	2.85316	-4.90094	10.6073	0.775	ns
KRT5-/KRT17+	NRP1+/CTSL+	Diagnosis	COPD	IPF	0	3.80639	-2.9105	10.5233	0.457	ns
KRT5-/KRT17+	NRP1+/CTSL+	Diagnosis	COPD	Other-ILD	0	0.102718	-7.74712	7.95255	1	ns
KRT5-/KRT17+	NRP1+/CTSL+	Diagnosis	IPF	Other-ILD	0	-3.70367	-9.62257	2.21522	0.368	ns
Lymphatic Endothelial Cells	ACE2+/CTSL+	Diagnosis	Control	COPD	0	0.0854031	-1.10872	1.27953	0.998	ns
Lymphatic Endothelial Cells	ACE2+/CTSL+	Diagnosis	Control	IPF	0	0.518493	-0.354719	1.3917	0.416	ns
Lymphatic Endothelial Cells	ACE2+/CTSL+	Diagnosis	Control	Other-ILD	0	-0.0582751	-1.28898	1.17243	0.999	ns
Lymphatic Endothelial Cells	ACE2+/CTSL+	Diagnosis	COPD	IPF	0	0.43309	-0.701741	1.56792	0.755	ns
Lymphatic Endothelial Cells	ACE2+/CTSL+	Diagnosis	COPD	Other-ILD	0	-0.143678	-1.57195	1.2846	0.994	ns
Lymphatic Endothelial Cells	ACE2+/CTSL+	Diagnosis	IPF	Other-ILD	0	-0.576768	-1.75003	0.596491	0.58	ns
Lymphatic Endothelial Cells	BSG+/CTSL+	Diagnosis	Control	COPD	0	-14.126	-28.3566	0.104612	0.0525	ns
Lymphatic Endothelial Cells	BSG+/CTSL+	Diagnosis	Control	IPF	0	-0.608269	-11.1144	9.89789	0.999	ns
Lymphatic Endothelial Cells	BSG+/CTSL+	Diagnosis	Control	Other-ILD	0	5.37372	-9.01963	19.7671	0.769	ns
Lymphatic Endothelial Cells	BSG+/CTSL+	Diagnosis	COPD	IPF	0	13.5177	-0.169239	27.2047	0.0543	ns
Lymphatic Endothelial Cells	BSG+/CTSL+	Diagnosis	COPD	Other-ILD	0	19.4997	2.6438	36.3557	0.0161	*
Lymphatic Endothelial Cells	BSG+/CTSL+	Diagnosis	IPF	Other-ILD	0	5.98199	-7.8741	19.8381	0.679	ns
Lymphatic Endothelial Cells	HSPA5+/CTSL+	Diagnosis	Control	COPD	0	-13.1412	-26.6968	0.414388	0.0612	ns
Lymphatic Endothelial Cells	HSPA5+/CTSL+	Diagnosis	Control	IPF	0	-1.64771	-11.6555	8.3601	0.974	ns
Lymphatic Endothelial Cells	HSPA5+/CTSL+	Diagnosis	Control	Other-ILD	0	12.6133	-1.09728	26.3239	0.0836	ns
Lymphatic Endothelial Cells	HSPA5+/CTSL+	Diagnosis	COPD	IPF	0	11.4935	-1.54424	24.5312	0.105	ns
Lymphatic Endothelial Cells	HSPA5+/CTSL+	Diagnosis	COPD	Other-ILD	0	25.7545	9.69815	41.8109	0.000274	***
Lymphatic Endothelial Cells	HSPA5+/CTSL+	Diagnosis	IPF	Other-ILD	0	14.261	1.0622	27.4599	0.0285	*
Lymphatic Endothelial Cells	NRP1+/CTSL+	Diagnosis	Control	COPD	0	-0.0223434	-2.16264	2.11795	1	ns
Lymphatic Endothelial Cells	NRP1+/CTSL+	Diagnosis	Control	IPF	0	1.11764	-0.462493	2.69778	0.262	ns
Lymphatic Endothelial Cells	NRP1+/CTSL+	Diagnosis	Control	Other-ILD	0	0.673653	-1.49112	2.83842	0.852	ns
Lymphatic Endothelial Cells	NRP1+/CTSL+	Diagnosis	COPD	IPF	0	1.13998	-0.918547	3.19852	0.48	ns
Lymphatic Endothelial Cells	NRP1+/CTSL+	Diagnosis	COPD	Other-ILD	0	0.695996	-1.83915	3.23114	0.893	ns
Lymphatic Endothelial Cells	NRP1+/CTSL+	Diagnosis	IPF	Other-ILD	0	-0.443989	-2.52795	1.63998	0.946	ns
Macrophages	ACE2+/CTSL+	Diagnosis	Control	COPD	0	0.0528783	-0.0757152	0.181472	0.711	ns
Macrophages	ACE2+/CTSL+	Diagnosis	Control	IPF	0	-0.0119407	-0.107326	0.0834442	0.988	ns
Macrophages	ACE2+/CTSL+	Diagnosis	Control	Other-ILD	0	-0.0849662	-0.216985	0.0470522	0.343	ns
Macrophages	ACE2+/CTSL+	Diagnosis	COPD	IPF	0	-0.064819	-0.186786	0.0571483	0.515	ns
Macrophages	ACE2+/CTSL+	Diagnosis	COPD	Other-ILD	0	-0.137844	-0.290182	0.0144926	0.0915	ns
Macrophages	ACE2+/CTSL+	Diagnosis	IPF	Other-ILD	0	-0.0730255	-0.198598	0.0525475	0.435	ns
Macrophages	BSG+/CTSL+	Diagnosis	Control	COPD	0	-7.38168	-14.9977	0.23439	0.0613	ns
Macrophages	BSG+/CTSL+	Diagnosis	Control	IPF	0	6.39775	0.838754	11.9567	0.0168	*
Macrophages	BSG+/CTSL+	Diagnosis	Control	Other-ILD	0	6.46459	-1.15147	14.0807	0.127	ns
Macrophages	BSG+/CTSL+	Diagnosis	COPD	IPF	0	13.7794	6.38966	21.1692	1.47e-05	****
Macrophages	BSG+/CTSL+	Diagnosis	COPD	Other-ILD	0	13.8463	4.80688	22.8857	0.000561	***
Macrophages	BSG+/CTSL+	Diagnosis	IPF	Other-ILD	0	0.0668446	-7.32292	7.45661	1	ns
Macrophages	HSPA5+/CTSL+	Diagnosis	Control	COPD	0	-14.1128	-21.2689	-6.9567	4.01e-06	****
Macrophages	HSPA5+/CTSL+	Diagnosis	Control	IPF	0	4.33833	-0.884936	9.56159	0.141	ns
Macrophages	HSPA5+/CTSL+	Diagnosis	Control	Other-ILD	0	7.85433	0.698229	15.0104	0.0251	*
Macrophages	HSPA5+/CTSL+	Diagnosis	COPD	IPF	0	18.4511	11.5077	25.3946	3.07e-10	****
Macrophages	HSPA5+/CTSL+	Diagnosis	COPD	Other-ILD	0	21.9671	13.4737	30.4606	8.95e-10	****
Macrophages	HSPA5+/CTSL+	Diagnosis	IPF	Other-ILD	0	3.516	-3.42746	10.4595	0.558	ns
Macrophages	NRP1+/CTSL+	Diagnosis	Control	COPD	0	4.59539	-2.49878	11.6896	0.339	ns
Macrophages	NRP1+/CTSL+	Diagnosis	Control	IPF	0	3.26694	-1.91112	8.445	0.363	ns
Macrophages	NRP1+/CTSL+	Diagnosis	Control	Other-ILD	0	-3.84697	-10.9411	3.24719	0.499	ns
Macrophages	NRP1+/CTSL+	Diagnosis	COPD	IPF	0	-1.32845	-8.21182	5.55492	0.959	ns
Macrophages	NRP1+/CTSL+	Diagnosis	COPD	Other-ILD	0	-8.44236	-16.8623	-0.0224045	0.0491	*
Macrophages	NRP1+/CTSL+	Diagnosis	IPF	Other-ILD	0	-7.11391	-13.9973	-0.23054	0.0398	*
Mast Cells	BSG+/CTSL+	Diagnosis	Control	COPD	0	-17.2734	-31.4508	-3.09595	0.00991	**
Mast Cells	BSG+/CTSL+	Diagnosis	Control	IPF	0	-15.3529	-26.3285	-4.3773	0.00208	**
Mast Cells	BSG+/CTSL+	Diagnosis	Control	Other-ILD	0	-5.66222	-20.6694	9.34498	0.762	ns
Mast Cells	BSG+/CTSL+	Diagnosis	COPD	IPF	0	1.92044	-11.1685	15.0093	0.981	ns
Mast Cells	BSG+/CTSL+	Diagnosis	COPD	Other-ILD	0	11.6111	-5.00424	28.2265	0.271	ns
Mast Cells	BSG+/CTSL+	Diagnosis	IPF	Other-ILD	0	9.69071	-4.29272	23.6741	0.278	ns
Mast Cells	HSPA5+/CTSL+	Diagnosis	Control	COPD	0	-18.2619	-30.7348	-5.78902	0.00113	**
Mast Cells	HSPA5+/CTSL+	Diagnosis	Control	IPF	0	-10.798	-20.454	-1.14193	0.0216	*
Mast Cells	HSPA5+/CTSL+	Diagnosis	Control	Other-ILD	0	3.22294	-9.97997	16.4259	0.921	ns
Mast Cells	HSPA5+/CTSL+	Diagnosis	COPD	IPF	0	7.46394	-4.05132	18.9792	0.337	ns
Mast Cells	HSPA5+/CTSL+	Diagnosis	COPD	Other-ILD	0	21.4849	6.86711	36.1026	0.00107	**
Mast Cells	HSPA5+/CTSL+	Diagnosis	IPF	Other-ILD	0	14.0209	1.71869	26.3232	0.0184	*
Mast Cells	NRP1+/CTSL+	Diagnosis	Control	COPD	0	-4.41221	-13.1828	4.35836	0.562	ns
Mast Cells	NRP1+/CTSL+	Diagnosis	Control	IPF	0	-3.6595	-10.4644	3.14539	0.505	ns
Mast Cells	NRP1+/CTSL+	Diagnosis	Control	Other-ILD	0	-0.166732	-9.45063	9.11717	1	ns
Mast Cells	NRP1+/CTSL+	Diagnosis	COPD	IPF	0	0.752719	-7.35708	8.86252	0.995	ns
Mast Cells	NRP1+/CTSL+	Diagnosis	COPD	Other-ILD	0	4.24548	-6.03329	14.5243	0.708	ns
Mast Cells	NRP1+/CTSL+	Diagnosis	IPF	Other-ILD	0	3.49276	-5.16961	12.1551	0.723	ns
Mesothelial	BSG+/CTSL+	Diagnosis	Control	COPD	0	-12.3282	-37.6037	12.9472	0.584	ns
Mesothelial	BSG+/CTSL+	Diagnosis	Control	IPF	0	-5.00062	-27.1967	17.1955	0.936	ns
Mesothelial	BSG+/CTSL+	Diagnosis	Control	Other-ILD	0	9.41333	-16.4504	35.2771	0.78	ns
Mesothelial	BSG+/CTSL+	Diagnosis	COPD	IPF	0	7.3276	-12.0458	26.701	0.759	ns
Mesothelial	BSG+/CTSL+	Diagnosis	COPD	Other-ILD	0	21.7416	-1.74452	45.2276	0.0804	ns
Mesothelial	BSG+/CTSL+	Diagnosis	IPF	Other-ILD	0	14.414	-5.72097	34.5489	0.249	ns
Mesothelial	HSPA5+/CTSL+	Diagnosis	Control	COPD	0	-20.6843	-46.6171	5.24844	0.167	ns
Mesothelial	HSPA5+/CTSL+	Diagnosis	Control	IPF	0	-7.65991	-30.4333	15.1135	0.818	ns
Mesothelial	HSPA5+/CTSL+	Diagnosis	Control	Other-ILD	0	6.40063	-20.1358	32.9371	0.923	ns
Mesothelial	HSPA5+/CTSL+	Diagnosis	COPD	IPF	0	13.0244	-6.8528	32.9017	0.325	ns
Mesothelial	HSPA5+/CTSL+	Diagnosis	COPD	Other-ILD	0	27.085	2.9881	51.1819	0.0209	*
Mesothelial	HSPA5+/CTSL+	Diagnosis	IPF	Other-ILD	0	14.0605	-6.59804	34.7191	0.292	ns
Mesothelial	NRP1+/CTSL+	Diagnosis	Control	COPD	0	0.324423	-10.3828	11.0317	1	ns
Mesothelial	NRP1+/CTSL+	Diagnosis	Control	IPF	0	1.53197	-7.87079	10.9347	0.974	ns
Mesothelial	NRP1+/CTSL+	Diagnosis	Control	Other-ILD	0	-4.47959	-15.4361	6.47687	0.712	ns
Mesothelial	NRP1+/CTSL+	Diagnosis	COPD	IPF	0	1.20755	-6.99944	9.41454	0.981	ns
Mesothelial	NRP1+/CTSL+	Diagnosis	COPD	Other-ILD	0	-4.80402	-14.7532	5.1452	0.593	ns
Mesothelial	NRP1+/CTSL+	Diagnosis	IPF	Other-ILD	0	-6.01157	-14.5412	2.51803	0.262	ns
Monocytes	BSG+/CTSL+	Diagnosis	Control	COPD	0	-14.6113	-42.4659	13.2434	0.524	ns
Monocytes	BSG+/CTSL+	Diagnosis	Control	IPF	0	-8.73894	-26.0383	8.56043	0.556	ns
Monocytes	BSG+/CTSL+	Diagnosis	Control	Other-ILD	0	1.40808	-18.8878	21.7039	0.998	ns
Monocytes	BSG+/CTSL+	Diagnosis	COPD	IPF	0	5.87232	-21.2677	33.0124	0.943	ns
Monocytes	BSG+/CTSL+	Diagnosis	COPD	Other-ILD	0	16.0193	-13.1223	45.161	0.483	ns
Monocytes	BSG+/CTSL+	Diagnosis	IPF	Other-ILD	0	10.147	-9.15646	29.4505	0.522	ns
Monocytes	HSPA5+/CTSL+	Diagnosis	Control	COPD	0	-26.2339	-53.0522	0.584383	0.0577	ns
Monocytes	HSPA5+/CTSL+	Diagnosis	Control	IPF	0	-18.9576	-35.6133	-2.30185	0.0188	*
Monocytes	HSPA5+/CTSL+	Diagnosis	Control	Other-ILD	0	-11.7133	-31.2541	7.82744	0.405	ns
Monocytes	HSPA5+/CTSL+	Diagnosis	COPD	IPF	0	7.27632	-18.854	33.4066	0.887	ns
Monocytes	HSPA5+/CTSL+	Diagnosis	COPD	Other-ILD	0	14.5206	-13.5368	42.578	0.535	ns
Monocytes	HSPA5+/CTSL+	Diagnosis	IPF	Other-ILD	0	7.24428	-11.341	25.8296	0.742	ns
Monocytes	NRP1+/CTSL+	Diagnosis	Control	COPD	0	6.31595	-10.4414	23.0733	0.761	ns
Monocytes	NRP1+/CTSL+	Diagnosis	Control	IPF	0	-1.58925	-11.9966	8.81806	0.979	ns
Monocytes	NRP1+/CTSL+	Diagnosis	Control	Other-ILD	0	7.11387	-5.09612	19.3239	0.431	ns
Monocytes	NRP1+/CTSL+	Diagnosis	COPD	IPF	0	-7.9052	-24.2327	8.42227	0.59	ns
Monocytes	NRP1+/CTSL+	Diagnosis	COPD	Other-ILD	0	0.797925	-16.7337	18.3296	0.999	ns
Monocytes	NRP1+/CTSL+	Diagnosis	IPF	Other-ILD	0	8.70313	-2.90985	20.3161	0.213	ns
Myofibroblasts	ACE2+/CTSL+	Diagnosis	Control	COPD	0	-4.2129e-17	-0.364447	0.364447	1	ns
Myofibroblasts	ACE2+/CTSL+	Diagnosis	Control	IPF	0	0.11373	-0.137956	0.365416	0.643	ns
Myofibroblasts	ACE2+/CTSL+	Diagnosis	Control	Other-ILD	0	-7.43453e-18	-0.325972	0.325972	1	ns
Myofibroblasts	ACE2+/CTSL+	Diagnosis	COPD	IPF	0	0.11373	-0.214325	0.441785	0.803	ns
Myofibroblasts	ACE2+/CTSL+	Diagnosis	COPD	Other-ILD	0	3.46945e-17	-0.387984	0.387984	1	ns
Myofibroblasts	ACE2+/CTSL+	Diagnosis	IPF	Other-ILD	0	-0.11373	-0.398432	0.170972	0.726	ns
Myofibroblasts	BSG+/CTSL+	Diagnosis	Control	COPD	0	-26.4957	-50.9154	-2.07598	0.0277	*
Myofibroblasts	BSG+/CTSL+	Diagnosis	Control	IPF	0	-12.2319	-29.2643	4.80049	0.247	ns
Myofibroblasts	BSG+/CTSL+	Diagnosis	Control	Other-ILD	0	2.36907	-19.3522	24.0904	0.992	ns
Myofibroblasts	BSG+/CTSL+	Diagnosis	COPD	IPF	0	14.2638	-8.16556	36.6931	0.353	ns
Myofibroblasts	BSG+/CTSL+	Diagnosis	COPD	Other-ILD	0	28.8648	2.69631	55.0332	0.0243	*
Myofibroblasts	BSG+/CTSL+	Diagnosis	IPF	Other-ILD	0	14.601	-4.85584	34.0578	0.212	ns
Myofibroblasts	HSPA5+/CTSL+	Diagnosis	Control	COPD	0	-28.4833	-53.6514	-3.31523	0.0197	*
Myofibroblasts	HSPA5+/CTSL+	Diagnosis	Control	IPF	0	-14.2747	-31.8291	3.27967	0.154	ns
Myofibroblasts	HSPA5+/CTSL+	Diagnosis	Control	Other-ILD	0	6.03027	-16.3567	28.4173	0.897	ns
Myofibroblasts	HSPA5+/CTSL+	Diagnosis	COPD	IPF	0	14.2086	-8.90811	37.3253	0.384	ns
Myofibroblasts	HSPA5+/CTSL+	Diagnosis	COPD	Other-ILD	0	34.5136	7.54317	61.484	0.00606	**
Myofibroblasts	HSPA5+/CTSL+	Diagnosis	IPF	Other-ILD	0	20.305	0.251879	40.3581	0.046	*
Myofibroblasts	NRP1+/CTSL+	Diagnosis	Control	COPD	0	-30.8907	-53.1134	-8.66797	0.00232	**
Myofibroblasts	NRP1+/CTSL+	Diagnosis	Control	IPF	0	-19.625	-35.125	-4.12497	0.00678	**
Myofibroblasts	NRP1+/CTSL+	Diagnosis	Control	Other-ILD	0	-30.2003	-49.9674	-10.4332	0.000637	***
Myofibroblasts	NRP1+/CTSL+	Diagnosis	COPD	IPF	0	11.2657	-9.14573	31.6771	0.48	ns
Myofibroblasts	NRP1+/CTSL+	Diagnosis	COPD	Other-ILD	0	0.690419	-23.1237	24.5046	1	ns
Myofibroblasts	NRP1+/CTSL+	Diagnosis	IPF	Other-ILD	0	-10.5753	-28.2816	7.13107	0.41	ns
NK Cells	ACE2+/CTSL+	Diagnosis	Control	COPD	0	-0.130208	-0.471493	0.211076	0.755	ns
NK Cells	ACE2+/CTSL+	Diagnosis	Control	IPF	0	-0.130208	-0.381663	0.121246	0.535	ns
NK Cells	ACE2+/CTSL+	Diagnosis	Control	Other-ILD	0	-0.130208	-0.522314	0.261898	0.824	ns
NK Cells	ACE2+/CTSL+	Diagnosis	COPD	IPF	0	-9.46213e-19	-0.32633	0.32633	1	ns
NK Cells	ACE2+/CTSL+	Diagnosis	COPD	Other-ILD	0	-2.08167e-17	-0.443857	0.443857	1	ns
NK Cells	ACE2+/CTSL+	Diagnosis	IPF	Other-ILD	0	-1.98705e-17	-0.379162	0.379162	1	ns
NK Cells	BSG+/CTSL+	Diagnosis	Control	COPD	0	-6.38637	-16.7982	4.0255	0.387	ns
NK Cells	BSG+/CTSL+	Diagnosis	Control	IPF	0	-2.82777	-10.4581	4.80258	0.772	ns
NK Cells	BSG+/CTSL+	Diagnosis	Control	Other-ILD	0	2.03526	-9.8184	13.8889	0.97	ns
NK Cells	BSG+/CTSL+	Diagnosis	COPD	IPF	0	3.5586	-6.55573	13.6729	0.798	ns
NK Cells	BSG+/CTSL+	Diagnosis	COPD	Other-ILD	0	8.42163	-5.16464	22.0079	0.377	ns
NK Cells	BSG+/CTSL+	Diagnosis	IPF	Other-ILD	0	4.86303	-6.73016	16.4562	0.698	ns
NK Cells	HSPA5+/CTSL+	Diagnosis	Control	COPD	0	-7.22865	-18.8872	4.42989	0.377	ns
NK Cells	HSPA5+/CTSL+	Diagnosis	Control	IPF	0	-5.85106	-14.395	2.69292	0.288	ns
NK Cells	HSPA5+/CTSL+	Diagnosis	Control	Other-ILD	0	1.76147	-11.5115	15.0344	0.986	ns
NK Cells	HSPA5+/CTSL+	Diagnosis	COPD	IPF	0	1.3776	-9.94779	12.703	0.989	ns
NK Cells	HSPA5+/CTSL+	Diagnosis	COPD	Other-ILD	0	8.99012	-6.22291	24.2032	0.42	ns
NK Cells	HSPA5+/CTSL+	Diagnosis	IPF	Other-ILD	0	7.61252	-5.36878	20.5938	0.427	ns
NK Cells	NRP1+/CTSL+	Diagnosis	Control	COPD	0	-1.17816	-6.60777	4.25146	0.943	ns
NK Cells	NRP1+/CTSL+	Diagnosis	Control	IPF	0	1.25647	-2.73403	5.24697	0.847	ns
NK Cells	NRP1+/CTSL+	Diagnosis	Control	Other-ILD	0	-1.23958	-7.42106	4.9419	0.954	ns
NK Cells	NRP1+/CTSL+	Diagnosis	COPD	IPF	0	2.43463	-2.84843	7.71769	0.631	ns
NK Cells	NRP1+/CTSL+	Diagnosis	COPD	Other-ILD	0	-0.0614206	-7.14643	7.02359	1	ns
NK Cells	NRP1+/CTSL+	Diagnosis	IPF	Other-ILD	0	-2.49605	-8.54921	3.55711	0.709	ns
pDCs	BSG+/CTSL+	Diagnosis	Control	COPD	0	4.00365	-6.64597	14.6533	0.763	ns
pDCs	BSG+/CTSL+	Diagnosis	Control	IPF	0	4.62847	-4.64013	13.8971	0.566	ns
pDCs	BSG+/CTSL+	Diagnosis	Control	Other-ILD	0	11.2518	0.0711345	22.4325	0.0479	*
pDCs	BSG+/CTSL+	Diagnosis	COPD	IPF	0	0.624816	-7.6881	8.93774	0.997	ns
pDCs	BSG+/CTSL+	Diagnosis	COPD	Other-ILD	0	7.24818	-3.15402	17.6504	0.272	ns
pDCs	BSG+/CTSL+	Diagnosis	IPF	Other-ILD	0	6.62336	-2.35985	15.6066	0.226	ns
pDCs	HSPA5+/CTSL+	Diagnosis	Control	COPD	0	2.62226	-7.10575	12.3503	0.897	ns
pDCs	HSPA5+/CTSL+	Diagnosis	Control	IPF	0	5.8566	-2.60989	14.3231	0.279	ns
pDCs	HSPA5+/CTSL+	Diagnosis	Control	Other-ILD	0	7.44427	-2.76885	17.6574	0.235	ns
pDCs	HSPA5+/CTSL+	Diagnosis	COPD	IPF	0	3.23434	-4.35919	10.8279	0.686	ns
pDCs	HSPA5+/CTSL+	Diagnosis	COPD	Other-ILD	0	4.82201	-4.67999	14.324	0.553	ns
pDCs	HSPA5+/CTSL+	Diagnosis	IPF	Other-ILD	0	1.58767	-6.61814	9.79348	0.958	ns
pDCs	NRP1+/CTSL+	Diagnosis	Control	COPD	0	2.04141	-5.7958	9.87862	0.906	ns
pDCs	NRP1+/CTSL+	Diagnosis	Control	IPF	0	4.57159	-2.2493	11.3925	0.306	ns
pDCs	NRP1+/CTSL+	Diagnosis	Control	Other-ILD	0	1.33783	-6.8902	9.56587	0.975	ns
pDCs	NRP1+/CTSL+	Diagnosis	COPD	IPF	0	2.53018	-3.58742	8.64778	0.705	ns
pDCs	NRP1+/CTSL+	Diagnosis	COPD	Other-ILD	0	-0.703579	-8.35871	6.95155	0.995	ns
pDCs	NRP1+/CTSL+	Diagnosis	IPF	Other-ILD	0	-3.23376	-9.84463	3.37712	0.583	ns
Pericytes	ACE2+/CTSL+	Diagnosis	Control	COPD	0	1.32282	-2.3302	4.97584	0.782	ns
Pericytes	ACE2+/CTSL+	Diagnosis	Control	IPF	0	1.25348	-1.60536	4.11231	0.664	ns
Pericytes	ACE2+/CTSL+	Diagnosis	Control	Other-ILD	0	2.30686	-1.24963	5.86335	0.334	ns
Pericytes	ACE2+/CTSL+	Diagnosis	COPD	IPF	0	-0.0693378	-3.14242	3.00375	1	ns
Pericytes	ACE2+/CTSL+	Diagnosis	COPD	Other-ILD	0	0.984044	-2.74684	4.71493	0.902	ns
Pericytes	ACE2+/CTSL+	Diagnosis	IPF	Other-ILD	0	1.05338	-1.9043	4.01106	0.79	ns
Pericytes	BSG+/CTSL+	Diagnosis	Control	COPD	0	-2.33414	-25.0127	20.3444	0.993	ns
Pericytes	BSG+/CTSL+	Diagnosis	Control	IPF	0	-3.0436	-20.7461	14.6589	0.97	ns
Pericytes	BSG+/CTSL+	Diagnosis	Control	Other-ILD	0	5.6164	-15.8683	27.1011	0.905	ns
Pericytes	BSG+/CTSL+	Diagnosis	COPD	IPF	0	-0.709461	-20.4471	19.0281	1	ns
Pericytes	BSG+/CTSL+	Diagnosis	COPD	Other-ILD	0	7.95054	-15.2397	31.1408	0.81	ns
Pericytes	BSG+/CTSL+	Diagnosis	IPF	Other-ILD	0	8.66	-9.69344	27.0134	0.611	ns
Pericytes	HSPA5+/CTSL+	Diagnosis	Control	COPD	0	-13.4157	-31.4593	4.62796	0.219	ns
Pericytes	HSPA5+/CTSL+	Diagnosis	Control	IPF	0	-5.99244	-20.077	8.09214	0.687	ns
Pericytes	HSPA5+/CTSL+	Diagnosis	Control	Other-ILD	0	-0.205687	-17.2995	16.8881	1	ns
Pericytes	HSPA5+/CTSL+	Diagnosis	COPD	IPF	0	7.42325	-8.28052	23.127	0.61	ns
Pericytes	HSPA5+/CTSL+	Diagnosis	COPD	Other-ILD	0	13.21	-5.24076	31.6608	0.25	ns
Pericytes	HSPA5+/CTSL+	Diagnosis	IPF	Other-ILD	0	5.78675	-8.81574	20.3892	0.732	ns
Pericytes	NRP1+/CTSL+	Diagnosis	Control	COPD	0	-6.31119	-20.9254	8.30301	0.677	ns
Pericytes	NRP1+/CTSL+	Diagnosis	Control	IPF	0	7.11728	-4.29033	18.5249	0.37	ns
Pericytes	NRP1+/CTSL+	Diagnosis	Control	Other-ILD	0	9.48685	-4.35803	23.3317	0.287	ns
Pericytes	NRP1+/CTSL+	Diagnosis	COPD	IPF	0	13.4285	0.709421	26.1475	0.0341	*
Pericytes	NRP1+/CTSL+	Diagnosis	COPD	Other-ILD	0	15.798	0.854099	30.742	0.0338	*
Pericytes	NRP1+/CTSL+	Diagnosis	IPF	Other-ILD	0	2.36957	-9.45751	14.1967	0.954	ns
Plasma Cells	BSG+/CTSL+	Diagnosis	Control	COPD	0	-9.6359	-22.3005	3.02874	0.202	ns
Plasma Cells	BSG+/CTSL+	Diagnosis	Control	IPF	0	-0.713622	-10.4474	9.02016	0.998	ns
Plasma Cells	BSG+/CTSL+	Diagnosis	Control	Other-ILD	0	-5.28708	-18.5592	7.98501	0.731	ns
Plasma Cells	BSG+/CTSL+	Diagnosis	COPD	IPF	0	8.92228	-3.20408	21.0486	0.229	ns
Plasma Cells	BSG+/CTSL+	Diagnosis	COPD	Other-ILD	0	4.34882	-10.7658	19.4634	0.878	ns
Plasma Cells	BSG+/CTSL+	Diagnosis	IPF	Other-ILD	0	-4.57346	-17.3329	8.186	0.789	ns
Plasma Cells	HSPA5+/CTSL+	Diagnosis	Control	COPD	0	-12.6568	-25.8891	0.575429	0.0665	ns
Plasma Cells	HSPA5+/CTSL+	Diagnosis	Control	IPF	0	-4.00267	-14.1727	6.16737	0.738	ns
Plasma Cells	HSPA5+/CTSL+	Diagnosis	Control	Other-ILD	0	-10.1701	-24.037	3.69688	0.231	ns
Plasma Cells	HSPA5+/CTSL+	Diagnosis	COPD	IPF	0	8.65416	-4.01569	21.324	0.291	ns
Plasma Cells	HSPA5+/CTSL+	Diagnosis	COPD	Other-ILD	0	2.48678	-13.3052	18.2788	0.977	ns
Plasma Cells	HSPA5+/CTSL+	Diagnosis	IPF	Other-ILD	0	-6.16738	-19.4987	7.16394	0.628	ns
Plasma Cells	NRP1+/CTSL+	Diagnosis	Control	COPD	0	0.0638362	-6.91471	7.04238	1	ns
Plasma Cells	NRP1+/CTSL+	Diagnosis	Control	IPF	0	4.19712	-1.16645	9.56068	0.181	ns
Plasma Cells	NRP1+/CTSL+	Diagnosis	Control	Other-ILD	0	-0.186253	-7.49952	7.12701	1	ns
Plasma Cells	NRP1+/CTSL+	Diagnosis	COPD	IPF	0	4.13328	-2.54866	10.8152	0.379	ns
Plasma Cells	NRP1+/CTSL+	Diagnosis	COPD	Other-ILD	0	-0.25009	-8.57861	8.07843	1	ns
Plasma Cells	NRP1+/CTSL+	Diagnosis	IPF	Other-ILD	0	-4.38337	-11.4142	2.64742	0.372	ns
PLIN2+ Fibroblasts	ACE2+/CTSL+	Diagnosis	Control	COPD	0	-0.627706	-2.97438	1.71897	0.897	ns
PLIN2+ Fibroblasts	ACE2+/CTSL+	Diagnosis	Control	IPF	0	-0.5835	-1.70971	0.542709	0.53	ns
PLIN2+ Fibroblasts	ACE2+/CTSL+	Diagnosis	Control	Other-ILD	0	0.483405	-1.36295	2.32976	0.902	ns
PLIN2+ Fibroblasts	ACE2+/CTSL+	Diagnosis	COPD	IPF	0	0.0442054	-2.23655	2.32496	1	ns
PLIN2+ Fibroblasts	ACE2+/CTSL+	Diagnosis	COPD	Other-ILD	0	1.11111	-1.59859	3.82082	0.706	ns
PLIN2+ Fibroblasts	ACE2+/CTSL+	Diagnosis	IPF	Other-ILD	0	1.06691	-0.694904	2.82872	0.392	ns
PLIN2+ Fibroblasts	BSG+/CTSL+	Diagnosis	Control	COPD	0	-23.6411	-58.7033	11.4211	0.299	ns
PLIN2+ Fibroblasts	BSG+/CTSL+	Diagnosis	Control	IPF	0	6.29087	-12.6533	25.235	0.822	ns
PLIN2+ Fibroblasts	BSG+/CTSL+	Diagnosis	Control	Other-ILD	0	20.804	-8.15728	49.7653	0.245	ns
PLIN2+ Fibroblasts	BSG+/CTSL+	Diagnosis	COPD	IPF	0	29.932	-4.1361	64	0.106	ns
PLIN2+ Fibroblasts	BSG+/CTSL+	Diagnosis	COPD	Other-ILD	0	44.4451	3.94191	84.9483	0.0255	*
PLIN2+ Fibroblasts	BSG+/CTSL+	Diagnosis	IPF	Other-ILD	0	14.5132	-13.2364	42.2627	0.524	ns
PLIN2+ Fibroblasts	HSPA5+/CTSL+	Diagnosis	Control	COPD	0	-18.2526	-53.9521	17.447	0.544	ns
PLIN2+ Fibroblasts	HSPA5+/CTSL+	Diagnosis	Control	IPF	0	4.49862	-14.7899	23.7871	0.929	ns
PLIN2+ Fibroblasts	HSPA5+/CTSL+	Diagnosis	Control	Other-ILD	0	37.8196	8.33177	67.3074	0.00609	**
PLIN2+ Fibroblasts	HSPA5+/CTSL+	Diagnosis	COPD	IPF	0	22.7512	-11.9362	57.4386	0.323	ns
PLIN2+ Fibroblasts	HSPA5+/CTSL+	Diagnosis	COPD	Other-ILD	0	56.0722	14.8326	97.3117	0.00317	**
PLIN2+ Fibroblasts	HSPA5+/CTSL+	Diagnosis	IPF	Other-ILD	0	33.3209	5.06697	61.5749	0.0139	*
PLIN2+ Fibroblasts	NRP1+/CTSL+	Diagnosis	Control	COPD	0	-15.1111	-43.9892	13.7669	0.524	ns
PLIN2+ Fibroblasts	NRP1+/CTSL+	Diagnosis	Control	IPF	0	7.26795	-8.3349	22.8708	0.619	ns
PLIN2+ Fibroblasts	NRP1+/CTSL+	Diagnosis	Control	Other-ILD	0	-13.1333	-36.9866	10.7199	0.48	ns
PLIN2+ Fibroblasts	NRP1+/CTSL+	Diagnosis	COPD	IPF	0	22.3791	-5.68022	50.4384	0.166	ns
PLIN2+ Fibroblasts	NRP1+/CTSL+	Diagnosis	COPD	Other-ILD	0	1.97778	-31.3817	35.3372	0.999	ns
PLIN2+ Fibroblasts	NRP1+/CTSL+	Diagnosis	IPF	Other-ILD	0	-20.4013	-43.2565	2.45388	0.0978	ns
PNEC/Ionocytes	ACE2+/CTSL+	Diagnosis	Control	COPD	0	2.22222	-0.352303	4.79675	0.116	ns
PNEC/Ionocytes	ACE2+/CTSL+	Diagnosis	Control	IPF	0	0.0182249	-1.85088	1.88733	1	ns
PNEC/Ionocytes	ACE2+/CTSL+	Diagnosis	Control	Other-ILD	0	0	-2.52299	2.52299	1	ns
PNEC/Ionocytes	ACE2+/CTSL+	Diagnosis	COPD	IPF	0	-2.204	-4.50005	0.092055	0.0648	ns
PNEC/Ionocytes	ACE2+/CTSL+	Diagnosis	COPD	Other-ILD	0	-2.22222	-5.07595	0.631507	0.183	ns
PNEC/Ionocytes	ACE2+/CTSL+	Diagnosis	IPF	Other-ILD	0	-0.0182249	-2.25634	2.21989	1	ns
PNEC/Ionocytes	BSG+/CTSL+	Diagnosis	Control	COPD	0	-12.3991	-38.0227	13.2246	0.591	ns
PNEC/Ionocytes	BSG+/CTSL+	Diagnosis	Control	IPF	0	3.26868	-15.1224	21.6598	0.967	ns
PNEC/Ionocytes	BSG+/CTSL+	Diagnosis	Control	Other-ILD	0	3.89743	-20.0796	27.8745	0.974	ns
PNEC/Ionocytes	BSG+/CTSL+	Diagnosis	COPD	IPF	0	15.6678	-7.55344	38.889	0.299	ns
PNEC/Ionocytes	BSG+/CTSL+	Diagnosis	COPD	Other-ILD	0	16.2965	-11.5583	44.1513	0.427	ns
PNEC/Ionocytes	BSG+/CTSL+	Diagnosis	IPF	Other-ILD	0	0.62875	-20.7617	22.0192	1	ns
PNEC/Ionocytes	HSPA5+/CTSL+	Diagnosis	Control	COPD	0	-11.0467	-36.06	13.9666	0.66	ns
PNEC/Ionocytes	HSPA5+/CTSL+	Diagnosis	Control	IPF	0	-0.365889	-18.3189	17.5872	1	ns
PNEC/Ionocytes	HSPA5+/CTSL+	Diagnosis	Control	Other-ILD	0	-4.22553	-27.6314	19.1804	0.966	ns
PNEC/Ionocytes	HSPA5+/CTSL+	Diagnosis	COPD	IPF	0	10.6808	-11.9873	33.3489	0.611	ns
PNEC/Ionocytes	HSPA5+/CTSL+	Diagnosis	COPD	Other-ILD	0	6.82114	-20.3701	34.0124	0.914	ns
PNEC/Ionocytes	HSPA5+/CTSL+	Diagnosis	IPF	Other-ILD	0	-3.85964	-24.7406	17.0213	0.963	ns
PNEC/Ionocytes	NRP1+/CTSL+	Diagnosis	Control	COPD	0	-4.01665	-13.7949	5.76162	0.709	ns
PNEC/Ionocytes	NRP1+/CTSL+	Diagnosis	Control	IPF	0	-1.536	-8.55425	5.48226	0.941	ns
PNEC/Ionocytes	NRP1+/CTSL+	Diagnosis	Control	Other-ILD	0	-1.92548	-11.0754	7.22443	0.947	ns
PNEC/Ionocytes	NRP1+/CTSL+	Diagnosis	COPD	IPF	0	2.48065	-6.38082	11.3421	0.886	ns
PNEC/Ionocytes	NRP1+/CTSL+	Diagnosis	COPD	Other-ILD	0	2.09117	-8.53853	12.7209	0.956	ns
PNEC/Ionocytes	NRP1+/CTSL+	Diagnosis	IPF	Other-ILD	0	-0.389478	-8.55232	7.77336	0.999	ns
Proliferating Macrophages	BSG+/CTSL+	Diagnosis	Control	COPD	0	-25.6868	-62.6423	11.2687	0.274	ns
Proliferating Macrophages	BSG+/CTSL+	Diagnosis	Control	IPF	0	17.1545	-0.385259	34.6943	0.0577	ns
Proliferating Macrophages	BSG+/CTSL+	Diagnosis	Control	Other-ILD	0	14.7189	-9.33974	38.7776	0.386	ns
Proliferating Macrophages	BSG+/CTSL+	Diagnosis	COPD	IPF	0	42.8413	7.59821	78.0844	0.0104	*
Proliferating Macrophages	BSG+/CTSL+	Diagnosis	COPD	Other-ILD	0	40.4057	1.50518	79.3063	0.0385	*
Proliferating Macrophages	BSG+/CTSL+	Diagnosis	IPF	Other-ILD	0	-2.43561	-23.7707	18.8995	0.991	ns
Proliferating Macrophages	HSPA5+/CTSL+	Diagnosis	Control	COPD	0	12.8973	-26.2613	52.0559	0.827	ns
Proliferating Macrophages	HSPA5+/CTSL+	Diagnosis	Control	IPF	0	9.71098	-8.87442	28.2964	0.527	ns
Proliferating Macrophages	HSPA5+/CTSL+	Diagnosis	Control	Other-ILD	0	0.180606	-25.3123	25.6735	1	ns
Proliferating Macrophages	HSPA5+/CTSL+	Diagnosis	COPD	IPF	0	-3.18631	-40.5304	34.1578	0.996	ns
Proliferating Macrophages	HSPA5+/CTSL+	Diagnosis	COPD	Other-ILD	0	-12.7167	-53.9362	28.5029	0.853	ns
Proliferating Macrophages	HSPA5+/CTSL+	Diagnosis	IPF	Other-ILD	0	-9.53037	-32.1373	13.0766	0.692	ns
Proliferating Macrophages	NRP1+/CTSL+	Diagnosis	Control	COPD	0	24.6524	-16.3581	65.6628	0.402	ns
Proliferating Macrophages	NRP1+/CTSL+	Diagnosis	Control	IPF	0	0.216209	-19.2481	19.6805	1	ns
Proliferating Macrophages	NRP1+/CTSL+	Diagnosis	Control	Other-ILD	0	-5.20823	-31.9067	21.4903	0.957	ns
Proliferating Macrophages	NRP1+/CTSL+	Diagnosis	COPD	IPF	0	-24.4362	-63.5463	14.674	0.368	ns
Proliferating Macrophages	NRP1+/CTSL+	Diagnosis	COPD	Other-ILD	0	-29.8606	-73.0295	13.3083	0.278	ns
Proliferating Macrophages	NRP1+/CTSL+	Diagnosis	IPF	Other-ILD	0	-5.42444	-29.1005	18.2516	0.933	ns
Smooth Muscle Cells	ACE2+/CTSL+	Diagnosis	Control	COPD	0	-4.44523e-19	-0.0164805	0.0164805	1	ns
Smooth Muscle Cells	ACE2+/CTSL+	Diagnosis	Control	IPF	0	0.00395898	-0.00764341	0.0155614	0.811	ns
Smooth Muscle Cells	ACE2+/CTSL+	Diagnosis	Control	Other-ILD	0	-1.31188e-18	-0.0164805	0.0164805	1	ns
Smooth Muscle Cells	ACE2+/CTSL+	Diagnosis	COPD	IPF	0	0.00395898	-0.0114566	0.0193745	0.909	ns
Smooth Muscle Cells	ACE2+/CTSL+	Diagnosis	COPD	Other-ILD	0	-8.67362e-19	-0.0193554	0.0193554	1	ns
Smooth Muscle Cells	ACE2+/CTSL+	Diagnosis	IPF	Other-ILD	0	-0.00395898	-0.0193745	0.0114566	0.909	ns
Smooth Muscle Cells	BSG+/CTSL+	Diagnosis	Control	COPD	0	-7.70127	-26.3176	10.9151	0.706	ns
Smooth Muscle Cells	BSG+/CTSL+	Diagnosis	Control	IPF	0	1.99837	-10.78	14.7767	0.977	ns
Smooth Muscle Cells	BSG+/CTSL+	Diagnosis	Control	Other-ILD	0	6.99661	-11.0245	25.0177	0.745	ns
Smooth Muscle Cells	BSG+/CTSL+	Diagnosis	COPD	IPF	0	9.69964	-8.14218	27.5415	0.495	ns
Smooth Muscle Cells	BSG+/CTSL+	Diagnosis	COPD	Other-ILD	0	14.6979	-7.20651	36.6023	0.306	ns
Smooth Muscle Cells	BSG+/CTSL+	Diagnosis	IPF	Other-ILD	0	4.99824	-12.2216	22.218	0.875	ns
Smooth Muscle Cells	HSPA5+/CTSL+	Diagnosis	Control	COPD	0	-8.91905	-27.6045	9.76638	0.603	ns
Smooth Muscle Cells	HSPA5+/CTSL+	Diagnosis	Control	IPF	0	-1.54905	-14.3748	11.2768	0.989	ns
Smooth Muscle Cells	HSPA5+/CTSL+	Diagnosis	Control	Other-ILD	0	4.55746	-13.5305	22.6454	0.914	ns
Smooth Muscle Cells	HSPA5+/CTSL+	Diagnosis	COPD	IPF	0	7.37	-10.538	25.278	0.71	ns
Smooth Muscle Cells	HSPA5+/CTSL+	Diagnosis	COPD	Other-ILD	0	13.4765	-8.50918	35.4622	0.387	ns
Smooth Muscle Cells	HSPA5+/CTSL+	Diagnosis	IPF	Other-ILD	0	6.10651	-11.1772	23.3902	0.796	ns
Smooth Muscle Cells	NRP1+/CTSL+	Diagnosis	Control	COPD	0	0.5984	-10.6318	11.8286	0.999	ns
Smooth Muscle Cells	NRP1+/CTSL+	Diagnosis	Control	IPF	0	-0.146995	-7.87613	7.58214	1	ns
Smooth Muscle Cells	NRP1+/CTSL+	Diagnosis	Control	Other-ILD	0	-3.32921	-14.2003	7.54187	0.857	ns
Smooth Muscle Cells	NRP1+/CTSL+	Diagnosis	COPD	IPF	0	-0.745395	-11.5232	10.0324	0.998	ns
Smooth Muscle Cells	NRP1+/CTSL+	Diagnosis	COPD	Other-ILD	0	-3.92761	-17.1413	9.28606	0.867	ns
Smooth Muscle Cells	NRP1+/CTSL+	Diagnosis	IPF	Other-ILD	0	-3.18221	-13.5853	7.22085	0.857	ns
T Cells	ACE2+/CTSL+	Diagnosis	Control	COPD	0	0.0156274	-0.0200364	0.0512913	0.668	ns
T Cells	ACE2+/CTSL+	Diagnosis	Control	IPF	0	0.00841043	-0.0179774	0.0347983	0.842	ns
T Cells	ACE2+/CTSL+	Diagnosis	Control	Other-ILD	0	8.05407e-19	-0.0366137	0.0366137	1	ns
T Cells	ACE2+/CTSL+	Diagnosis	COPD	IPF	0	-0.00721701	-0.0409916	0.0265576	0.945	ns
T Cells	ACE2+/CTSL+	Diagnosis	COPD	Other-ILD	0	-0.0156274	-0.0578763	0.0266214	0.773	ns
T Cells	ACE2+/CTSL+	Diagnosis	IPF	Other-ILD	0	-0.00841043	-0.0431865	0.0263656	0.923	ns
T Cells	BSG+/CTSL+	Diagnosis	Control	COPD	0	-7.11933	-16.1286	1.88995	0.175	ns
T Cells	BSG+/CTSL+	Diagnosis	Control	IPF	0	-2.6796	-9.17222	3.81302	0.71	ns
T Cells	BSG+/CTSL+	Diagnosis	Control	Other-ILD	0	14.6017	5.6871	23.5164	0.000187	***
T Cells	BSG+/CTSL+	Diagnosis	COPD	IPF	0	4.43972	-4.29696	13.1764	0.555	ns
T Cells	BSG+/CTSL+	Diagnosis	COPD	Other-ILD	0	21.7211	11.0606	32.3816	1.77e-06	****
T Cells	BSG+/CTSL+	Diagnosis	IPF	Other-ILD	0	17.2813	8.64228	25.9204	2.83e-06	****
T Cells	HSPA5+/CTSL+	Diagnosis	Control	COPD	0	-7.02053	-15.5027	1.46165	0.143	ns
T Cells	HSPA5+/CTSL+	Diagnosis	Control	IPF	0	-2.51852	-8.63128	3.59424	0.711	ns
T Cells	HSPA5+/CTSL+	Diagnosis	Control	Other-ILD	0	14.8424	6.44928	23.2354	4.47e-05	****
T Cells	HSPA5+/CTSL+	Diagnosis	COPD	IPF	0	4.50201	-3.72352	12.7275	0.491	ns
T Cells	HSPA5+/CTSL+	Diagnosis	COPD	Other-ILD	0	21.8629	11.8261	31.8997	2.86e-07	****
T Cells	HSPA5+/CTSL+	Diagnosis	IPF	Other-ILD	0	17.3609	9.22725	25.4945	5.1e-07	****
T Cells	NRP1+/CTSL+	Diagnosis	Control	COPD	0	-0.380715	-4.90987	4.14844	0.996	ns
T Cells	NRP1+/CTSL+	Diagnosis	Control	IPF	0	-0.0976676	-3.36879	3.17345	1	ns
T Cells	NRP1+/CTSL+	Diagnosis	Control	Other-ILD	0	8.6015	4.11992	13.0831	7.66e-06	****
T Cells	NRP1+/CTSL+	Diagnosis	COPD	IPF	0	0.283047	-4.11438	4.68048	0.998	ns
T Cells	NRP1+/CTSL+	Diagnosis	COPD	Other-ILD	0	8.98222	3.62296	14.3415	0.000124	***
T Cells	NRP1+/CTSL+	Diagnosis	IPF	Other-ILD	0	8.69917	4.35076	13.0476	2.83e-06	****
Transitional AT2	ACE2+/CTSL+	Diagnosis	Control	COPD	0	-0.0297929	-0.185612	0.126026	0.96	ns
Transitional AT2	ACE2+/CTSL+	Diagnosis	Control	IPF	0	0.00625609	-0.105874	0.118386	0.999	ns
Transitional AT2	ACE2+/CTSL+	Diagnosis	Control	Other-ILD	0	-0.0297929	-0.183256	0.12367	0.958	ns
Transitional AT2	ACE2+/CTSL+	Diagnosis	COPD	IPF	0	0.036049	-0.11162	0.183718	0.921	ns
Transitional AT2	ACE2+/CTSL+	Diagnosis	COPD	Other-ILD	0	0	-0.181064	0.181064	1	ns
Transitional AT2	ACE2+/CTSL+	Diagnosis	IPF	Other-ILD	0	-0.036049	-0.18123	0.109132	0.917	ns
Transitional AT2	BSG+/CTSL+	Diagnosis	Control	COPD	0	-6.02775	-18.4596	6.40411	0.592	ns
Transitional AT2	BSG+/CTSL+	Diagnosis	Control	IPF	0	8.37677	-0.708278	17.4618	0.0825	ns
Transitional AT2	BSG+/CTSL+	Diagnosis	Control	Other-ILD	0	4.93084	-7.35029	17.212	0.726	ns
Transitional AT2	BSG+/CTSL+	Diagnosis	COPD	IPF	0	14.4045	2.40343	26.4056	0.0114	*
Transitional AT2	BSG+/CTSL+	Diagnosis	COPD	Other-ILD	0	10.9586	-3.61242	25.5296	0.211	ns
Transitional AT2	BSG+/CTSL+	Diagnosis	IPF	Other-ILD	0	-3.44592	-15.2908	8.39896	0.875	ns
Transitional AT2	HSPA5+/CTSL+	Diagnosis	Control	COPD	0	-6.81556	-18.3044	4.67326	0.417	ns
Transitional AT2	HSPA5+/CTSL+	Diagnosis	Control	IPF	0	3.10646	-5.28942	11.5023	0.773	ns
Transitional AT2	HSPA5+/CTSL+	Diagnosis	Control	Other-ILD	0	1.88719	-9.46233	13.2367	0.973	ns
Transitional AT2	HSPA5+/CTSL+	Diagnosis	COPD	IPF	0	9.92202	-1.1687	21.0127	0.0974	ns
Transitional AT2	HSPA5+/CTSL+	Diagnosis	COPD	Other-ILD	0	8.70275	-4.76294	22.1684	0.34	ns
Transitional AT2	HSPA5+/CTSL+	Diagnosis	IPF	Other-ILD	0	-1.21927	-12.1656	9.7271	0.992	ns
Transitional AT2	NRP1+/CTSL+	Diagnosis	Control	COPD	0	1.46824	-4.37386	7.31033	0.915	ns
Transitional AT2	NRP1+/CTSL+	Diagnosis	Control	IPF	0	2.70676	-1.57378	6.98729	0.36	ns
Transitional AT2	NRP1+/CTSL+	Diagnosis	Control	Other-ILD	0	1.02631	-4.74495	6.79758	0.967	ns
Transitional AT2	NRP1+/CTSL+	Diagnosis	COPD	IPF	0	1.23852	-4.40963	6.88667	0.941	ns
Transitional AT2	NRP1+/CTSL+	Diagnosis	COPD	Other-ILD	0	-0.441921	-7.28927	6.40542	0.998	ns
Transitional AT2	NRP1+/CTSL+	Diagnosis	IPF	Other-ILD	0	-1.68044	-7.2553	3.89441	0.863	ns
Vascular Endothelial Cells	ACE2+/CTSL+	Diagnosis	Control	COPD	0	-0.0356971	-0.648932	0.577538	0.999	ns
Vascular Endothelial Cells	ACE2+/CTSL+	Diagnosis	Control	IPF	0	-0.0126021	-0.465058	0.439854	1	ns
Vascular Endothelial Cells	ACE2+/CTSL+	Diagnosis	Control	Other-ILD	0	-0.15357	-0.775029	0.467888	0.919	ns
Vascular Endothelial Cells	ACE2+/CTSL+	Diagnosis	COPD	IPF	0	0.023095	-0.55685	0.60304	1	ns
Vascular Endothelial Cells	ACE2+/CTSL+	Diagnosis	COPD	Other-ILD	0	-0.117873	-0.837478	0.601732	0.974	ns
Vascular Endothelial Cells	ACE2+/CTSL+	Diagnosis	IPF	Other-ILD	0	-0.140968	-0.729602	0.447666	0.925	ns
Vascular Endothelial Cells	BSG+/CTSL+	Diagnosis	Control	COPD	0	-8.41733	-14.8862	-1.9485	0.00489	**
Vascular Endothelial Cells	BSG+/CTSL+	Diagnosis	Control	IPF	0	2.64126	-2.09344	7.37595	0.474	ns
Vascular Endothelial Cells	BSG+/CTSL+	Diagnosis	Control	Other-ILD	0	3.26819	-3.1337	9.67008	0.551	ns
Vascular Endothelial Cells	BSG+/CTSL+	Diagnosis	COPD	IPF	0	11.0586	4.80114	17.316	4.57e-05	****
Vascular Endothelial Cells	BSG+/CTSL+	Diagnosis	COPD	Other-ILD	0	11.6855	4.08799	19.283	0.000529	***
Vascular Endothelial Cells	BSG+/CTSL+	Diagnosis	IPF	Other-ILD	0	0.626929	-5.56129	6.81515	0.994	ns
Vascular Endothelial Cells	HSPA5+/CTSL+	Diagnosis	Control	COPD	0	-5.23268	-11.8187	1.35331	0.171	ns
Vascular Endothelial Cells	HSPA5+/CTSL+	Diagnosis	Control	IPF	0	1.39267	-3.42778	6.21312	0.878	ns
Vascular Endothelial Cells	HSPA5+/CTSL+	Diagnosis	Control	Other-ILD	0	4.00487	-2.51297	10.5227	0.386	ns
Vascular Endothelial Cells	HSPA5+/CTSL+	Diagnosis	COPD	IPF	0	6.62535	0.254567	12.9961	0.038	*
Vascular Endothelial Cells	HSPA5+/CTSL+	Diagnosis	COPD	Other-ILD	0	9.23755	1.50242	16.9727	0.0119	*
Vascular Endothelial Cells	HSPA5+/CTSL+	Diagnosis	IPF	Other-ILD	0	2.61221	-3.6881	8.91251	0.706	ns
Vascular Endothelial Cells	NRP1+/CTSL+	Diagnosis	Control	COPD	0	-0.812095	-5.69304	4.06884	0.973	ns
Vascular Endothelial Cells	NRP1+/CTSL+	Diagnosis	Control	IPF	0	4.77304	1.20055	8.34552	0.0036	**
Vascular Endothelial Cells	NRP1+/CTSL+	Diagnosis	Control	Other-ILD	0	4.8293	-0.00112926	9.65974	0.0501	ns
Vascular Endothelial Cells	NRP1+/CTSL+	Diagnosis	COPD	IPF	0	5.58513	0.863685	10.3066	0.0131	*
Vascular Endothelial Cells	NRP1+/CTSL+	Diagnosis	COPD	Other-ILD	0	5.6414	-0.0911843	11.374	0.0556	ns
Vascular Endothelial Cells	NRP1+/CTSL+	Diagnosis	IPF	Other-ILD	0	0.056268	-4.61295	4.72548	1	ns

## Sheet: Fig2B_entryscore
	CellType	term	group1	group2	null.value	estimate	conf.low	conf.high	p.adj	p.adj.signif
1	AT1	Diagnosis	Control	COPD	0	0.0218871	0.00460762	0.0391665	0.00628	**
2	AT1	Diagnosis	Control	IPF	0	0.0452301	0.0176444	0.0728157	0.000151	***
3	AT1	Diagnosis	Control	Other-ILD	0	0.0462108	0.0233538	0.0690678	1.29e-06	****
4	AT1	Diagnosis	COPD	IPF	0	0.023343	-0.00496296	0.051649	0.147	ns
5	AT1	Diagnosis	COPD	Other-ILD	0	0.0243237	0.000602381	0.0480451	0.042	*
6	AT1	Diagnosis	IPF	Other-ILD	0	0.000980725	-0.0310363	0.0329977	1	ns
7	AT2	Diagnosis	Control	COPD	0	0.0522958	0.0457303	0.0588612	0	****
8	AT2	Diagnosis	Control	IPF	0	0.025486	0.0211652	0.0298067	0	****
9	AT2	Diagnosis	Control	Other-ILD	0	0.0615589	0.057037	0.0660808	0	****
10	AT2	Diagnosis	COPD	IPF	0	-0.0268098	-0.0340563	-0.0195633	3.4e-14	****
11	AT2	Diagnosis	COPD	Other-ILD	0	0.00926313	0.00189491	0.0166314	0.0068	**
12	AT2	Diagnosis	IPF	Other-ILD	0	0.0360729	0.030609	0.0415368	0	****
13	Basal	Diagnosis	Control	COPD	0	0.0228203	-0.0103678	0.0560084	0.289	ns
14	Basal	Diagnosis	Control	IPF	0	-0.000260555	-0.0206043	0.0200832	1	ns
15	Basal	Diagnosis	Control	Other-ILD	0	0.0262888	0.00430268	0.048275	0.0114	*
16	Basal	Diagnosis	COPD	IPF	0	-0.0230808	-0.0503509	0.00418923	0.13	ns
17	Basal	Diagnosis	COPD	Other-ILD	0	0.00346857	-0.0250477	0.0319849	0.989	ns
18	Basal	Diagnosis	IPF	Other-ILD	0	0.0265494	0.0153424	0.0377563	7.27e-09	****
19	Ciliated Cells	Diagnosis	Control	COPD	0	-0.023643	-0.0309211	-0.0163649	4.23e-14	****
20	Ciliated Cells	Diagnosis	Control	IPF	0	-0.0302807	-0.0356541	-0.0249074	0	****
21	Ciliated Cells	Diagnosis	Control	Other-ILD	0	0.0146294	0.00749601	0.0217627	8.22e-07	****
22	Ciliated Cells	Diagnosis	COPD	IPF	0	-0.00663774	-0.0126185	-0.000656947	0.0226	*
23	Ciliated Cells	Diagnosis	COPD	Other-ILD	0	0.0382724	0.0306709	0.0458738	0	****
24	Ciliated Cells	Diagnosis	IPF	Other-ILD	0	0.0449101	0.0391063	0.0507139	0	****
25	KRT5-/KRT17+	Diagnosis	Control	COPD	0	0.00172527	-0.0553497	0.0588003	1	ns
26	KRT5-/KRT17+	Diagnosis	Control	IPF	0	0.0175201	-0.0289347	0.0639749	0.767	ns
27	KRT5-/KRT17+	Diagnosis	Control	Other-ILD	0	0.0459249	-0.00260675	0.0944566	0.0713	ns
28	KRT5-/KRT17+	Diagnosis	COPD	IPF	0	0.0157948	-0.0200992	0.0516888	0.67	ns
29	KRT5-/KRT17+	Diagnosis	COPD	Other-ILD	0	0.0441997	0.0056554	0.0827439	0.017	*
30	KRT5-/KRT17+	Diagnosis	IPF	Other-ILD	0	0.0284049	0.00875414	0.0480556	0.00118	**
31	MUC5AC+	Diagnosis	Control	COPD	0	0.0117316	-0.0169955	0.0404586	0.72	ns
32	MUC5AC+	Diagnosis	Control	IPF	0	0.0304769	0.00310517	0.0578486	0.022	*
33	MUC5AC+	Diagnosis	Control	Other-ILD	0	0.0439417	0.00897308	0.0789103	0.00688	**
34	MUC5AC+	Diagnosis	COPD	IPF	0	0.0187453	-0.000583875	0.0380746	0.0612	ns
35	MUC5AC+	Diagnosis	COPD	Other-ILD	0	0.0322102	0.00310325	0.0613171	0.0232	*
36	MUC5AC+	Diagnosis	IPF	Other-ILD	0	0.0134648	-0.0143053	0.0412349	0.597	ns
37	MUC5B+	Diagnosis	Control	COPD	0	0.0254431	0.000470037	0.0504161	0.0439	*
38	MUC5B+	Diagnosis	Control	IPF	0	0.0235605	0.0090933	0.0380277	0.000169	***
39	MUC5B+	Diagnosis	Control	Other-ILD	0	0.0375594	0.0214021	0.0537166	1.4e-08	****
40	MUC5B+	Diagnosis	COPD	IPF	0	-0.00188255	-0.02305	0.0192849	0.996	ns
41	MUC5B+	Diagnosis	COPD	Other-ILD	0	0.0121163	-0.0102403	0.0344729	0.504	ns
42	MUC5B+	Diagnosis	IPF	Other-ILD	0	0.0139988	0.00475402	0.0232437	0.000582	***
43	PNEC/Ionocytes	Diagnosis	Control	COPD	0	-0.00872614	-0.0742287	0.0567764	0.986	ns
44	PNEC/Ionocytes	Diagnosis	Control	IPF	0	-0.0196296	-0.0679573	0.0286982	0.723	ns
45	PNEC/Ionocytes	Diagnosis	Control	Other-ILD	0	0.0242023	-0.0315498	0.0799544	0.679	ns
46	PNEC/Ionocytes	Diagnosis	COPD	IPF	0	-0.0109034	-0.0626916	0.0408847	0.949	ns
47	PNEC/Ionocytes	Diagnosis	COPD	Other-ILD	0	0.0329285	-0.0258486	0.0917055	0.473	ns
48	PNEC/Ionocytes	Diagnosis	IPF	Other-ILD	0	0.0438319	0.00510564	0.0825581	0.0192	*
49	SCGB3A2+	Diagnosis	Control	COPD	0	0.0482335	0.0264748	0.0699922	7.58e-08	****
50	SCGB3A2+	Diagnosis	Control	IPF	0	0.0214171	0.0070137	0.0358205	0.000772	***
51	SCGB3A2+	Diagnosis	Control	Other-ILD	0	0.0259949	0.00940282	0.0425871	0.000334	***
52	SCGB3A2+	Diagnosis	COPD	IPF	0	-0.0268164	-0.0448167	-0.00881604	0.00075	***
53	SCGB3A2+	Diagnosis	COPD	Other-ILD	0	-0.0222386	-0.0420338	-0.00244329	0.0204	*
54	SCGB3A2+	Diagnosis	IPF	Other-ILD	0	0.00457782	-0.00664132	0.015797	0.721	ns
55	SCGB3A2+/SCGB1A1+	Diagnosis	Control	COPD	0	0.0523187	0.0321336	0.0725037	1.99e-10	****
56	SCGB3A2+/SCGB1A1+	Diagnosis	Control	IPF	0	0.00838146	-0.0063256	0.0230885	0.459	ns
57	SCGB3A2+/SCGB1A1+	Diagnosis	Control	Other-ILD	0	0.0249169	0.00886834	0.0409654	0.000389	***
58	SCGB3A2+/SCGB1A1+	Diagnosis	COPD	IPF	0	-0.0439372	-0.0599058	-0.0279686	3.43e-11	****
59	SCGB3A2+/SCGB1A1+	Diagnosis	COPD	Other-ILD	0	-0.0274018	-0.0446138	-0.0101898	0.000254	***
60	SCGB3A2+/SCGB1A1+	Diagnosis	IPF	Other-ILD	0	0.0165354	0.00628289	0.0267879	0.000202	***
61	Transitional AT2	Diagnosis	Control	COPD	0	0.00984697	-0.0253004	0.0449943	0.889	ns
62	Transitional AT2	Diagnosis	Control	IPF	0	0.0220823	0.00221606	0.0419485	0.0223	*
63	Transitional AT2	Diagnosis	Control	Other-ILD	0	0.034903	0.00995403	0.059852	0.00187	**
64	Transitional AT2	Diagnosis	COPD	IPF	0	0.0122353	-0.0250205	0.0494912	0.833	ns
65	Transitional AT2	Diagnosis	COPD	Other-ILD	0	0.0250561	-0.0151407	0.0652529	0.377	ns
66	Transitional AT2	Diagnosis	IPF	Other-ILD	0	0.0128207	-0.0150201	0.0406616	0.637	ns

## Sheet: FigS6_ModuleScore
Entry restriction ISGs											Viral replication inhibition ISGs
CellType	term	group1	group2	null.value	estimate	conf.low	conf.high	p.adj	p.adj.signif		CellType	term	group1	group2	null.value	estimate	conf.low	conf.high	p.adj	p.adj.signif
AT1	Diagnosis	Control	COPD	0	0.46038	0.383082	0.537679	0	****		AT1	Diagnosis	Control	COPD	0	0.0101419	-0.0462236	0.0665074	0.967	ns
AT1	Diagnosis	Control	IPF	0	0.0535616	-0.0698409	0.176964	0.68	ns		AT1	Diagnosis	Control	IPF	0	-0.00235144	-0.0923357	0.0876328	1	ns
AT1	Diagnosis	Control	Other-ILD	0	0.376587	0.274337	0.478836	0	****		AT1	Diagnosis	Control	Other-ILD	0	-0.089852	-0.164411	-0.0152926	0.0106	*
AT1	Diagnosis	COPD	IPF	0	-0.406819	-0.533444	-0.280194	0	****		AT1	Diagnosis	COPD	IPF	0	-0.0124933	-0.104827	0.0798406	0.986	ns
AT1	Diagnosis	COPD	Other-ILD	0	-0.0837939	-0.18991	0.0223219	0.177	ns		AT1	Diagnosis	COPD	Other-ILD	0	-0.0999939	-0.177373	-0.0226149	0.00501	**
AT1	Diagnosis	IPF	Other-ILD	0	0.323025	0.179799	0.466251	4.25e-08	****		AT1	Diagnosis	IPF	Other-ILD	0	-0.0875005	-0.19194	0.0169389	0.137	ns
AT2	Diagnosis	Control	COPD	0	0.0243591	-0.000359644	0.0490779	0.0552	ns		AT2	Diagnosis	Control	COPD	0	0.00766662	-0.00919936	0.0245326	0.647	ns
AT2	Diagnosis	Control	IPF	0	0.476715	0.460448	0.492983	0	****		AT2	Diagnosis	Control	IPF	0	0.148696	0.137597	0.159796	0	****
AT2	Diagnosis	Control	Other-ILD	0	0.230422	0.213397	0.247446	0	****		AT2	Diagnosis	Control	Other-ILD	0	-0.0157385	-0.0273547	-0.00412236	0.00281	**
AT2	Diagnosis	COPD	IPF	0	0.452356	0.425073	0.479639	0	****		AT2	Diagnosis	COPD	IPF	0	0.14103	0.122414	0.159645	0	****
AT2	Diagnosis	COPD	Other-ILD	0	0.206063	0.178322	0.233804	0	****		AT2	Diagnosis	COPD	Other-ILD	0	-0.0234051	-0.0423333	-0.00447697	0.00812	**
AT2	Diagnosis	IPF	Other-ILD	0	-0.246293	-0.266865	-0.225722	0	****		AT2	Diagnosis	IPF	Other-ILD	0	-0.164435	-0.178471	-0.150399	0	****
Basal	Diagnosis	Control	COPD	0	0.0808448	-0.0860595	0.247749	0.598	ns		Basal	Diagnosis	Control	COPD	0	0.0425794	-0.0825483	0.167707	0.818	ns
Basal	Diagnosis	Control	IPF	0	0.302067	0.199757	0.404376	2.44e-13	****		Basal	Diagnosis	Control	IPF	0	0.0713718	-0.00532922	0.148073	0.0788	ns
Basal	Diagnosis	Control	Other-ILD	0	0.231893	0.121324	0.342462	4.38e-07	****		Basal	Diagnosis	Control	Other-ILD	0	0.05682	-0.0260734	0.139713	0.292	ns
Basal	Diagnosis	COPD	IPF	0	0.221222	0.0840797	0.358364	0.000201	***		Basal	Diagnosis	COPD	IPF	0	0.0287924	-0.0740227	0.131608	0.889	ns
Basal	Diagnosis	COPD	Other-ILD	0	0.151048	0.00763866	0.294458	0.0344	*		Basal	Diagnosis	COPD	Other-ILD	0	0.0142406	-0.0932732	0.121754	0.986	ns
Basal	Diagnosis	IPF	Other-ILD	0	-0.0701736	-0.126534	-0.0138135	0.00756	**		Basal	Diagnosis	IPF	Other-ILD	0	-0.0145518	-0.0568049	0.0277013	0.813	ns
Ciliated Cells	Diagnosis	Control	COPD	0	0.115542	0.0881513	0.142933	3.76e-14	****		Ciliated Cells	Diagnosis	Control	COPD	0	0.0867234	0.0583007	0.115146	8.7e-14	****
Ciliated Cells	Diagnosis	Control	IPF	0	0.0536227	0.0334005	0.073845	5.77e-11	****		Ciliated Cells	Diagnosis	Control	IPF	0	0.0871759	0.0661918	0.10816	4.04e-14	****
Ciliated Cells	Diagnosis	Control	Other-ILD	0	0.165544	0.138698	0.19239	0	****		Ciliated Cells	Diagnosis	Control	Other-ILD	0	-0.0774229	-0.10528	-0.0495655	5.63e-12	****
Ciliated Cells	Diagnosis	COPD	IPF	0	-0.0619193	-0.0844277	-0.0394108	9.51e-12	****		Ciliated Cells	Diagnosis	COPD	IPF	0	0.000452493	-0.022904	0.0238089	1	ns
Ciliated Cells	Diagnosis	COPD	Other-ILD	0	0.0500023	0.0213946	0.07861	4.21e-05	****		Ciliated Cells	Diagnosis	COPD	Other-ILD	0	-0.164146	-0.193832	-0.134461	0	****
Ciliated Cells	Diagnosis	IPF	Other-ILD	0	0.111922	0.0900794	0.133764	0	****		Ciliated Cells	Diagnosis	IPF	Other-ILD	0	-0.164599	-0.187264	-0.141934	0	****
KRT5-/KRT17+	Diagnosis	Control	COPD	0	0.126066	-0.128741	0.380873	0.581	ns		KRT5-/KRT17+	Diagnosis	Control	COPD	0	0.104989	-0.0804316	0.290409	0.465	ns
KRT5-/KRT17+	Diagnosis	Control	IPF	0	0.00253003	-0.204864	0.209924	1	ns		KRT5-/KRT17+	Diagnosis	Control	IPF	0	0.134591	-0.0163272	0.28551	0.1	ns
KRT5-/KRT17+	Diagnosis	Control	Other-ILD	0	0.195697	-0.0209693	0.412363	0.0933	ns		KRT5-/KRT17+	Diagnosis	Control	Other-ILD	0	0.0348416	-0.122824	0.192507	0.942	ns
KRT5-/KRT17+	Diagnosis	COPD	IPF	0	-0.123536	-0.283782	0.0367106	0.195	ns		KRT5-/KRT17+	Diagnosis	COPD	IPF	0	0.0296023	-0.0870073	0.146212	0.915	ns
KRT5-/KRT17+	Diagnosis	COPD	Other-ILD	0	0.0696311	-0.102447	0.241709	0.726	ns		KRT5-/KRT17+	Diagnosis	COPD	Other-ILD	0	-0.0701473	-0.195367	0.0550721	0.474	ns
KRT5-/KRT17+	Diagnosis	IPF	Other-ILD	0	0.193167	0.105438	0.280896	1e-07	****		KRT5-/KRT17+	Diagnosis	IPF	Other-ILD	0	-0.0997496	-0.163589	-0.03591	0.000353	***
MUC5AC+	Diagnosis	Control	COPD	0	0.174479	0.026225	0.322734	0.0134	*		MUC5AC+	Diagnosis	Control	COPD	0	0.00585233	-0.0871911	0.0988958	0.998	ns
MUC5AC+	Diagnosis	Control	IPF	0	0.221484	0.0802246	0.362744	0.000338	***		MUC5AC+	Diagnosis	Control	IPF	0	0.00142298	-0.0872306	0.0900766	1	ns
MUC5AC+	Diagnosis	Control	Other-ILD	0	0.177372	-0.00309342	0.357838	0.0561	ns		MUC5AC+	Diagnosis	Control	Other-ILD	0	-0.052173	-0.165432	0.061086	0.637	ns
MUC5AC+	Diagnosis	COPD	IPF	0	0.0470049	-0.0527491	0.146759	0.619	ns		MUC5AC+	Diagnosis	COPD	IPF	0	-0.00442935	-0.0670343	0.0581756	0.998	ns
MUC5AC+	Diagnosis	COPD	Other-ILD	0	0.00289282	-0.147322	0.153107	1	ns		MUC5AC+	Diagnosis	COPD	Other-ILD	0	-0.0580253	-0.152299	0.0362483	0.389	ns
MUC5AC+	Diagnosis	IPF	Other-ILD	0	-0.044112	-0.187428	0.0992034	0.858	ns		MUC5AC+	Diagnosis	IPF	Other-ILD	0	-0.053596	-0.14354	0.0363479	0.418	ns
MUC5B+	Diagnosis	Control	COPD	0	-0.0250006	-0.158645	0.108644	0.963	ns		MUC5B+	Diagnosis	Control	COPD	0	0.0528439	-0.0319153	0.137603	0.378	ns
MUC5B+	Diagnosis	Control	IPF	0	0.501977	0.424555	0.579399	0	****		MUC5B+	Diagnosis	Control	IPF	0	-0.0225085	-0.0716106	0.0265937	0.641	ns
MUC5B+	Diagnosis	Control	Other-ILD	0	0.456726	0.370259	0.543192	0	****		MUC5B+	Diagnosis	Control	Other-ILD	0	-0.0682431	-0.123081	-0.0134049	0.00759	**
MUC5B+	Diagnosis	COPD	IPF	0	0.526978	0.413699	0.640257	0	****		MUC5B+	Diagnosis	COPD	IPF	0	-0.0753523	-0.147195	-0.00350928	0.0355	*
MUC5B+	Diagnosis	COPD	Other-ILD	0	0.481726	0.362084	0.601369	0	****		MUC5B+	Diagnosis	COPD	Other-ILD	0	-0.121087	-0.196966	-0.0452079	0.000243	***
MUC5B+	Diagnosis	IPF	Other-ILD	0	-0.0452517	-0.0947259	0.00422243	0.0871	ns		MUC5B+	Diagnosis	IPF	Other-ILD	0	-0.0457346	-0.0771119	-0.0143574	0.00104	**
PNEC/Ionocytes	Diagnosis	Control	COPD	0	0.158625	-0.0641451	0.381396	0.258	ns		PNEC/Ionocytes	Diagnosis	Control	COPD	0	0.126992	-0.0931899	0.347173	0.447	ns
PNEC/Ionocytes	Diagnosis	Control	IPF	0	0.12356	-0.0407997	0.28792	0.214	ns		PNEC/Ionocytes	Diagnosis	Control	IPF	0	0.141493	-0.020957	0.303943	0.113	ns
PNEC/Ionocytes	Diagnosis	Control	Other-ILD	0	0.217485	0.0278748	0.407094	0.0171	*		PNEC/Ionocytes	Diagnosis	Control	Other-ILD	0	-0.0701641	-0.25757	0.117242	0.77	ns
PNEC/Ionocytes	Diagnosis	COPD	IPF	0	-0.0350654	-0.211194	0.141063	0.956	ns		PNEC/Ionocytes	Diagnosis	COPD	IPF	0	0.014501	-0.159581	0.188583	0.997	ns
PNEC/Ionocytes	Diagnosis	COPD	Other-ILD	0	0.0588591	-0.141038	0.258757	0.873	ns		PNEC/Ionocytes	Diagnosis	COPD	Other-ILD	0	-0.197156	-0.39473	0.000418597	0.0507	ns
PNEC/Ionocytes	Diagnosis	IPF	Other-ILD	0	0.0939245	-0.0377814	0.22563	0.257	ns		PNEC/Ionocytes	Diagnosis	IPF	Other-ILD	0	-0.211657	-0.341832	-0.0814816	0.000185	***
SCGB3A2+	Diagnosis	Control	COPD	0	0.383865	0.283858	0.483873	0	****		SCGB3A2+	Diagnosis	Control	COPD	0	0.053779	-0.00839297	0.115951	0.117	ns
SCGB3A2+	Diagnosis	Control	IPF	0	0.666201	0.6	0.732402	0	****		SCGB3A2+	Diagnosis	Control	IPF	0	0.0575723	0.0164169	0.0987277	0.00186	**
SCGB3A2+	Diagnosis	Control	Other-ILD	0	0.627047	0.550786	0.703307	0	****		SCGB3A2+	Diagnosis	Control	Other-ILD	0	0.0401797	-0.00722959	0.087589	0.13	ns
SCGB3A2+	Diagnosis	COPD	IPF	0	0.282335	0.199602	0.365068	0	****		SCGB3A2+	Diagnosis	COPD	IPF	0	0.00379326	-0.0476398	0.0552263	0.998	ns
SCGB3A2+	Diagnosis	COPD	Other-ILD	0	0.243181	0.152198	0.334164	3.11e-11	****		SCGB3A2+	Diagnosis	COPD	Other-ILD	0	-0.0135993	-0.0701611	0.0429625	0.926	ns
SCGB3A2+	Diagnosis	IPF	Other-ILD	0	-0.0391543	-0.0907197	0.012411	0.207	ns		SCGB3A2+	Diagnosis	IPF	Other-ILD	0	-0.0173926	-0.0494495	0.0146643	0.503	ns
SCGB3A2+/SCGB1A1+	Diagnosis	Control	COPD	0	0.0622164	-0.033958	0.158391	0.344	ns		SCGB3A2+/SCGB1A1+	Diagnosis	Control	COPD	0	-0.124948	-0.18441	-0.0654867	4.11e-07	****
SCGB3A2+/SCGB1A1+	Diagnosis	Control	IPF	0	0.326123	0.256049	0.396197	2.42e-11	****		SCGB3A2+/SCGB1A1+	Diagnosis	Control	IPF	0	-0.0481731	-0.0914976	-0.00484865	0.0223	*
SCGB3A2+/SCGB1A1+	Diagnosis	Control	Other-ILD	0	0.284602	0.208136	0.361067	2.43e-11	****		SCGB3A2+/SCGB1A1+	Diagnosis	Control	Other-ILD	0	-0.13247	-0.179746	-0.0851935	2.82e-11	****
SCGB3A2+/SCGB1A1+	Diagnosis	COPD	IPF	0	0.263907	0.187822	0.339991	2.43e-11	****		SCGB3A2+/SCGB1A1+	Diagnosis	COPD	IPF	0	0.0767753	0.0297346	0.123816	0.000163	***
SCGB3A2+/SCGB1A1+	Diagnosis	COPD	Other-ILD	0	0.222385	0.140376	0.304394	4.51e-11	****		SCGB3A2+/SCGB1A1+	Diagnosis	COPD	Other-ILD	0	-0.00752123	-0.0582248	0.0431824	0.981	ns
SCGB3A2+/SCGB1A1+	Diagnosis	IPF	Other-ILD	0	-0.0415214	-0.0903708	0.00732799	0.128	ns		SCGB3A2+/SCGB1A1+	Diagnosis	IPF	Other-ILD	0	-0.0842965	-0.114499	-0.0540944	2.91e-11	****
Transitional AT2	Diagnosis	Control	COPD	0	0.253685	0.105291	0.40208	6.81e-05	****		Transitional AT2	Diagnosis	Control	COPD	0	0.101208	-0.00942334	0.211839	0.0869	ns
Transitional AT2	Diagnosis	Control	IPF	0	0.297851	0.213974	0.381728	0	****		Transitional AT2	Diagnosis	Control	IPF	0	0.0964486	0.0339168	0.15898	0.000438	***
Transitional AT2	Diagnosis	Control	Other-ILD	0	0.287536	0.1822	0.392873	0	****		Transitional AT2	Diagnosis	Control	Other-ILD	0	-0.0306422	-0.109173	0.0478883	0.748	ns
Transitional AT2	Diagnosis	COPD	IPF	0	0.0441655	-0.113131	0.201462	0.888	ns		Transitional AT2	Diagnosis	COPD	IPF	0	-0.0047593	-0.122027	0.112509	1	ns
Transitional AT2	Diagnosis	COPD	Other-ILD	0	0.0338507	-0.135863	0.203564	0.956	ns		Transitional AT2	Diagnosis	COPD	Other-ILD	0	-0.13185	-0.258375	-0.00532495	0.0373	*
Transitional AT2	Diagnosis	IPF	Other-ILD	0	-0.0103148	-0.127861	0.107231	0.996	ns		Transitional AT2	Diagnosis	IPF	Other-ILD	0	-0.127091	-0.214724	-0.0394577	0.00113	**

## Sheet: Fig4A_Immune_Cellproportion
	CellType	term	group1	group2	null.value	estimate	conf.low	conf.high	p.adj	p.adj.signif
1	B Cells	Diagnosis	Other-ILD	IPF	0	0.00750728	-0.00299737	0.0180119	0.253	ns
2	B Cells	Diagnosis	Other-ILD	COPD	0	0.00917001	-0.00285076	0.0211908	0.2	ns
3	B Cells	Diagnosis	Other-ILD	Control	0	-0.00370376	-0.014259	0.00685145	0.8	ns
4	B Cells	Diagnosis	IPF	COPD	0	0.00166272	-0.00703602	0.0103615	0.96	ns
5	B Cells	Diagnosis	IPF	Control	0	-0.011211	-0.0177365	-0.00468559	8.25e-05	****
6	B Cells	Diagnosis	COPD	Control	0	-0.0128738	-0.0216335	-0.00411405	0.00106	**
7	CD4 T Cells	Diagnosis	Other-ILD	IPF	0	0.00128615	-0.0251619	0.0277342	0.999	ns
8	CD4 T Cells	Diagnosis	Other-ILD	COPD	0	0.0157422	-0.014523	0.0460074	0.534	ns
9	CD4 T Cells	Diagnosis	Other-ILD	Control	0	-0.0122021	-0.0387773	0.0143732	0.634	ns
10	CD4 T Cells	Diagnosis	IPF	COPD	0	0.014456	-0.00744516	0.0363572	0.321	ns
11	CD4 T Cells	Diagnosis	IPF	Control	0	-0.0134882	-0.0299176	0.00294121	0.148	ns
12	CD4 T Cells	Diagnosis	COPD	Control	0	-0.0279442	-0.0499989	-0.00588952	0.0066	**
13	CD8 T Cells	Diagnosis	Other-ILD	IPF	0	0.0148283	-0.0311231	0.0607797	0.837	ns
14	CD8 T Cells	Diagnosis	Other-ILD	COPD	0	0.0468871	-0.00569637	0.0994705	0.0992	ns
15	CD8 T Cells	Diagnosis	Other-ILD	Control	0	0.000652121	-0.0455204	0.0468246	1	ns
16	CD8 T Cells	Diagnosis	IPF	COPD	0	0.0320587	-0.00599287	0.0701104	0.132	ns
17	CD8 T Cells	Diagnosis	IPF	Control	0	-0.0141762	-0.042721	0.0143686	0.573	ns
18	CD8 T Cells	Diagnosis	COPD	Control	0	-0.0462349	-0.0845533	-0.0079166	0.0109	*
19	cDCs	Diagnosis	Other-ILD	IPF	0	-0.0146042	-0.0289161	-0.00029222	0.0435	*
20	cDCs	Diagnosis	Other-ILD	COPD	0	-0.0149096	-0.0312872	0.00146793	0.0886	ns
21	cDCs	Diagnosis	Other-ILD	Control	0	-0.0271822	-0.041563	-0.0128014	1.17e-05	****
22	cDCs	Diagnosis	IPF	COPD	0	-0.000305463	-0.012157	0.011546	1	ns
23	cDCs	Diagnosis	IPF	Control	0	-0.012578	-0.0214686	-0.00368749	0.00178	**
24	cDCs	Diagnosis	COPD	Control	0	-0.0122726	-0.0242071	-0.000337975	0.0412	*
25	Macrophages	Diagnosis	Other-ILD	IPF	0	-0.0946682	-0.271114	0.081778	0.507	ns
26	Macrophages	Diagnosis	Other-ILD	COPD	0	-0.184501	-0.386413	0.0174117	0.0868	ns
27	Macrophages	Diagnosis	Other-ILD	Control	0	-0.143952	-0.321247	0.0333438	0.156	ns
28	Macrophages	Diagnosis	IPF	COPD	0	-0.0898324	-0.235945	0.05628	0.385	ns
29	Macrophages	Diagnosis	IPF	Control	0	-0.0492833	-0.158891	0.0603244	0.65	ns
30	Macrophages	Diagnosis	COPD	Control	0	0.040549	-0.106588	0.187686	0.892	ns
31	Mast Cells	Diagnosis	Other-ILD	IPF	0	0.000308627	-0.00453969	0.00515694	0.998	ns
32	Mast Cells	Diagnosis	Other-ILD	COPD	0	0.0007804	-0.00476766	0.00632846	0.983	ns
33	Mast Cells	Diagnosis	Other-ILD	Control	0	-0.00259981	-0.00747145	0.00227183	0.512	ns
34	Mast Cells	Diagnosis	IPF	COPD	0	0.000471773	-0.00354304	0.00448658	0.99	ns
35	Mast Cells	Diagnosis	IPF	Control	0	-0.00290844	-0.00592019	0.000103316	0.0627	ns
36	Mast Cells	Diagnosis	COPD	Control	0	-0.00338021	-0.00742316	0.000662743	0.136	ns
37	Monocytes	Diagnosis	Other-ILD	IPF	0	-0.00374402	-0.0057416	-0.00174643	1.41e-05	****
38	Monocytes	Diagnosis	Other-ILD	COPD	0	-0.00404264	-0.00632854	-0.00175675	4.72e-05	****
39	Monocytes	Diagnosis	Other-ILD	Control	0	-0.00376463	-0.00577183	-0.00175743	1.39e-05	****
40	Monocytes	Diagnosis	IPF	COPD	0	-0.000298627	-0.0019528	0.00135554	0.966	ns
41	Monocytes	Diagnosis	IPF	Control	0	-2.06e-05	-0.00126151	0.00122028	1	ns
42	Monocytes	Diagnosis	COPD	Control	0	0.000278009	-0.00138776	0.00194377	0.973	ns
43	NK Cells	Diagnosis	Other-ILD	IPF	0	0.00858977	9.31e-05	0.0170865	0.0464	*
44	NK Cells	Diagnosis	Other-ILD	COPD	0	0.0162175	0.00649443	0.0259405	0.000142	***
45	NK Cells	Diagnosis	Other-ILD	Control	0	0.00530708	-0.00323052	0.0138447	0.375	ns
46	NK Cells	Diagnosis	IPF	COPD	0	0.00762768	0.000591689	0.0146637	0.0278	*
47	NK Cells	Diagnosis	IPF	Control	0	-0.00328269	-0.00856082	0.00199543	0.375	ns
48	NK Cells	Diagnosis	COPD	Control	0	-0.0109104	-0.0179957	-0.00382506	0.000532	***
49	pDCs	Diagnosis	Other-ILD	IPF	0	-0.000938258	-0.00270982	0.000833307	0.518	ns
50	pDCs	Diagnosis	Other-ILD	COPD	0	-0.00014145	-0.0021687	0.0018858	0.998	ns
51	pDCs	Diagnosis	Other-ILD	Control	0	-0.00262679	-0.00440688	-0.000846706	0.001	***
52	pDCs	Diagnosis	IPF	COPD	0	0.000796807	-0.000670197	0.00226381	0.497	ns
53	pDCs	Diagnosis	IPF	Control	0	-0.00168854	-0.00278903	-0.000588049	0.000562	***
54	pDCs	Diagnosis	COPD	Control	0	-0.00248534	-0.00396263	-0.00100806	0.000121	***
55	Plasma Cells	Diagnosis	Other-ILD	IPF	0	-0.00187682	-0.00623096	0.00247732	0.68	ns
56	Plasma Cells	Diagnosis	Other-ILD	COPD	0	0.000552464	-0.0044301	0.00553503	0.992	ns
57	Plasma Cells	Diagnosis	Other-ILD	Control	0	-0.00280107	-0.00717616	0.00157402	0.349	ns
58	Plasma Cells	Diagnosis	IPF	COPD	0	0.00242928	-0.00117631	0.00603488	0.303	ns
59	Plasma Cells	Diagnosis	IPF	Control	0	-0.000924248	-0.00362902	0.00178053	0.813	ns
60	Plasma Cells	Diagnosis	COPD	Control	0	-0.00335353	-0.0069844	0.000277337	0.0817	ns
61	Proliferating Macrophages	Diagnosis	Other-ILD	IPF	0	-0.00171945	-0.00546418	0.00202528	0.634	ns
62	Proliferating Macrophages	Diagnosis	Other-ILD	COPD	0	-0.00564871	-0.0099339	-0.00136351	0.00426	**
63	Proliferating Macrophages	Diagnosis	Other-ILD	Control	0	-0.00447121	-0.00823395	-0.000708458	0.0126	*
64	Proliferating Macrophages	Diagnosis	IPF	COPD	0	-0.00392926	-0.00703021	-0.000828307	0.0066	**
65	Proliferating Macrophages	Diagnosis	IPF	Control	0	-0.00275175	-0.00507797	-0.000425544	0.0131	*
66	Proliferating Macrophages	Diagnosis	COPD	Control	0	0.0011775	-0.00194519	0.00430019	0.763	ns
67	Proliferating T Cells	Diagnosis	Other-ILD	IPF	0	-0.00497654	-0.00920503	-0.000748043	0.0138	*
68	Proliferating T Cells	Diagnosis	Other-ILD	COPD	0	-0.00604032	-0.0108791	-0.00120154	0.00772	**
69	Proliferating T Cells	Diagnosis	Other-ILD	Control	0	-0.00629008	-0.0105389	-0.00204123	0.000955	***
70	Proliferating T Cells	Diagnosis	IPF	COPD	0	-0.00106378	-0.00456533	0.00243777	0.86	ns
71	Proliferating T Cells	Diagnosis	IPF	Control	0	-0.00131354	-0.00394026	0.00131319	0.567	ns
72	Proliferating T Cells	Diagnosis	COPD	Control	0	-0.000249755	-0.00377585	0.00327634	0.998	ns

## Sheet: FIg4_Modulescore
HLA Type II scores												Cytotoxic scores
CellType	term	group1	group2	null.value	estimate	conf.low	conf.high	p.adj	p.adj.signif			CellType	term	group1	group2	null.value	estimate	conf.low	conf.high	p.adj	p.adj.signif
B Cells	Diagnosis	Control	COPD	0	-0.143449	-0.185042	-0.101856	0	****			CD4 T Cells	Diagnosis	Control	COPD	0	0.1311	0.109185	0.153016	0	****
B Cells	Diagnosis	Control	IPF	0	0.0891141	0.0524479	0.12578	2.54e-09	****			CD4 T Cells	Diagnosis	Control	IPF	0	0.0274864	0.00782662	0.0471463	0.00187	**
B Cells	Diagnosis	Control	Other-ILD	0	0.45577	0.397457	0.514083	0	****			CD4 T Cells	Diagnosis	Control	Other-ILD	0	0.0475969	0.0187196	0.0764742	0.000135	***
B Cells	Diagnosis	COPD	IPF	0	0.232563	0.201885	0.263241	0	****			CD4 T Cells	Diagnosis	COPD	IPF	0	-0.103614	-0.122258	-0.0849702	0	****
B Cells	Diagnosis	COPD	Other-ILD	0	0.599219	0.544473	0.653965	0	****			CD4 T Cells	Diagnosis	COPD	Other-ILD	0	-0.0835034	-0.111699	-0.0553081	0	****
B Cells	Diagnosis	IPF	Other-ILD	0	0.366656	0.315552	0.417759	0	****			CD4 T Cells	Diagnosis	IPF	Other-ILD	0	0.0201104	-0.0063695	0.0465904	0.207	ns
CD4 T Cells	Diagnosis	Control	COPD	0	0.0766575	0.0456948	0.10762	0	****			CD8 T Cells	Diagnosis	Control	COPD	0	0.0246945	0.00136062	0.0480284	0.0332	*
CD4 T Cells	Diagnosis	Control	IPF	0	-0.0453114	-0.073087	-0.0175357	0.000163	***			CD8 T Cells	Diagnosis	Control	IPF	0	0.314772	0.293248	0.336296	0	****
CD4 T Cells	Diagnosis	Control	Other-ILD	0	0.236792	0.195994	0.27759	0	****			CD8 T Cells	Diagnosis	Control	Other-ILD	0	0.715705	0.676984	0.754425	0	****
CD4 T Cells	Diagnosis	COPD	IPF	0	-0.121969	-0.148309	-0.0956289	0	****			CD8 T Cells	Diagnosis	COPD	IPF	0	0.290078	0.26928	0.310876	0	****
CD4 T Cells	Diagnosis	COPD	Other-ILD	0	0.160134	0.1203	0.199969	0	****			CD8 T Cells	Diagnosis	COPD	Other-ILD	0	0.69101	0.652688	0.729332	0	****
CD4 T Cells	Diagnosis	IPF	Other-ILD	0	0.282103	0.244692	0.319514	0	****			CD8 T Cells	Diagnosis	IPF	Other-ILD	0	0.400932	0.363685	0.43818	0	****
CD8 T Cells	Diagnosis	Control	COPD	0	-0.042253	-0.0525435	-0.0319624	3.66e-14	****			NK Cells	Diagnosis	Control	COPD	0	0.161479	0.127182	0.195776	2.1e-11	****
CD8 T Cells	Diagnosis	Control	IPF	0	0.04861	0.0391176	0.0581023	0	****			NK Cells	Diagnosis	Control	IPF	0	0.32822	0.29695	0.359489	2.1e-11	****
CD8 T Cells	Diagnosis	Control	Other-ILD	0	0.113661	0.096585	0.130738	0	****			NK Cells	Diagnosis	Control	Other-ILD	0	0.676189	0.572291	0.780087	2.1e-11	****
CD8 T Cells	Diagnosis	COPD	IPF	0	0.0908629	0.0816907	0.100035	0	****			NK Cells	Diagnosis	COPD	IPF	0	0.166741	0.135651	0.197831	2.1e-11	****
CD8 T Cells	Diagnosis	COPD	Other-ILD	0	0.155914	0.139014	0.172815	0	****			NK Cells	Diagnosis	COPD	Other-ILD	0	0.51471	0.410866	0.618554	2.1e-11	****
CD8 T Cells	Diagnosis	IPF	Other-ILD	0	0.0650514	0.0486247	0.0814781	3.72e-14	****			NK Cells	Diagnosis	IPF	Other-ILD	0	0.347969	0.245085	0.450853	2.11e-11	****
cDCs	Diagnosis	Control	COPD	0	0.0775279	0.0303814	0.124674	0.000141	***			Proliferating T Cells	Diagnosis	Control	COPD	0	-0.187983	-0.301109	-0.0748565	0.000118	***
cDCs	Diagnosis	Control	IPF	0	0.274973	0.23629	0.313655	2.53e-08	****			Proliferating T Cells	Diagnosis	Control	IPF	0	-0.346002	-0.424638	-0.267366	0	****
cDCs	Diagnosis	Control	Other-ILD	0	0.554594	0.507871	0.601317	2.53e-08	****			Proliferating T Cells	Diagnosis	Control	Other-ILD	0	-0.534875	-0.622331	-0.447418	0	****
cDCs	Diagnosis	COPD	IPF	0	0.197445	0.157569	0.23732	2.53e-08	****			Proliferating T Cells	Diagnosis	COPD	IPF	0	-0.158019	-0.262959	-0.0530799	0.000642	***
cDCs	Diagnosis	COPD	Other-ILD	0	0.477066	0.42935	0.524782	2.53e-08	****			Proliferating T Cells	Diagnosis	COPD	Other-ILD	0	-0.346892	-0.458594	-0.23519	0	****
cDCs	Diagnosis	IPF	Other-ILD	0	0.279621	0.240247	0.318996	2.53e-08	****			Proliferating T Cells	Diagnosis	IPF	Other-ILD	0	-0.188872	-0.265445	-0.1123	1.15e-09	****
Macrophages	Diagnosis	Control	COPD	0	0.0742041	0.0653344	0.0830737	0	****
Macrophages	Diagnosis	Control	IPF	0	0.046122	0.040021	0.052223	0	****			Exhaustion scores
Macrophages	Diagnosis	Control	Other-ILD	0	0.41368	0.404808	0.422552	0	****			CellType	term	group1	group2	null.value	estimate	conf.low	conf.high	p.adj	p.adj.signif
Macrophages	Diagnosis	COPD	IPF	0	-0.0280821	-0.0367529	-0.0194113	4.33e-14	****			CD4 T Cells	Diagnosis	Control	COPD	0	0.0209564	0.0109751	0.0309377	2.59e-07	****
Macrophages	Diagnosis	COPD	Other-ILD	0	0.339476	0.328675	0.350277	0	****			CD4 T Cells	Diagnosis	Control	IPF	0	0.0648266	0.0558727	0.0737805	0	****
Macrophages	Diagnosis	IPF	Other-ILD	0	0.367558	0.358885	0.376231	0	****			CD4 T Cells	Diagnosis	Control	Other-ILD	0	0.0399468	0.0267949	0.0530987	0	****
Mast Cells	Diagnosis	Control	COPD	0	-0.19291	-0.263858	-0.121962	0	****			CD4 T Cells	Diagnosis	COPD	IPF	0	0.0438702	0.0353791	0.0523613	0	****
Mast Cells	Diagnosis	Control	IPF	0	-0.208159	-0.268425	-0.147893	0	****			CD4 T Cells	Diagnosis	COPD	Other-ILD	0	0.0189904	0.00614906	0.0318317	0.000837	***
Mast Cells	Diagnosis	Control	Other-ILD	0	-0.0013448	-0.0863361	0.0836465	1	ns			CD4 T Cells	Diagnosis	IPF	Other-ILD	0	-0.0248798	-0.0369399	-0.0128198	5.41e-07	****
Mast Cells	Diagnosis	COPD	IPF	0	-0.015249	-0.0734797	0.0429818	0.907	ns			CD8 T Cells	Diagnosis	Control	COPD	0	-0.0048369	-0.0106636	0.0009899	0.143	ns
Mast Cells	Diagnosis	COPD	Other-ILD	0	0.191565	0.108005	0.275126	2.45e-08	****			CD8 T Cells	Diagnosis	Control	IPF	0	0.0171837	0.0118089	0.0225585	4.76e-14	****
Mast Cells	Diagnosis	IPF	Other-ILD	0	0.206814	0.13211	0.281518	0	****			CD8 T Cells	Diagnosis	Control	Other-ILD	0	0.0221093	0.0124402	0.0317783	2.54e-08	****
Monocytes	Diagnosis	Control	COPD	0	0.396133	0.216835	0.575432	9.74e-08	****			CD8 T Cells	Diagnosis	COPD	IPF	0	0.0220206	0.016827	0.0272141	3.93e-14	****
Monocytes	Diagnosis	Control	IPF	0	0.231561	0.11112	0.352003	5.11e-06	****			CD8 T Cells	Diagnosis	COPD	Other-ILD	0	0.0269461	0.0173766	0.0365156	2.84e-12	****
Monocytes	Diagnosis	Control	Other-ILD	0	0.190614	0.0687084	0.31252	0.000355	***			CD8 T Cells	Diagnosis	IPF	Other-ILD	0	0.00492554	-0.0043757	0.0142267	0.524	ns
Monocytes	Diagnosis	COPD	IPF	0	-0.164572	-0.342505	0.0133606	0.0816	ns			NK Cells	Diagnosis	Control	COPD	0	-0.0034072	-0.0147008	0.00788635	0.866	ns
Monocytes	Diagnosis	COPD	Other-ILD	0	-0.205519	-0.384447	-0.0265922	0.0168	*			NK Cells	Diagnosis	Control	IPF	0	0.0247179	0.0144214	0.0350145	4.35e-09	****
Monocytes	Diagnosis	IPF	Other-ILD	0	-0.0409474	-0.160836	0.078941	0.816	ns			NK Cells	Diagnosis	Control	Other-ILD	0	0.0498952	0.0156831	0.0841072	0.00103	**
NK Cells	Diagnosis	Control	COPD	0	-0.031099	-0.0476999	-0.0144981	8.98e-06	****			NK Cells	Diagnosis	COPD	IPF	0	0.0281252	0.0178878	0.0383625	3.19e-11	****
NK Cells	Diagnosis	Control	IPF	0	0.00584792	-0.00928741	0.0209833	0.754	ns			NK Cells	Diagnosis	COPD	Other-ILD	0	0.0533024	0.0191081	0.0874967	0.000363	***
NK Cells	Diagnosis	Control	Other-ILD	0	0.144917	0.0946274	0.195207	2.19e-11	****			NK Cells	Diagnosis	IPF	Other-ILD	0	0.0251772	-0.0087009	0.0590553	0.224	ns
NK Cells	Diagnosis	COPD	IPF	0	0.0369469	0.0218987	0.0519952	1.79e-09	****
NK Cells	Diagnosis	COPD	Other-ILD	0	0.176016	0.125753	0.22628	2.11e-11	****
NK Cells	Diagnosis	IPF	Other-ILD	0	0.139069	0.0892704	0.188868	2.58e-11	****
pDCs	Diagnosis	Control	COPD	0	0.0205633	-0.121248	0.162374	0.982	ns
pDCs	Diagnosis	Control	IPF	0	0.0969402	-0.0372481	0.231128	0.247	ns
pDCs	Diagnosis	Control	Other-ILD	0	0.296722	0.146465	0.44698	2.57e-06	****
pDCs	Diagnosis	COPD	IPF	0	0.0763769	-0.00617616	0.15893	0.0815	ns
pDCs	Diagnosis	COPD	Other-ILD	0	0.276159	0.169454	0.382863	2.39e-10	****
pDCs	Diagnosis	IPF	Other-ILD	0	0.199782	0.103439	0.296125	6.71e-07	****
Plasma Cells	Diagnosis	Control	COPD	0	-0.0719146	-0.138039	-0.00578975	0.0268	*
Plasma Cells	Diagnosis	Control	IPF	0	0.177619	0.116787	0.238451	0	****
Plasma Cells	Diagnosis	Control	Other-ILD	0	-0.0463908	-0.12462	0.0318387	0.423	ns
Plasma Cells	Diagnosis	COPD	IPF	0	0.249534	0.189488	0.309579	0	****
Plasma Cells	Diagnosis	COPD	Other-ILD	0	0.0255238	-0.0520958	0.103143	0.833	ns
Plasma Cells	Diagnosis	IPF	Other-ILD	0	-0.22401	-0.297173	-0.150847	0	****
Proliferating Macrophages	Diagnosis	Control	COPD	0	-0.343507	-0.77941	0.0923967	0.179	ns
Proliferating Macrophages	Diagnosis	Control	IPF	0	-0.132583	-0.209118	-0.0560487	5.23e-05	****
Proliferating Macrophages	Diagnosis	Control	Other-ILD	0	0.0503888	-0.0421984	0.142976	0.5	ns
Proliferating Macrophages	Diagnosis	COPD	IPF	0	0.210924	-0.22133	0.643177	0.592	ns
Proliferating Macrophages	Diagnosis	COPD	Other-ILD	0	0.393896	-0.0414864	0.829278	0.0925	ns
Proliferating Macrophages	Diagnosis	IPF	Other-ILD	0	0.182972	0.109465	0.256479	1.18e-09	****
Proliferating T Cells	Diagnosis	Control	COPD	0	-0.00416276	-0.149424	0.141099	1	ns
Proliferating T Cells	Diagnosis	Control	IPF	0	0.468043	0.367069	0.569016	0	****
Proliferating T Cells	Diagnosis	Control	Other-ILD	0	0.761609	0.649309	0.873909	0	****
Proliferating T Cells	Diagnosis	COPD	IPF	0	0.472205	0.337456	0.606955	0	****
Proliferating T Cells	Diagnosis	COPD	Other-ILD	0	0.765772	0.622339	0.909204	0	****
Proliferating T Cells	Diagnosis	IPF	Other-ILD	0	0.293566	0.195242	0.391891	0	****

## Sheet: FigS9_ModuleScore
IFNa scores											IL6 scores
CellType	term	group1	group2	null.value	estimate	conf.low	conf.high	p.adj	p.adj.signif		CellType	term	group1	group2	null.value	estimate	conf.low	conf.high	p.adj	p.adj.signif
B Cells	Diagnosis	Control	COPD	0	-0.0174543	-0.0246768	-0.0102317	3.2e-09	****		B Cells	Diagnosis	Control	COPD	0	-0.0220082	-0.0331355	-0.0108809	2.27e-06	****
B Cells	Diagnosis	Control	IPF	0	-0.0102219	-0.016589	-0.00385492	0.000219	***		B Cells	Diagnosis	Control	IPF	0	-0.0156113	-0.0254205	-0.00580197	0.000255	***
B Cells	Diagnosis	Control	Other-ILD	0	0.059409	0.049283	0.0695349	0	****		B Cells	Diagnosis	Control	Other-ILD	0	0.0809018	0.0653014	0.0965022	0	****
B Cells	Diagnosis	COPD	IPF	0	0.00723234	0.00190517	0.0125595	0.00275	**		B Cells	Diagnosis	COPD	IPF	0	0.00639698	-0.00181026	0.0146042	0.187	ns
B Cells	Diagnosis	COPD	Other-ILD	0	0.0768633	0.0673567	0.0863698	0	****		B Cells	Diagnosis	COPD	Other-ILD	0	0.10291	0.0882639	0.117556	0	****
B Cells	Diagnosis	IPF	Other-ILD	0	0.0696309	0.0607569	0.078505	0	****		B Cells	Diagnosis	IPF	Other-ILD	0	0.0965131	0.0828414	0.110185	0	****
CD4 T Cells	Diagnosis	Control	COPD	0	-0.00260868	-0.00809453	0.00287716	0.613	ns		CD4 T Cells	Diagnosis	Control	COPD	0	0.0284612	0.0173451	0.0395773	0	****
CD4 T Cells	Diagnosis	Control	IPF	0	0.000163473	-0.00475769	0.00508464	1	ns		CD4 T Cells	Diagnosis	Control	IPF	0	0.0723336	0.0623617	0.0823055	0	****
CD4 T Cells	Diagnosis	Control	Other-ILD	0	0.0497153	0.0424869	0.0569438	0	****		CD4 T Cells	Diagnosis	Control	Other-ILD	0	0.0911696	0.0765224	0.105817	0	****
CD4 T Cells	Diagnosis	COPD	IPF	0	0.00277216	-0.00189465	0.00743896	0.422	ns		CD4 T Cells	Diagnosis	COPD	IPF	0	0.0438724	0.0344159	0.0533289	0	****
CD4 T Cells	Diagnosis	COPD	Other-ILD	0	0.052324	0.0452663	0.0593817	0	****		CD4 T Cells	Diagnosis	COPD	Other-ILD	0	0.0627084	0.0484071	0.0770096	0	****
CD4 T Cells	Diagnosis	IPF	Other-ILD	0	0.0495518	0.0429235	0.0561802	0	****		CD4 T Cells	Diagnosis	IPF	Other-ILD	0	0.018836	0.0054048	0.0322672	0.00179	**
CD8 T Cells	Diagnosis	Control	COPD	0	-0.010499	-0.0134621	-0.00753588	5.1e-14	****		CD8 T Cells	Diagnosis	Control	COPD	0	-0.0284631	-0.0349021	-0.022024	0	****
CD8 T Cells	Diagnosis	Control	IPF	0	0.00461063	0.00187735	0.00734392	8.65e-05	****		CD8 T Cells	Diagnosis	Control	IPF	0	-0.00183432	-0.00777394	0.0041053	0.857	ns
CD8 T Cells	Diagnosis	Control	Other-ILD	0	0.0488583	0.0439413	0.0537754	0	****		CD8 T Cells	Diagnosis	Control	Other-ILD	0	0.027594	0.0169088	0.0382791	1.95e-10	****
CD8 T Cells	Diagnosis	COPD	IPF	0	0.0151096	0.0124685	0.0177508	0	****		CD8 T Cells	Diagnosis	COPD	IPF	0	0.0266287	0.0208894	0.0323681	0	****
CD8 T Cells	Diagnosis	COPD	Other-ILD	0	0.0593573	0.0544909	0.0642238	0	****		CD8 T Cells	Diagnosis	COPD	Other-ILD	0	0.056057	0.0454819	0.0666321	0	****
CD8 T Cells	Diagnosis	IPF	Other-ILD	0	0.0442477	0.0395177	0.0489777	0	****		CD8 T Cells	Diagnosis	IPF	Other-ILD	0	0.0294283	0.0191497	0.0397069	1.17e-12	****
cDCs	Diagnosis	Control	COPD	0	-0.0276448	-0.0379685	-0.017321	2.53e-08	****		cDCs	Diagnosis	Control	COPD	0	0.00523857	-0.00622451	0.0167016	0.643	ns
cDCs	Diagnosis	Control	IPF	0	-0.0338881	-0.0423584	-0.0254178	2.53e-08	****		cDCs	Diagnosis	Control	IPF	0	-0.00297591	-0.012381	0.00642915	0.848	ns
cDCs	Diagnosis	Control	Other-ILD	0	0.0068937	-0.00333741	0.0171248	0.307	ns		cDCs	Diagnosis	Control	Other-ILD	0	0.0543492	0.042989	0.0657094	2.53e-08	****
cDCs	Diagnosis	COPD	IPF	0	-0.00624338	-0.014975	0.00248823	0.256	ns		cDCs	Diagnosis	COPD	IPF	0	-0.00821448	-0.0179097	0.00148074	0.13	ns
cDCs	Diagnosis	COPD	Other-ILD	0	0.0345385	0.02409	0.0449869	2.53e-08	****		cDCs	Diagnosis	COPD	Other-ILD	0	0.0491106	0.0375091	0.0607122	2.53e-08	****
cDCs	Diagnosis	IPF	Other-ILD	0	0.0407818	0.03216	0.0494037	2.53e-08	****		cDCs	Diagnosis	IPF	Other-ILD	0	0.0573251	0.0477517	0.0668985	2.53e-08	****
Macrophages	Diagnosis	Control	COPD	0	0.0241516	0.0220104	0.0262929	0	****		Macrophages	Diagnosis	Control	COPD	0	0.00403016	0.00163329	0.00642703	9.21e-05	****
Macrophages	Diagnosis	Control	IPF	0	-0.0056782	-0.00715106	-0.00420534	3.57e-14	****		Macrophages	Diagnosis	Control	IPF	0	-0.00164301	-0.00329171	5.69083e-06	0.0512	ns
Macrophages	Diagnosis	Control	Other-ILD	0	0.0308454	0.0287036	0.0329871	0	****		Macrophages	Diagnosis	Control	Other-ILD	0	0.0352073	0.0328099	0.0376047	0	****
Macrophages	Diagnosis	COPD	IPF	0	-0.0298298	-0.0319231	-0.0277366	0	****		Macrophages	Diagnosis	COPD	IPF	0	-0.00567317	-0.0080163	-0.00333004	2.98e-09	****
Macrophages	Diagnosis	COPD	Other-ILD	0	0.00669371	0.00408618	0.00930124	2.55e-10	****		Macrophages	Diagnosis	COPD	Other-ILD	0	0.0311771	0.0282583	0.0340959	0	****
Macrophages	Diagnosis	IPF	Other-ILD	0	0.0365236	0.0344298	0.0386173	0	****		Macrophages	Diagnosis	IPF	Other-ILD	0	0.0368503	0.0345066	0.0391939	0	****
Mast Cells	Diagnosis	Control	COPD	0	-0.0213606	-0.0348368	-0.00788454	0.000276	***		Mast Cells	Diagnosis	Control	COPD	0	0.0916911	0.0644163	0.118966	0	****
Mast Cells	Diagnosis	Control	IPF	0	-0.00922194	-0.020669	0.00222515	0.163	ns		Mast Cells	Diagnosis	Control	IPF	0	0.0550365	0.0318682	0.0782047	6.3e-09	****
Mast Cells	Diagnosis	Control	Other-ILD	0	-0.00396491	-0.0201084	0.0121786	0.922	ns		Mast Cells	Diagnosis	Control	Other-ILD	0	0.130515	0.0978413	0.163188	0	****
Mast Cells	Diagnosis	COPD	IPF	0	0.0121387	0.00107816	0.0231992	0.0249	*		Mast Cells	Diagnosis	COPD	IPF	0	-0.0366546	-0.0590405	-0.0142688	0.000155	***
Mast Cells	Diagnosis	COPD	Other-ILD	0	0.0173957	0.00152397	0.0332675	0.0251	*		Mast Cells	Diagnosis	COPD	Other-ILD	0	0.0388237	0.00670023	0.0709472	0.0103	*
Mast Cells	Diagnosis	IPF	Other-ILD	0	0.00525704	-0.00893252	0.0194466	0.776	ns		Mast Cells	Diagnosis	IPF	Other-ILD	0	0.0754784	0.0467596	0.104197	0	****
Monocytes	Diagnosis	Control	COPD	0	0.103896	0.0631621	0.14463	4.6e-10	****		Monocytes	Diagnosis	Control	COPD	0	0.0712129	0.0184218	0.124004	0.00302	**
Monocytes	Diagnosis	Control	IPF	0	0.0329414	0.00557898	0.0603038	0.0108	*		Monocytes	Diagnosis	Control	IPF	0	0.0352195	-0.000242254	0.0706812	0.0524	ns
Monocytes	Diagnosis	Control	Other-ILD	0	0.0232729	-0.00442226	0.050968	0.135	ns		Monocytes	Diagnosis	Control	Other-ILD	0	0.0615632	0.0256703	0.0974562	6.54e-05	****
Monocytes	Diagnosis	COPD	IPF	0	-0.0709545	-0.111378	-0.0305309	4.08e-05	****		Monocytes	Diagnosis	COPD	IPF	0	-0.0359934	-0.0883825	0.0163957	0.29	ns
Monocytes	Diagnosis	COPD	Other-ILD	0	-0.0806231	-0.121273	-0.0399735	2.3e-06	****		Monocytes	Diagnosis	COPD	Other-ILD	0	-0.00964964	-0.0623315	0.0430323	0.965	ns
Monocytes	Diagnosis	IPF	Other-ILD	0	-0.00966854	-0.0369054	0.0175683	0.798	ns		Monocytes	Diagnosis	IPF	Other-ILD	0	0.0263437	-0.00895525	0.0616427	0.22	ns
NK Cells	Diagnosis	Control	COPD	0	-0.0109503	-0.015811	-0.00608956	4.41e-08	****		NK Cells	Diagnosis	Control	COPD	0	-0.0248183	-0.0351316	-0.0145051	3.96e-09	****
NK Cells	Diagnosis	Control	IPF	0	0.000751298	-0.00368032	0.00518292	0.972	ns		NK Cells	Diagnosis	Control	IPF	0	-0.00922052	-0.0186233	0.000182297	0.057	ns
NK Cells	Diagnosis	Control	Other-ILD	0	0.0618256	0.0471008	0.0765504	2.11e-11	****		NK Cells	Diagnosis	Control	Other-ILD	0	0.082664	0.0514216	0.113907	8.88e-11	****
NK Cells	Diagnosis	COPD	IPF	0	0.0117016	0.00729546	0.0161077	7.79e-11	****		NK Cells	Diagnosis	COPD	IPF	0	0.0155978	0.00624909	0.0249465	0.000108	***
NK Cells	Diagnosis	COPD	Other-ILD	0	0.0727759	0.0580587	0.0874931	2.1e-11	****		NK Cells	Diagnosis	COPD	Other-ILD	0	0.107482	0.0762561	0.138709	2.11e-11	****
NK Cells	Diagnosis	IPF	Other-ILD	0	0.0610743	0.0464932	0.0756554	2.11e-11	****		NK Cells	Diagnosis	IPF	Other-ILD	0	0.0918846	0.0609471	0.122822	2.12e-11	****
pDCs	Diagnosis	Control	COPD	0	0.061802	0.0243343	0.0992698	0.000138	***		pDCs	Diagnosis	Control	COPD	0	0.0152753	-0.0276769	0.0582275	0.797	ns
pDCs	Diagnosis	Control	IPF	0	0.0212203	-0.0142334	0.0566741	0.414	ns		pDCs	Diagnosis	Control	IPF	0	0.00771829	-0.0329251	0.0483617	0.962	ns
pDCs	Diagnosis	Control	Other-ILD	0	0.111938	0.0722383	0.151637	2.72e-12	****		pDCs	Diagnosis	Control	Other-ILD	0	0.0685173	0.0230068	0.114028	0.000651	***
pDCs	Diagnosis	COPD	IPF	0	-0.0405817	-0.062393	-0.0187704	1.12e-05	****		pDCs	Diagnosis	COPD	IPF	0	-0.00755701	-0.032561	0.017447	0.865	ns
pDCs	Diagnosis	COPD	Other-ILD	0	0.0501357	0.0219434	0.0783279	3.08e-05	****		pDCs	Diagnosis	COPD	Other-ILD	0	0.053242	0.020923	0.085561	0.000141	***
pDCs	Diagnosis	IPF	Other-ILD	0	0.0907174	0.0652627	0.116172	0	****		pDCs	Diagnosis	IPF	Other-ILD	0	0.060799	0.0316183	0.0899796	5.85e-07	****
Plasma Cells	Diagnosis	Control	COPD	0	-0.00452494	-0.0164934	0.0074435	0.766	ns		Plasma Cells	Diagnosis	Control	COPD	0	0.0451946	0.0217016	0.0686877	4.8e-06	****
Plasma Cells	Diagnosis	Control	IPF	0	0.0177672	0.00675684	0.0287776	0.000202	***		Plasma Cells	Diagnosis	Control	IPF	0	0.00229202	-0.0193205	0.0239045	0.993	ns
Plasma Cells	Diagnosis	Control	Other-ILD	0	0.0295319	0.0153725	0.0436912	5.33e-07	****		Plasma Cells	Diagnosis	Control	Other-ILD	0	0.130955	0.103161	0.158748	0	****
Plasma Cells	Diagnosis	COPD	IPF	0	0.0222922	0.0114241	0.0331603	8.64e-07	****		Plasma Cells	Diagnosis	COPD	IPF	0	-0.0429026	-0.0642358	-0.0215695	1.5e-06	****
Plasma Cells	Diagnosis	COPD	Other-ILD	0	0.0340568	0.0200079	0.0481058	1.97e-09	****		Plasma Cells	Diagnosis	COPD	Other-ILD	0	0.0857601	0.0581831	0.113337	0	****
Plasma Cells	Diagnosis	IPF	Other-ILD	0	0.0117646	-0.00147768	0.0250069	0.102	ns		Plasma Cells	Diagnosis	IPF	Other-ILD	0	0.128663	0.102669	0.154656	0	****
Proliferating Macrophages	Diagnosis	Control	COPD	0	-0.1117	-0.23327	0.00987048	0.0848	ns		Proliferating Macrophages	Diagnosis	Control	COPD	0	-0.062982	-0.175928	0.049964	0.478	ns
Proliferating Macrophages	Diagnosis	Control	IPF	0	-0.0220808	-0.0434258	-0.000735908	0.0394	*		Proliferating Macrophages	Diagnosis	Control	IPF	0	-0.00689638	-0.0267271	0.0129343	0.808	ns
Proliferating Macrophages	Diagnosis	Control	Other-ILD	0	0.00134395	-0.0244779	0.0271659	0.999	ns		Proliferating Macrophages	Diagnosis	Control	Other-ILD	0	-0.0417886	-0.0657787	-0.0177986	4.67e-05	****
Proliferating Macrophages	Diagnosis	COPD	IPF	0	0.089619	-0.0309332	0.210171	0.224	ns		Proliferating Macrophages	Diagnosis	COPD	IPF	0	0.0560856	-0.0559145	0.168086	0.571	ns
Proliferating Macrophages	Diagnosis	COPD	Other-ILD	0	0.113044	-0.00838111	0.234469	0.0786	ns		Proliferating Macrophages	Diagnosis	COPD	Other-ILD	0	0.0211933	-0.0916175	0.134004	0.963	ns
Proliferating Macrophages	Diagnosis	IPF	Other-ILD	0	0.0234248	0.0029243	0.0439253	0.0176	*		Proliferating Macrophages	Diagnosis	IPF	Other-ILD	0	-0.0348923	-0.0539384	-0.0158461	1.56e-05	****
Proliferating T Cells	Diagnosis	Control	COPD	0	-0.0223422	-0.045766	0.00108148	0.0679	ns		Proliferating T Cells	Diagnosis	Control	COPD	0	0.0197398	-0.0159418	0.0554214	0.486	ns
Proliferating T Cells	Diagnosis	Control	IPF	0	0.0188821	0.0025999	0.0351643	0.0154	*		Proliferating T Cells	Diagnosis	Control	IPF	0	0.0145654	-0.0102375	0.0393683	0.432	ns
Proliferating T Cells	Diagnosis	Control	Other-ILD	0	0.036309	0.0182004	0.0544175	1.63e-06	****		Proliferating T Cells	Diagnosis	Control	Other-ILD	0	-0.0152496	-0.0428346	0.0123353	0.486	ns
Proliferating T Cells	Diagnosis	COPD	IPF	0	0.0412244	0.0194958	0.062953	6.8e-06	****		Proliferating T Cells	Diagnosis	COPD	IPF	0	-0.0051744	-0.0382738	0.027925	0.978	ns
Proliferating T Cells	Diagnosis	COPD	Other-ILD	0	0.0586512	0.0355224	0.08178	5.1e-11	****		Proliferating T Cells	Diagnosis	COPD	Other-ILD	0	-0.0349894	-0.0702218	0.000242948	0.0524	ns
Proliferating T Cells	Diagnosis	IPF	Other-ILD	0	0.0174268	0.00157182	0.0332819	0.0246	*		Proliferating T Cells	Diagnosis	IPF	Other-ILD	0	-0.029815	-0.0539671	-0.00566289	0.00829	**
