# Supplementary material for: Chronic lung diseases are associated with gene expression programs favoring SARS-CoV-2 entry and severity
Source: Nat Commun. 2021 Jul 14;12:4314. doi: 10.1038/s41467-021-24467-0 (PMC8280215; doi:10.1038/s41467-021-24467-0)
Supplement: Supplementary file 5 — Supplementary Dataset 3 [file 41467_2021_24467_MOESM5_ESM.zip]

Archive with 103 entries (100 files):
- Table_S6/
- Table_S6/.DS_Store
- __MACOSX/Table_S6/._.DS_Store
- Table_S6/Figure_2/
- Table_S6/Figure_3/
- Table_S6/Figure_2/Transitional AT2 _other_vs_control .csv
- Table_S6/Figure_2/SCGB3A2+SCGB1A1+ _disease_vs_control .csv
- Table_S6/Figure_2/Basal _disease_vs_control .csv
- Table_S6/Figure_2/SCGB3A2+ _copd_vs_control .csv
- Table_S6/Figure_2/AT1 _ipf_vs_control .csv
- __MACOSX/Table_S6/Figure_2/._AT1 _ipf_vs_control .csv
- Table_S6/Figure_2/AT2 _disease_vs_control .csv
- __MACOSX/Table_S6/Figure_2/._AT2 _disease_vs_control .csv
- Table_S6/Figure_2/MUC5B+ _other_vs_control .csv
- Table_S6/Figure_2/MUC5AC+ _disease_vs_control .csv
- Table_S6/Figure_2/Transitional AT2 _disease_vs_control .csv
- Table_S6/Figure_2/PNECIonocytes _copd_vs_control .csv
- Table_S6/Figure_2/Basal _other_vs_control .csv
- Table_S6/Figure_2/Transitional AT2 _ipf_vs_control .csv
- Table_S6/Figure_2/KRT5-KRT17+ _ipf_vs_control .csv
- Table_S6/Figure_2/MUC5AC+ _other_vs_control .csv
- Table_S6/Figure_2/SCGB3A2+ _other_vs_control .csv
- Table_S6/Figure_2/MUC5B+ _ipf_vs_control .csv
- Table_S6/Figure_2/PNECIonocytes _disease_vs_control .csv
- Table_S6/Figure_2/Ciliated Cells _other_vs_control .csv
- Table_S6/Figure_2/Basal _ipf_vs_control .csv
- Table_S6/Figure_2/PNECIonocytes _ipf_vs_control .csv
- Table_S6/Figure_2/Ciliated Cells _copd_vs_control .csv
- Table_S6/Figure_2/KRT5-KRT17+ _copd_vs_control .csv
- Table_S6/Figure_2/AT1 _copd_vs_control .csv
- Table_S6/Figure_2/Ciliated Cells _ipf_vs_control .csv
- Table_S6/Figure_2/SCGB3A2+ _disease_vs_control .csv
- Table_S6/Figure_2/MUC5B+ _disease_vs_control .csv
- Table_S6/Figure_2/AT2 _other_vs_control .csv
- Table_S6/Figure_2/SCGB3A2+SCGB1A1+ _ipf_vs_control .csv
- Table_S6/Figure_2/Ciliated Cells _disease_vs_control .csv
- Table_S6/Figure_2/MUC5AC+ _copd_vs_control .csv
- Table_S6/Figure_2/AT1 _disease_vs_control .csv
- Table_S6/Figure_2/AT1 _other_vs_control .csv
- Table_S6/Figure_2/SCGB3A2+SCGB1A1+ _copd_vs_control .csv
- Table_S6/Figure_2/SCGB3A2+SCGB1A1+ _other_vs_control .csv
- Table_S6/Figure_2/MUC5B+ _copd_vs_control .csv
- Table_S6/Figure_2/AT2 _copd_vs_control .csv
- Table_S6/Figure_2/KRT5-KRT17+ _other_vs_control .csv
- Table_S6/Figure_2/KRT5-KRT17+ _disease_vs_control .csv
- Table_S6/Figure_2/SCGB3A2+ _ipf_vs_control .csv
- Table_S6/Figure_2/Transitional AT2 _copd_vs_control .csv
- Table_S6/Figure_2/AT2 _ipf_vs_control .csv
- __MACOSX/Table_S6/Figure_2/._AT2 _ipf_vs_control .csv
- Table_S6/Figure_2/Basal _copd_vs_control .csv
- Table_S6/Figure_2/MUC5AC+ _ipf_vs_control .csv
- Table_S6/Figure_2/PNECIonocytes _other_vs_control .csv
- Table_S6/Figure_3/Mast Cells _other_vs_control .csv
- Table_S6/Figure_3/CD8 T Cells _other_vs_control .csv
- Table_S6/Figure_3/CD8 T Cells _copd_vs_control .csv
- Table_S6/Figure_3/CD4 T Cells _other_vs_control .csv
- Table_S6/Figure_3/Proliferating T Cells _copd_vs_control .csv
- Table_S6/Figure_3/Plasma Cells _ipf_vs_control .csv
- Table_S6/Figure_3/NK Cells _disease_vs_control .csv
- Table_S6/Figure_3/pDCs _disease_vs_control .csv
- Table_S6/Figure_3/Macrophages _ipf_vs_control .csv
- Table_S6/Figure_3/cDCs _ipf_vs_control .csv
- Table_S6/Figure_3/Proliferating Macrophages _copd_vs_control .csv
- Table_S6/Figure_3/Proliferating T Cells _disease_vs_control .csv
- Table_S6/Figure_3/CD4 T Cells _ipf_vs_control .csv
- Table_S6/Figure_3/Monocytes _copd_vs_control .csv
- Table_S6/Figure_3/cDCs _disease_vs_control .csv
- Table_S6/Figure_3/Monocytes _ipf_vs_control .csv
- Table_S6/Figure_3/Macrophages _copd_vs_control .csv
- Table_S6/Figure_3/cDCs _copd_vs_control .csv
- Table_S6/Figure_3/NK Cells _other_vs_control .csv
- Table_S6/Figure_3/B Cells _ipf_vs_control .csv
- Table_S6/Figure_3/Plasma Cells _disease_vs_control .csv
- Table_S6/Figure_3/CD8 T Cells _disease_vs_control .csv
- Table_S6/Figure_3/CD8 T Cells _ipf_vs_control .csv
- Table_S6/Figure_3/Plasma Cells _copd_vs_control .csv
- Table_S6/Figure_3/pDCs _ipf_vs_control .csv
- Table_S6/Figure_3/20210208_Immune_Boxplot_p_adj_val.csv
- __MACOSX/Table_S6/Figure_3/._20210208_Immune_Boxplot_p_adj_val.csv
- Table_S6/Figure_3/CD4 T Cells _disease_vs_control .csv
- Table_S6/Figure_3/T Cells _disease_vs_control .csv
- Table_S6/Figure_3/Plasma Cells _other_vs_control .csv
- Table_S6/Figure_3/Macrophages _disease_vs_control .csv
- Table_S6/Figure_3/Proliferating Macrophages _disease_vs_control .csv
- Table_S6/Figure_3/Mast Cells _copd_vs_control .csv
- Table_S6/Figure_3/B Cells _disease_vs_control .csv
- Table_S6/Figure_3/NK Cells _ipf_vs_control .csv
- Table_S6/Figure_3/Proliferating Macrophages _ipf_vs_control .csv
- Table_S6/Figure_3/Monocytes _other_vs_control .csv
- Table_S6/Figure_3/Proliferating Macrophages _other_vs_control .csv
- Table_S6/Figure_3/pDCs _other_vs_control .csv
- Table_S6/Figure_3/NK Cells _copd_vs_control .csv
- Table_S6/Figure_3/Mast Cells _ipf_vs_control .csv
- Table_S6/Figure_3/Macrophages _other_vs_control .csv
- Table_S6/Figure_3/cDCs _other_vs_control .csv
- Table_S6/Figure_3/Monocytes _disease_vs_control .csv
- Table_S6/Figure_3/B Cells _copd_vs_control .csv
- Table_S6/Figure_3/Proliferating T Cells _other_vs_control .csv
- Table_S6/Figure_3/B Cells _other_vs_control .csv
- Table_S6/Figure_3/Mast Cells _disease_vs_control .csv
- Table_S6/Figure_3/CD4 T Cells _copd_vs_control .csv
- Table_S6/Figure_3/pDCs _copd_vs_control .csv
- Table_S6/Figure_3/Proliferating T Cells _ipf_vs_control .csv
