# Supplementary material for: Chronic lung diseases are associated with gene expression programs favoring SARS-CoV-2 entry and severity
Source: Nat Commun. 2021 Jul 14;12:4314. doi: 10.1038/s41467-021-24467-0 (PMC8280215; doi:10.1038/s41467-021-24467-0)
Supplement: Supplementary file 5 — Supplementary Dataset 3 [file 41467_2021_24467_MOESM5_ESM.zip › Table_S6/Figure_2/Transitional AT2 _other_vs_control .csv]

p_val	avg_log2FC	pct.1	pct.2	p_val_adj
SOCS2	9.73726341656579e-06	0.345551280033246	0.256	0.126	0.464116923487192
TMPRSS2	1.39675629038842e-05	0.260934547866826	0.471	0.346	0.665749918250736
HSPA5	0.00218916911176497	0.0982478767171757	0.659	0.565	1
CTSL	0.00790334122943191	0.0373176297158251	0.224	0.194	1
LY6E	0.0204294018750132	0.53159708611253	0.682	0.463	1
ITGB6	0.0310443220794907	0.69294310562644	0.671	0.478	1
FURIN	0.257245911374654	0.0865056950846714	0.212	0.169	1
BSG	0.352979458924424	0.197027995328937	0.656	0.55	1
ELF1	0.513522821006883	-0.220964822574387	0.229	0.316	1
ADAM17	0.692350868583784	-0.0861232548583779	0.168	0.201	1
NT5DC1	0.854874839356365	-0.0482495937462549	0.203	0.226	1
SOCS1	0.855816387383974	0.222151849545392	0.156	0.057	1
