# Supplementary material for: Chronic lung diseases are associated with gene expression programs favoring SARS-CoV-2 entry and severity
Source: Nat Commun. 2021 Jul 14;12:4314. doi: 10.1038/s41467-021-24467-0 (PMC8280215; doi:10.1038/s41467-021-24467-0)
Supplement: Supplementary file 5 — Supplementary Dataset 3 [file 41467_2021_24467_MOESM5_ESM.zip › Table_S6/Figure_2/SCGB3A2+SCGB1A1+ _disease_vs_control .csv]

p_val	avg_log2FC	pct.1	pct.2	p_val_adj
HSPA8	3.62320144064804e-06	0.0920261122024046	0.702	0.594	0.172696273467048
CXCL1	0.000106744928301918	0.0788362360260266	0.48	0.41	1
RAB27A	0.000205724151794492	0.0353134702061514	0.216	0.19	1
ICAM1	0.000678611761047639	0.241301080990574	0.383	0.32	1
CTSB	0.00129663060980567	0.249912955881334	0.608	0.527	1
ITGB6	0.00365872825619216	0.112769780931955	0.149	0.09	1
B4GALT5	0.01391608294395	-0.0222138386058295	0.318	0.284	1
SQSTM1	0.0141813497379658	0.104537923365835	0.743	0.741	1
PCSK5	0.0185856478369025	0.116989574270692	0.16	0.141	1
TMPRSS2	0.0352534969393259	0.107838157662942	0.301	0.259	1
BST2	0.0362216491100335	0.144513266959693	0.247	0.213	1
MAP1LC3B	0.0392020412322402	0.0583448134260415	0.363	0.351	1
SPATS2L	0.0618699139803496	-0.167462933181384	0.34	0.385	1
PTPN11	0.0660558383308938	0.0255618436904751	0.195	0.167	1
FZD5	0.0771804601246489	-0.0267419089576209	0.072	0.083	1
IFNAR1	0.0914626174218614	0.0683585077339922	0.289	0.25	1
PCSK7	0.0918593092680554	0.0427259316721028	0.146	0.116	1
C2	0.0993172079165217	-0.0843139503808999	0.109	0.151	1
BSG	0.103065569543421	0.0158353897005159	0.605	0.595	1
IFNGR1	0.113443869272916	0.137169255444169	0.296	0.233	1
ETV6	0.123398881632847	-0.0349507010717447	0.378	0.366	1
MAP1LC3A	0.135227506976418	-0.0595757421269631	0.308	0.307	1
TPCN2	0.14473354080264	0.0167265738032759	0.028	0.016	1
JUN	0.152445716905259	0.173803058608947	0.835	0.866	1
SOCS2	0.154627418917433	0.101482206196995	0.221	0.171	1
CD44	0.160516837446932	0.187833097927751	0.277	0.211	1
TRIM27	0.182048088962343	0.0276522052820196	0.16	0.146	1
ATF6	0.195648893438783	0.0391870916078114	0.242	0.202	1
ISG20	0.206003178231512	0.0567458856620738	0.311	0.283	1
SPATA13	0.226201415026789	-0.0177678246074673	0.123	0.136	1
ERLIN1	0.239461459768061	-0.0293708578255343	0.098	0.116	1
REC8	0.255936338672353	-0.152539311641481	0.145	0.2	1
C3	0.274668122208469	0.222020293205285	0.572	0.437	1
LY6E	0.290223183068088	0.436487318843506	0.828	0.708	1
C1QB	0.294215062918033	-0.394039207928094	0.084	0.178	1
CCL2	0.296117637890678	-0.111479654617143	0.119	0.134	1
CTSL	0.331533897145126	0.0474312308857663	0.17	0.18	1
CNP	0.362852380439159	0.0155004430527225	0.102	0.094	1
EIF2AK2	0.448853125557457	-0.0132610991015122	0.219	0.228	1
ADAM17	0.456729815362636	0.00749196028932442	0.165	0.17	1
CD47	0.481181509054476	0.0841949497453801	0.495	0.473	1
NRN1	0.509381478235073	0.00642274988183065	0.005	0.001	1
MUC5B	0.52552678316717	0.71530665334348	0.251	0.118	1
RGS22	0.537716428566219	-0.124754268829196	0.106	0.159	1
TAGAP	0.568340588036166	-0.003063804742107	0.013	0.011	1
ELF1	0.579545111742962	-0.0336838589455415	0.357	0.366	1
APOL2	0.582594913026173	0.0103531188712274	0.054	0.048	1
PIKFYVE	0.635571692955999	0.00149444570879897	0.088	0.087	1
MSR1	0.657095017081915	0.0384590253616509	0.043	0.055	1
UBD	0.660382046269628	-0.0144586406098204	0.069	0.064	1
GNB4	0.673143674094547	0.00275753192960834	0.049	0.053	1
C1QC	0.676528748930654	-0.168878197834476	0.053	0.105	1
C1QA	0.683501439384808	-0.263385331851678	0.091	0.171	1
NPR1	0.68469704595067	-0.0126799086066647	0.004	0.011	1
DNAJC6	0.687344637575431	-0.00195009615800226	0.02	0.022	1
IFIT3	0.696839818538567	-0.00870338547068578	0.048	0.056	1
BECN1	0.707494717142422	-0.00169618178060593	0.222	0.232	1
C4B	0.715642596185218	0.00844904900236101	0.084	0.072	1
SOCS1	0.727792539697225	0.0116480227818017	0.084	0.082	1
TRIM28	0.742438134515461	-0.0238332690112543	0.286	0.295	1
IFNGR2	0.755557970992472	0.0522037693295712	0.392	0.347	1
ERN1	0.760534604374852	-0.0549971081562517	0.176	0.201	1
IFNAR2	0.826353809153377	-0.0637657626496822	0.125	0.145	1
NFKB1	0.832978983316326	-0.0214779546773011	0.234	0.229	1
ACE	0.845840576790551	-0.00584336361082456	0.019	0.021	1
ATG7	0.859493663307241	0.00912065197127371	0.124	0.114	1
ATG5	0.870483288080156	-0.00404506477986682	0.194	0.195	1
ACE2	0.881319734882947	-0.00234403421213194	0.009	0.011	1
EIF2AK3	0.898684159383442	-0.0186270455320904	0.113	0.115	1
FURIN	0.926293539562272	0.0317328017069873	0.096	0.073	1
CSF3	0.97121700106865	-0.183031025666521	0.043	0.089	1
RNF41	0.994898338544179	-0.0208836245523329	0.114	0.123	1
CSF2	0.996919790632095	0.00229756893694069	0.002	0.002	1
FAM46C	0.99764309745646	-0.187932625755057	0.024	0.104	1
FGG	0.998657524077591	0.0126852596311152	0.003	0	1
CLEC4D	0.998715659121303	0.00274165014944246	0.002	0	1
AGT	0.999914811108314	0.00622783060288943	0.005	0.001	1
C9orf91	0.999946137072724	-0.0181642712571565	0.004	0.014	1
ZBP1	0.999951542216625	0.00369148056404848	0.004	0.001	1
FGA	0.999994366187461	0.000225138642648389	0.005	0.005	1
