# Supplementary material for: Chronic lung diseases are associated with gene expression programs favoring SARS-CoV-2 entry and severity
Source: Nat Commun. 2021 Jul 14;12:4314. doi: 10.1038/s41467-021-24467-0 (PMC8280215; doi:10.1038/s41467-021-24467-0)
Supplement: Supplementary file 5 — Supplementary Dataset 3 [file 41467_2021_24467_MOESM5_ESM.zip › Table_S6/Figure_2/Basal _disease_vs_control .csv]

p_val	avg_log2FC	pct.1	pct.2	p_val_adj
SQSTM1	2.89341161641824e-06	0.0103633919738875	0.841	0.807	0.137911571284959
ICAM1	9.66467138932571e-05	-0.187714447709916	0.28	0.277	1
TRIM28	0.000272238585648622	-0.0169422105193106	0.255	0.277	1
ITGB6	0.00107629925119351	0.271872126414236	0.311	0.223	1
MUC5B	0.00254651040352613	-0.16725589669651	0.088	0.181	1
ATG7	0.0034692809386259	0.025804296827914	0.137	0.12	1
CSF2	0.00406389647048413	-0.0479668463025725	0.007	0.039	1
B4GALT5	0.00756712217782597	-0.0806332516107274	0.286	0.319	1
FZD5	0.00760686330765182	-0.00510418463959365	0.06	0.063	1
SOCS1	0.00852046228920531	0.00500315194770233	0.073	0.078	1
CSF3	0.0109852797708859	-0.651113933943356	0.02	0.142	1
CD44	0.0112746915970856	0.450611968197589	0.671	0.422	1
BSG	0.0195254908381401	0.18007265693209	0.681	0.599	1
IFNGR1	0.0279585839474848	0.20229315823459	0.455	0.349	1
SOCS2	0.0289126130771132	0.0426936706055439	0.109	0.084	1
ATF6	0.0395121498687614	-0.026220007706157	0.209	0.235	1
MAP1LC3A	0.0469386987834457	0.0554652271895977	0.308	0.271	1
CNP	0.0625422606595471	0.0523242853104244	0.149	0.108	1
IFNGR2	0.0685593868843954	0.17943887894202	0.404	0.316	1
EIF2AK2	0.0695334952428213	0.0797564395257738	0.256	0.202	1
MSR1	0.0783365695625963	-0.0822308460009054	0.03	0.054	1
ISG20	0.0810785279632702	-0.0875730441675215	0.211	0.277	1
BST2	0.0837471183319641	0.210290032311049	0.22	0.148	1
ETV6	0.086887378073146	-0.0281961007345518	0.27	0.283	1
IFNAR2	0.0887386591431911	-0.00239665091037292	0.116	0.136	1
C3	0.0990766702114925	-0.547727471970279	0.248	0.452	1
CTSB	0.100838205300187	0.50656909768437	0.849	0.717	1
RGS22	0.15082882805085	-0.0500822012354083	0.04	0.069	1
C1QB	0.151954122511768	-0.461652599662445	0.07	0.175	1
ADAM17	0.185746803236801	0.00974907083202631	0.204	0.181	1
JUN	0.215610501776134	0.337335234073589	0.826	0.822	1
APOL2	0.221643609530204	-0.0214831597694391	0.068	0.084	1
HSPA8	0.223795989383472	0.232041980193715	0.716	0.62	1
C1QC	0.263051772109536	-0.220398455428492	0.042	0.09	1
PCSK5	0.264404473830418	-0.00454031823995649	0.161	0.166	1
PTPN11	0.320265297562513	-0.0194352765247042	0.215	0.232	1
CCL2	0.325368966864025	0.0423910037815574	0.091	0.117	1
C1QA	0.331089505617323	-0.395256846191952	0.073	0.154	1
BECN1	0.333317367786631	0.0856900997340447	0.276	0.22	1
PCSK7	0.344481590377355	0.0521112672367054	0.204	0.178	1
NFKB1	0.347445985270927	-0.0241042788413841	0.243	0.232	1
EIF2AK3	0.360982012502887	-0.0455019173041517	0.128	0.151	1
CCL3	0.372058049244545	-0.0122907598934845	0.015	0.015	1
ELF1	0.423091409250425	0.00121478145302101	0.435	0.425	1
C4B	0.435121835861462	0.0118964613551888	0.013	0.006	1
MAP1LC3B	0.454135835050931	0.0863154224151133	0.429	0.401	1
IFIT3	0.488608397383392	0.0246482302667779	0.053	0.033	1
RAB27A	0.507505133242427	-0.0341157510455202	0.191	0.19	1
FURIN	0.52966091487142	0.0485790395486869	0.111	0.087	1
ERN1	0.542197997779936	-0.0810409472631398	0.111	0.166	1
GNB4	0.543450145468354	0.0094844520587411	0.051	0.045	1
RNF41	0.563222034967342	0.0241586626103923	0.148	0.145	1
DNAJC6	0.574827077347997	-0.0271483747950183	0.016	0.036	1
REC8	0.584014963389741	-0.0663067529542742	0.144	0.193	1
ACE2	0.612781185279213	-0.00566145393419852	0.008	0.012	1
C2	0.618703760764642	-0.145451252200453	0.037	0.127	1
CD47	0.632599234628993	0.133423657868656	0.531	0.482	1
TMPRSS2	0.667966807887734	0.0352679699678811	0.168	0.163	1
CXCL1	0.677276918158771	-1.12946700823	0.371	0.566	1
ATG5	0.699826121602173	0.0483648064710658	0.219	0.184	1
CTSL	0.734690222286002	0.0386506501482954	0.238	0.223	1
SPATS2L	0.763188519975699	0.140238357118834	0.557	0.455	1
ERLIN1	0.783330441307894	-0.00376501639163093	0.126	0.123	1
SPATA13	0.797163427631106	-0.0385671528244827	0.071	0.096	1
TRIM27	0.835473364172161	0.0707130195022251	0.194	0.151	1
PIKFYVE	0.837074001582552	-0.00250727404976372	0.103	0.105	1
NPR1	0.842874271311418	-0.0321759813821571	0.004	0.024	1
TPCN2	0.850248758367257	0.0193833717813261	0.031	0.015	1
IFNAR1	0.921419650270992	0.0536152767138339	0.249	0.217	1
FGG	0.935567024831986	0.0128724879673507	0.003	0.006	1
UBD	0.952906065729186	-0.00274580039742617	0.047	0.075	1
LY6E	0.990366706889306	0.4327011658788	0.865	0.75	1
C9orf91	0.99670927159712	0.00781811027382273	0.013	0.006	1
NRN1	0.998239883338719	0.00112537479170424	0.003	0.003	1
CLEC4D	0.998922804974595	0.00142746882446165	0.001	0	1
AGT	0.999572124851377	0.00664947039612241	0.004	0	1
FGA	0.99964505257926	0.00380344933660479	0.002	0	1
TAGAP	0.99974795952929	-0.0146957853468631	0.007	0.015	1
FAM46C	0.999777228629878	-0.0206073596209826	0.023	0.033	1
ZBP1	0.999965047028841	-0.00201539073100517	0.004	0.006	1
ACE	0.999979340028359	0.00454356195791255	0.019	0.018	1
