# Supplementary material for: Chronic lung diseases are associated with gene expression programs favoring SARS-CoV-2 entry and severity
Source: Nat Commun. 2021 Jul 14;12:4314. doi: 10.1038/s41467-021-24467-0 (PMC8280215; doi:10.1038/s41467-021-24467-0)
Supplement: Supplementary file 5 — Supplementary Dataset 3 [file 41467_2021_24467_MOESM5_ESM.zip › Table_S6/Figure_2/SCGB3A2+ _copd_vs_control .csv]

p_val	avg_log2FC	pct.1	pct.2	p_val_adj
ITGB6	0.00645840739250404	0.164286411913009	0.398	0.39	1
LY6E	0.0115729905341896	0.613196451170374	0.692	0.547	1
SOCS2	0.0246831138291837	0.220964794766854	0.234	0.144	1
HSPA5	0.0706428117555989	0.209988104188005	0.655	0.651	1
CTSL	0.124836102025571	-0.111099760880278	0.165	0.206	1
TMPRSS2	0.150107946812073	0.334355278923576	0.463	0.358	1
NT5DC1	0.20913244887936	-0.0533504552188528	0.211	0.261	1
FURIN	0.215017414858675	-0.0938130184814717	0.093	0.158	1
ELF1	0.514554552092256	0.245708002418535	0.401	0.339	1
BSG	0.593615019257637	0.177462286736353	0.597	0.571	1
ADAM17	0.97536123778937	0.0995622784099725	0.225	0.207	1
FAM46C	0.999692821957113	-0.21567102432849	0.035	0.155	1
