# Supplementary material for: Chronic lung diseases are associated with gene expression programs favoring SARS-CoV-2 entry and severity
Source: Nat Commun. 2021 Jul 14;12:4314. doi: 10.1038/s41467-021-24467-0 (PMC8280215; doi:10.1038/s41467-021-24467-0)
Supplement: Supplementary file 5 — Supplementary Dataset 3 [file 41467_2021_24467_MOESM5_ESM.zip › Table_S6/Figure_2/AT1 _ipf_vs_control .csv]

p_val	avg_log2FC	pct.1	pct.2	p_val_adj
ITGB6	8.44758539456488e-05	0.806844646723146	0.708	0.446	1
LY6E	0.0184791688612418	0.078798401478775	0.776	0.728	1
NT5DC1	0.0255506691493483	-0.0697981237468295	0.289	0.28	1
SOCS2	0.0365174385995101	0.173858310376137	0.141	0.033	1
TMPRSS2	0.062903101521023	0.391495424121152	0.542	0.326	1
FURIN	0.166071319719188	0.0163015654089946	0.199	0.146	1
REC8	0.24157010471612	0.0104982087937163	0.105	0.083	1
CTSL	0.317277120321908	0.00465740157404415	0.303	0.262	1
HSPA5	0.723460420345716	0.152055595366198	0.668	0.594	1
ELF1	0.905553764714769	-0.0474964661509349	0.282	0.287	1
ADAM17	0.943198776626245	0.0780525765004386	0.206	0.147	1
BSG	0.952140625111723	-0.0151141889698063	0.682	0.637	1
