# Supplementary material for: Chronic lung diseases are associated with gene expression programs favoring SARS-CoV-2 entry and severity
Source: Nat Commun. 2021 Jul 14;12:4314. doi: 10.1038/s41467-021-24467-0 (PMC8280215; doi:10.1038/s41467-021-24467-0)
Supplement: Supplementary file 5 — Supplementary Dataset 3 [file 41467_2021_24467_MOESM5_ESM.zip › Table_S6/Figure_2/AT2 _disease_vs_control .csv]

p_val	avg_log2FC	pct.1	pct.2	p_val_adj
ICAM1	4.42577732407055e-177	0.320307910974467	0.561	0.486	2.10950250374499e-172
C3	3.86676645599615e-81	0.672009410089444	0.704	0.583	1.843055563586e-76
FGG	2.85516784370155e-67	1.13678914387455	0.205	0.072	1.36088720102191e-62
LY6E	5.78452621414378e-51	0.623712365403226	0.512	0.293	2.75713657470949e-46
CSF2	2.42931805132304e-46	-0.176948856629824	0.04	0.125	1.15791015598261e-41
SOCS2	6.48895726847034e-42	0.122186880935551	0.249	0.209	3.0928965924437e-37
JUN	8.02972169155653e-38	0.0942112167062361	0.794	0.81	3.82728654706351e-33
CCL2	4.08463573204092e-33	0.402788966940078	0.094	0.056	1.94690077531998e-28
NPR1	5.26415722417359e-33	-0.16453177679999	0.077	0.183	2.5091078993301e-28
CXCL1	1.20114587311612e-26	-0.339921499368673	0.12	0.178	5.7251416896207e-22
ITGB6	1.93572581216118e-21	0.252302729587727	0.553	0.52	9.22644351108503e-17
CD44	2.3077061641369e-21	0.253143539407552	0.7	0.676	1.09994506607421e-16
BST2	1.28508878089351e-20	0.129904559284652	0.093	0.044	6.12524716525081e-16
FGA	1.47761947889417e-15	0.274112047192609	0.075	0.016	7.04292548420117e-11
SPATS2L	1.95812647906684e-15	0.154223725332739	0.255	0.202	9.33321404982418e-11
PTPN11	3.77711133489949e-15	0.00270099358566739	0.257	0.264	1.80032234666649e-10
CTSB	4.89155277665903e-14	0.354393687350157	0.555	0.421	2.33150971546676e-09
RGS22	1.43551707133022e-13	0.146349900397035	0.058	0.009	6.84224856878836e-09
SOCS1	1.44517475182954e-10	0.146568358249079	0.153	0.086	6.8882809371203e-06
C2	3.58076187261925e-10	-0.287065053218188	0.439	0.624	1.70673433896524e-05
ETV6	1.24687672001188e-09	0.195776068845376	0.184	0.112	5.94311319826465e-05
IFNAR2	4.69500667400541e-09	0.0523687218258685	0.093	0.068	0.000223782798109794
MAP1LC3A	8.3209569712846e-09	-0.0596306235090598	0.364	0.418	0.000396610093079309
CD47	1.74517476906196e-08	0.0206682845769408	0.624	0.655	0.000831820101925691
ERN1	4.95665544085265e-08	-0.0700634427801062	0.242	0.259	0.00236254024932801
ISG20	5.95157167787188e-07	-0.130344614051431	0.184	0.278	0.0283675712454085
MAP1LC3B	2.51971157378812e-06	-0.0213754066724123	0.461	0.493	0.120099532453037
REC8	4.22496118796028e-06	0.093259899913421	0.077	0.025	0.201378550062939
SQSTM1	9.11953759271376e-06	0.0354234826859781	0.839	0.857	0.434673639819109
RNF41	9.19568299597893e-06	-0.0256593365530949	0.131	0.149	0.43830303432034
TPCN2	2.40322773444624e-05	0.00786608237046471	0.025	0.02	1
B4GALT5	3.45887390565852e-05	0.120723196998795	0.293	0.238	1
PIKFYVE	0.000158423767002243	0.018195446451841	0.087	0.082	1
IFNGR2	0.000562167419804628	0.12345306486764	0.273	0.211	1
MSR1	0.00163550429524305	-0.00535459519396378	0.042	0.053	1
BSG	0.00221742704248115	0.156426101865685	0.58	0.546	1
C1QC	0.00277640929779048	-0.0402334919270907	0.063	0.07	1
EIF2AK2	0.00307131737280151	0.0719749106675679	0.183	0.147	1
FZD5	0.00395539672511098	-0.0366263478541987	0.186	0.213	1
TAGAP	0.0120753445241561	0.00690158008028067	0.01	0.008	1
CNP	0.0123028839783647	-0.00696789406273465	0.076	0.082	1
TRIM28	0.0126752920554765	0.0887164210425384	0.3	0.26	1
HSPA8	0.0139242980212327	0.206297563456191	0.72	0.672	1
PCSK5	0.0202633363581998	0.13643659501954	0.11	0.081	1
SPATA13	0.0298606227732334	0.0368237100383221	0.06	0.04	1
CCL3	0.0322379923194062	0.0298386998051629	0.02	0.012	1
IFNAR1	0.0356191144257142	0.0487992866164159	0.197	0.176	1
C4B	0.040098543335975	0.0267069263809295	0.044	0.031	1
ADAM17	0.0465554712455023	0.0240105047950877	0.171	0.171	1
BECN1	0.0626475929042848	0.0656216550659584	0.227	0.191	1
RAB27A	0.0632221967156873	0.0258878160309548	0.434	0.449	1
C1QB	0.0695993459026941	-0.254063942956585	0.115	0.178	1
C1QA	0.0797519504426785	-0.0804423562994817	0.13	0.164	1
ELF1	0.0896534603334108	0.0663432818632477	0.295	0.294	1
ACE2	0.114180639118301	0.00202374992532312	0.015	0.014	1
IFNGR1	0.147932461786413	0.0699568899219812	0.291	0.266	1
GNB4	0.161260551330186	0.0324263318199014	0.043	0.024	1
CTSL	0.196029852111151	0.0655532206837867	0.184	0.17	1
ERLIN1	0.197414018924358	0.0360270178014643	0.076	0.055	1
ATG7	0.212918123553436	0.0820644214170027	0.097	0.068	1
ACE	0.213584377915366	0.00480169803154684	0.009	0.006	1
IFIT3	0.233114416958431	-0.00487212842636377	0.043	0.047	1
DNAJC6	0.265446470688985	0.0155828471910957	0.012	0.004	1
TRIM27	0.283371156118378	0.0478348011098251	0.15	0.124	1
NFKB1	0.292413676385964	0.0307135862028526	0.256	0.236	1
AGT	0.296719964354603	-0.00355302815623416	0.004	0.006	1
ATF6	0.359231061239592	0.0799068135116299	0.263	0.247	1
ZBP1	0.373957596993373	0.00167483213916558	0.003	0.002	1
TMPRSS2	0.570656079610069	0.120046278714167	0.436	0.396	1
FURIN	0.573498965459395	0.0230992970885391	0.234	0.228	1
CLEC4D	0.592611401533786	0.00140789336849096	0.002	0.001	1
PCSK7	0.625053401188277	0.0175053834725757	0.128	0.118	1
ATG5	0.764469793344286	0.0422431688805507	0.169	0.15	1
APOL2	0.882092756684103	0.00988437310825124	0.051	0.047	1
EIF2AK3	0.96963250249708	0.0409796856861414	0.112	0.105	1
FAM46C	0.99322720492757	-0.0791352071421242	0.052	0.102	1
C9orf91	0.995644506603862	-0.0513396511465478	0.019	0.052	1
NRN1	0.999965730764676	0.0020400303027907	0.002	0.001	1
