# Supplementary material for: Chronic lung diseases are associated with gene expression programs favoring SARS-CoV-2 entry and severity
Source: Nat Commun. 2021 Jul 14;12:4314. doi: 10.1038/s41467-021-24467-0 (PMC8280215; doi:10.1038/s41467-021-24467-0)
Supplement: Supplementary file 5 — Supplementary Dataset 3 [file 41467_2021_24467_MOESM5_ESM.zip › Table_S6/Figure_2/MUC5B+ _other_vs_control .csv]

p_val	avg_log2FC	pct.1	pct.2	p_val_adj
HSPA5	8.54601851533821e-05	0.41788126201832	0.658	0.548	1
SOCS2	0.00550934695482089	-0.017584765083339	0.1	0.107	1
BSG	0.0231591580550085	0.227513365498726	0.601	0.548	1
ELF1	0.145552153291412	-0.142144230276109	0.28	0.334	1
LY6E	0.247597384867658	0.765818744315747	0.924	0.825	1
CSF3	0.268075137074031	-0.331854750785425	0.067	0.163	1
TMPRSS2	0.32104162166178	0.0741675669145513	0.187	0.156	1
NT5DC1	0.39067804882629	-0.0565205959322148	0.167	0.201	1
ADAM17	0.560753187164808	0.00509635479536324	0.14	0.136	1
CTSL	0.617305113440978	0.0419317615562999	0.172	0.172	1
REC8	0.670071295806028	-0.0940682216534698	0.115	0.159	1
UBD	0.995948295041895	-0.429479841775979	0.086	0.182	1
ITGB6	0.999990907457875	0.0183254410076886	0.104	0.08	1
