# Supplementary material for: Chronic lung diseases are associated with gene expression programs favoring SARS-CoV-2 entry and severity
Source: Nat Commun. 2021 Jul 14;12:4314. doi: 10.1038/s41467-021-24467-0 (PMC8280215; doi:10.1038/s41467-021-24467-0)
Supplement: Supplementary file 5 — Supplementary Dataset 3 [file 41467_2021_24467_MOESM5_ESM.zip › Table_S6/Figure_2/MUC5AC+ _disease_vs_control .csv]

p_val	avg_log2FC	pct.1	pct.2	p_val_adj
MAP1LC3A	0.028550030256676	0.123380352519621	0.291	0.212	1
ATF6	0.0327202066957903	-0.00287080048608374	0.193	0.194	1
C3	0.0391511940987826	0.21385858861714	0.81	0.718	1
BST2	0.0571102577530517	0.26474030586299	0.324	0.2	1
SPATS2L	0.0727633057001037	-0.0551496731216262	0.375	0.341	1
RNF41	0.099737405568191	-0.00307519303071549	0.097	0.1	1
CTSB	0.104364552011959	0.0577511864867206	0.806	0.812	1
JUN	0.148924941744028	0.370607845311397	0.808	0.765	1
ATG5	0.159304924303496	0.0432531036469951	0.188	0.159	1
BSG	0.168136291144195	0.0198856440023794	0.561	0.512	1
CTSL	0.180638431245849	0.0426019821858558	0.163	0.159	1
EIF2AK3	0.1918438687112	0.0747563004416103	0.15	0.112	1
ELF1	0.195364138875992	0.0231673527261422	0.294	0.282	1
UBD	0.19742103974529	0.697686938198924	0.331	0.229	1
FURIN	0.230203932358415	-0.00730097431067944	0.064	0.071	1
ERN1	0.273474228443403	0.0606627819066242	0.117	0.071	1
C2	0.281275107000484	0.0685679799919704	0.108	0.071	1
PCSK7	0.299048020676025	0.0473834438566073	0.153	0.112	1
CD47	0.31472177212883	0.172436030563141	0.372	0.247	1
REC8	0.315278467683288	-0.203018717475084	0.122	0.2	1
RAB27A	0.322421742900419	0.0897699233638834	0.14	0.082	1
CD44	0.333437412671598	-0.0521730273288676	0.151	0.153	1
MAP1LC3B	0.381507432334113	-0.044768930834557	0.317	0.347	1
IFNGR2	0.38341970788631	0.0239717527657797	0.278	0.282	1
PTPN11	0.396051843682345	0.0369882263502972	0.151	0.129	1
TMPRSS2	0.41592920804093	-0.0940272526599867	0.129	0.206	1
B4GALT5	0.438688446101789	0.159491078615277	0.37	0.318	1
ISG20	0.511386802887611	0.0703779367398362	0.421	0.341	1
ETV6	0.596936486957826	0.286589056916633	0.416	0.306	1
IFNGR1	0.643441147606283	0.0953089247135155	0.275	0.224	1
C4B	0.660222381087303	0.120215837992187	0.102	0.024	1
CXCL1	0.680401718465576	-0.514011857004827	0.714	0.794	1
PCSK5	0.682830008260348	0.262799704059191	0.174	0.088	1
IFNAR2	0.699602338258359	0.104576403328616	0.14	0.071	1
BECN1	0.711808043408774	-0.00427594979369622	0.23	0.218	1
NFKB1	0.713941608414113	0.0624650245406095	0.196	0.165	1
ATG7	0.740221929830499	0.0646647124641205	0.101	0.059	1
CNP	0.74122426000128	0.0819015782809631	0.101	0.041	1
SOCS2	0.749934246109268	0.0920269528159595	0.096	0.071	1
EIF2AK2	0.771281981790525	0.0514324558530854	0.17	0.135	1
ERLIN1	0.773572519313625	0.0889613937571231	0.136	0.076	1
FZD5	0.786202913157868	0.0159163990765415	0.043	0.035	1
ACE	0.79358110645223	0.0299441968086494	0.067	0.047	1
HSPA8	0.841594461264646	-0.084309540355151	0.669	0.7	1
TRIM28	0.852711996483116	-0.094507590617109	0.226	0.276	1
MUC5B	0.856216837902503	1.01125704697246	0.829	0.753	1
SQSTM1	0.880071850411783	-0.0993407443530523	0.692	0.765	1
IFNAR1	0.908808250759403	0.11176712285463	0.281	0.212	1
CCL3	0.927775337767289	0.0690750217228242	0.015	0.006	1
ICAM1	0.937045231722504	0.366313055868077	0.183	0.106	1
GNB4	0.945492549226141	-0.01544854613296	0.046	0.059	1
ADAM17	0.950499038255332	0.0741730683128646	0.135	0.094	1
SPATA13	0.952795166785984	0.0274959179714248	0.169	0.135	1
LY6E	0.978799406149691	0.309761270913464	0.935	0.894	1
TPCN2	0.997134641587865	0.0234915491090003	0.028	0.012	1
DNAJC6	0.998132887125176	0.00943745855145093	0.018	0.012	1
FAM46C	0.998640965913382	0.244845540314895	0.175	0.041	1
C9orf91	0.998752582076712	0.0701785770268221	0.048	0	1
ACE2	0.99945030782162	0.00107398561682426	0.017	0.018	1
NRN1	0.999511121955659	-0.00183863655446087	0.005	0.006	1
TRIM27	0.999527292473865	0.0335910356568014	0.167	0.141	1
FGG	0.999569867336639	0.0066229421937352	0.003	0	1
ZBP1	0.999640052470397	0.0121189299485872	0.008	0	1
AGT	0.999800136686736	0.00036227163881002	0.006	0.006	1
C1QC	0.999890458521677	-0.644441371467969	0.048	0.135	1
CCL2	0.999911610254335	0.126660340680864	0.073	0.065	1
IFIT3	0.999923231743524	0.0399042217398268	0.052	0.024	1
PIKFYVE	0.999938562659133	-0.00692075096795509	0.068	0.059	1
NPR1	0.999973856698222	-0.0153142448372136	0.006	0.018	1
SOCS1	0.99997646396914	0.0697016248171153	0.079	0.053	1
MSR1	0.999983269268408	-0.0606435143155095	0.035	0.059	1
CSF3	0.999988750590624	-0.024185181774145	0.147	0.159	1
ITGB6	0.999990508866911	0.151555363364969	0.09	0.018	1
RGS22	0.999993153771581	0.0855209655225329	0.113	0.059	1
TAGAP	0.999995344678929	-0.0204739808187815	0.017	0.018	1
APOL2	0.999996619486119	0.0353960232961942	0.081	0.059	1
FGA	0.999998748345097	0.00331527156435572	0.002	0	1
