# Supplementary material for: Chronic lung diseases are associated with gene expression programs favoring SARS-CoV-2 entry and severity
Source: Nat Commun. 2021 Jul 14;12:4314. doi: 10.1038/s41467-021-24467-0 (PMC8280215; doi:10.1038/s41467-021-24467-0)
Supplement: Supplementary file 5 — Supplementary Dataset 3 [file 41467_2021_24467_MOESM5_ESM.zip › Table_S6/Figure_2/Transitional AT2 _disease_vs_control .csv]

p_val	avg_log2FC	pct.1	pct.2	p_val_adj
SOCS2	5.61114664140954e-09	0.0832272115062143	0.157	0.126	0.000267449693516144
C3	9.70757809317853e-08	0.105640898688874	0.286	0.298	0.00462702002233261
TMPRSS2	1.77717098416115e-06	0.29994034722005	0.461	0.346	0.0847070777890571
LY6E	4.82878747147571e-06	0.48913400944547	0.66	0.463	0.230159326040418
CD44	4.88079664898204e-06	0.14596505123835	0.478	0.477	0.23263829147708
ITGB6	3.0041409295507e-05	0.543361081735092	0.588	0.478	1
B4GALT5	0.000461467660450062	0.136175452880747	0.224	0.172	1
SOCS1	0.00186959632814527	0.0844787764897158	0.093	0.057	1
C2	0.00540256625682875	-0.345241560977567	0.105	0.281	1
UBD	0.00964202393018636	0.11122841667558	0.03	0.006	1
DNAJC6	0.019783608265716	0.0479446043697611	0.039	0.012	1
RGS22	0.0243890955950195	0.247760410495051	0.099	0.019	1
HSPA8	0.0280267814231468	0.416215361349144	0.679	0.572	1
ELF1	0.0359320780694746	0.0434539268091153	0.328	0.316	1
IFNAR2	0.0367042242359623	0.133385395724575	0.182	0.111	1
BECN1	0.0417634222841037	0.0698569907571757	0.192	0.148	1
C4B	0.0441989947023976	0.0653480552562618	0.032	0.006	1
ISG20	0.0489910210210548	-0.0493873479738387	0.234	0.278	1
MAP1LC3A	0.0547683517366692	0.0881808782891286	0.423	0.378	1
BST2	0.0601519399275878	0.186166182610053	0.168	0.101	1
PIKFYVE	0.0859548041340577	-0.0207913562141315	0.093	0.099	1
JUN	0.0882332335158518	0.199099294447172	0.812	0.821	1
CTSL	0.0912550656632659	0.014976461961423	0.219	0.194	1
PCSK7	0.094521930382778	-0.0269343057878127	0.168	0.18	1
CSF2	0.0968922429976568	-0.0265201905225267	0.006	0.023	1
TRIM28	0.1012327561802	0.0672610155397957	0.305	0.267	1
SPATS2L	0.141746283926717	0.14065950151978	0.425	0.346	1
FZD5	0.142584702480659	-0.172533889069565	0.156	0.234	1
MAP1LC3B	0.166331264525569	-0.0979769269629384	0.413	0.443	1
RAB27A	0.17926324738252	-0.0774233625718225	0.314	0.354	1
APOL2	0.195687261769369	0.00369194766571102	0.091	0.099	1
CCL2	0.196157495204267	0.931956129187976	0.142	0.065	1
TAGAP	0.230897668393543	-0.00839337978005089	0.012	0.016	1
C1QA	0.235303764458007	-0.393053110077037	0.148	0.213	1
RNF41	0.243293611093227	-0.0924468213166637	0.149	0.2	1
ERLIN1	0.293948939744683	0.0212089013803546	0.083	0.072	1
ATG5	0.306205932992032	0.0228433267417265	0.178	0.163	1
TPCN2	0.315300472596915	0.00992838447393486	0.035	0.023	1
REC8	0.334397617615702	0.104266529329869	0.122	0.059	1
SQSTM1	0.351029513565453	-0.131127670195596	0.743	0.828	1
TRIM27	0.359190173601645	-0.0128672789357049	0.129	0.128	1
EIF2AK2	0.369421047247476	0.113124540542979	0.247	0.182	1
CD47	0.412649376897106	0.167979802471107	0.742	0.741	1
SPATA13	0.414413937661545	0.0237910788672883	0.061	0.048	1
ICAM1	0.427724041560877	0.126421187788295	0.617	0.661	1
ETV6	0.428175300499794	0.146150744054337	0.213	0.143	1
BSG	0.437072817258353	0.191765580732421	0.63	0.55	1
CTSB	0.444207726419319	0.137100689348378	0.532	0.425	1
PCSK5	0.451715102187857	0.223883245409067	0.166	0.11	1
IFIT3	0.474599563696824	0.00718369724066822	0.122	0.116	1
IFNAR1	0.513731713417459	0.0502767110323204	0.244	0.231	1
IFNGR1	0.522509177264612	0.00428114445212746	0.361	0.334	1
ATG7	0.533104712539227	0.109468686564693	0.135	0.082	1
NPR1	0.540801469748185	-0.0713795739925361	0.047	0.095	1
C1QB	0.54237394471596	-0.678879954848788	0.116	0.188	1
ERN1	0.574187438497576	-0.0999092750756952	0.108	0.172	1
FURIN	0.59109560688203	-0.047610924823909	0.138	0.169	1
ACE	0.659072549339854	-0.0142379618046662	0.009	0.016	1
CNP	0.702784082835658	-0.00619041501402706	0.085	0.083	1
ATF6	0.705022964148867	0.0651904010032677	0.245	0.238	1
ADAM17	0.716090506629964	0.0183429041522567	0.198	0.201	1
C1QC	0.728926081134682	-0.135229589308047	0.075	0.092	1
PTPN11	0.793640470552048	-0.0789489195804538	0.225	0.264	1
EIF2AK3	0.814653003982286	0.0530108130335803	0.113	0.108	1
CXCL1	0.879590274455652	-0.0152341380534373	0.028	0.045	1
GNB4	0.921500754695141	0.0279442547391037	0.094	0.075	1
NFKB1	0.946548195364631	0.0787280517517513	0.21	0.184	1
IFNGR2	0.955564545756443	0.182142509302733	0.392	0.275	1
ZBP1	0.998052948903799	0.00568927249197759	0.005	0.001	1
FGA	0.999114973095233	0.0599465514248272	0.01	0.001	1
FAM46C	0.999170494383035	-0.0984468500968098	0.017	0.077	1
ACE2	0.999406117537738	-0.00198794865758208	0.004	0.005	1
CCL3	0.999888390215384	-0.0205487599849451	0.015	0.021	1
C9orf91	0.999893066789388	-0.05310473437378	0.005	0.04	1
FGG	0.999913165105876	0.0860851532902746	0.014	0.007	1
MUC5B	0.999969071313279	0.00928145741521926	0.006	0.001	1
CLEC4D	0.999972412630779	0.00568927249197759	0.004	0.001	1
CSF3	0.999974016550563	-0.0515807893654107	0.012	0.031	1
AGT	0.999998458294978	-0.00354728039560541	0.002	0.003	1
