# Supplementary material for: Chronic lung diseases are associated with gene expression programs favoring SARS-CoV-2 entry and severity
Source: Nat Commun. 2021 Jul 14;12:4314. doi: 10.1038/s41467-021-24467-0 (PMC8280215; doi:10.1038/s41467-021-24467-0)
Supplement: Supplementary file 5 — Supplementary Dataset 3 [file 41467_2021_24467_MOESM5_ESM.zip › Table_S6/Figure_2/PNECIonocytes _copd_vs_control .csv]

p_val	avg_log2FC	pct.1	pct.2	p_val_adj
HSPA5	0.462332057919439	0.128520570618236	0.446	0.655	1
BSG	0.509336055322616	-0.114433173200528	0.473	0.586	1
SOCS1	0.996357322603348	-0.000975123417244317	0.135	0.103	1
ADAM17	0.997284297739298	0.361245677418151	0.27	0.218	1
TMPRSS2	0.999017940403177	0.233490130219779	0.27	0.253	1
FURIN	0.999667095573349	-0.200163047226412	0.041	0.149	1
NT5DC1	0.999931995046914	0.0425473475083832	0.257	0.299	1
REC8	0.999974108524795	-0.108298387028427	0.23	0.322	1
CTSL	0.999989636509132	0.0110977088833306	0.257	0.299	1
ELF1	0.999995222490885	0.241902370035979	0.568	0.54	1
ITGB6	0.999999644209261	0.154880295523412	0.257	0.264	1
