# Supplementary material for: Chronic lung diseases are associated with gene expression programs favoring SARS-CoV-2 entry and severity
Source: Nat Commun. 2021 Jul 14;12:4314. doi: 10.1038/s41467-021-24467-0 (PMC8280215; doi:10.1038/s41467-021-24467-0)
Supplement: Supplementary file 5 — Supplementary Dataset 3 [file 41467_2021_24467_MOESM5_ESM.zip › Table_S6/Figure_2/Basal _other_vs_control .csv]

p_val	avg_log2FC	pct.1	pct.2	p_val_adj
HSPA5	2.4607617086019e-09	0.0779085839398539	0.628	0.59	0.000117289746078801
LY6E	0.0120092534548732	0.349044544762825	0.836	0.75	1
ITGB6	0.0185673079109686	0.305345981353307	0.32	0.223	1
CTSL	0.226521233929286	0.0213544833473872	0.207	0.223	1
FURIN	0.663787899106103	0.0930266901676839	0.129	0.087	1
BSG	0.699579533757879	0.175648878037377	0.641	0.599	1
ADAM17	0.725090139822916	-0.0447107790348228	0.161	0.181	1
ELF1	0.794696369681042	-0.11776865664542	0.359	0.425	1
NT5DC1	0.95966736970592	0.10223370041291	0.275	0.217	1
REC8	0.999585253858427	-0.105915866475901	0.114	0.193	1
SOCS2	0.999703256258465	0.0329543129791247	0.101	0.084	1
CSF3	0.999899381463758	-0.57933705022715	0.021	0.142	1
TMPRSS2	0.999991973679081	0.0786213248068305	0.175	0.163	1
