# Supplementary material for: Chronic lung diseases are associated with gene expression programs favoring SARS-CoV-2 entry and severity
Source: Nat Commun. 2021 Jul 14;12:4314. doi: 10.1038/s41467-021-24467-0 (PMC8280215; doi:10.1038/s41467-021-24467-0)
Supplement: Supplementary file 5 — Supplementary Dataset 3 [file 41467_2021_24467_MOESM5_ESM.zip › Table_S6/Figure_2/Transitional AT2 _ipf_vs_control .csv]

p_val	avg_log2FC	pct.1	pct.2	p_val_adj
SOCS2	8.19543480995103e-05	-0.0360483292954351	0.119	0.126	1
TMPRSS2	0.00224488617450859	0.31790169520531	0.467	0.346	1
CTSL	0.0187758541031437	0.00477968933092132	0.226	0.194	1
ELF1	0.188697062292052	0.0706552072652439	0.347	0.316	1
FURIN	0.209507225437155	-0.100596343912759	0.116	0.169	1
LY6E	0.210978292555275	0.511705793954481	0.668	0.463	1
ITGB6	0.219714384839542	0.426582309753122	0.533	0.478	1
ADAM17	0.261008649159718	-0.049235592578418	0.186	0.201	1
REC8	0.277600254809872	0.17261714373223	0.165	0.059	1
HSPA5	0.491899429973411	-0.0337759832986657	0.637	0.565	1
NT5DC1	0.600689192583282	0.0929007537747586	0.284	0.226	1
BSG	0.777142658404534	0.249422480414442	0.658	0.55	1
