# Supplementary material for: Chronic lung diseases are associated with gene expression programs favoring SARS-CoV-2 entry and severity
Source: Nat Commun. 2021 Jul 14;12:4314. doi: 10.1038/s41467-021-24467-0 (PMC8280215; doi:10.1038/s41467-021-24467-0)
Supplement: Supplementary file 5 — Supplementary Dataset 3 [file 41467_2021_24467_MOESM5_ESM.zip › Table_S6/Figure_2/KRT5-KRT17+ _ipf_vs_control .csv]

p_val	avg_log2FC	pct.1	pct.2	p_val_adj
HSPA5	0.0189560594229066	-0.15135732400074	0.672	0.654	1
NT5DC1	0.0455183169308988	8.97310014523756e-05	0.263	0.296	1
ADAM17	0.105647239328586	-0.0338484126008379	0.262	0.259	1
TMPRSS2	0.292996854060924	0.164244324109032	0.325	0.247	1
ITGB6	0.509707190599243	0.580134475427926	0.613	0.481	1
BSG	0.576510795054595	0.163020851743316	0.712	0.679	1
CTSL	0.640721623167245	-0.102264473918097	0.239	0.321	1
LY6E	0.854487885223121	0.106822412586193	0.741	0.79	1
REC8	0.85938140048657	0.0131952781700312	0.149	0.136	1
ELF1	0.91348428729681	-0.0124243589339729	0.505	0.494	1
SOCS1	0.999774449972408	0.0832208300723214	0.11	0.062	1
FURIN	0.99985217414791	0.0333417472549066	0.228	0.173	1
SOCS2	0.999971011287204	-0.0147975216955953	0.128	0.111	1
UBD	0.999995623113329	0.0271300547797987	0.12	0.086	1
