# Supplementary material for: Chronic lung diseases are associated with gene expression programs favoring SARS-CoV-2 entry and severity
Source: Nat Commun. 2021 Jul 14;12:4314. doi: 10.1038/s41467-021-24467-0 (PMC8280215; doi:10.1038/s41467-021-24467-0)
Supplement: Supplementary file 5 — Supplementary Dataset 3 [file 41467_2021_24467_MOESM5_ESM.zip › Table_S6/Figure_2/MUC5AC+ _other_vs_control .csv]

p_val	avg_log2FC	pct.1	pct.2	p_val_adj
LY6E	0.266216031479152	0.205257720779709	0.963	0.894	1
BSG	0.390620245678344	0.0518389315196183	0.561	0.512	1
ELF1	0.995469789263494	-0.00600514305266631	0.293	0.282	1
HSPA5	0.99590463419326	0.353917250547959	0.665	0.435	1
CSF3	0.9988875172185	0.219961690327945	0.177	0.159	1
CTSL	0.999126436331399	0.284936053199308	0.152	0.159	1
REC8	0.999982056004209	-0.26524519113643	0.085	0.2	1
UBD	0.999982364514043	0.0115214763321299	0.238	0.229	1
NT5DC1	0.999982559801925	0.0222441493313223	0.165	0.129	1
ADAM17	0.999992701798531	0.112592962598714	0.171	0.094	1
TMPRSS2	0.999998392522531	-0.147725560362568	0.104	0.206	1
