# Supplementary material for: Chronic lung diseases are associated with gene expression programs favoring SARS-CoV-2 entry and severity
Source: Nat Commun. 2021 Jul 14;12:4314. doi: 10.1038/s41467-021-24467-0 (PMC8280215; doi:10.1038/s41467-021-24467-0)
Supplement: Supplementary file 5 — Supplementary Dataset 3 [file 41467_2021_24467_MOESM5_ESM.zip › Table_S6/Figure_2/SCGB3A2+ _other_vs_control .csv]

p_val	avg_log2FC	pct.1	pct.2	p_val_adj
SOCS2	7.89144715915743e-05	0.184886706627945	0.191	0.144	1
HSPA5	0.000200953158119378	0.0274420759804244	0.668	0.651	1
ITGB6	0.0227035015754354	-0.0373083743131939	0.294	0.39	1
FURIN	0.0698904174661881	-0.00440296967797951	0.14	0.158	1
NT5DC1	0.124365647404654	-0.130998949185453	0.169	0.261	1
BSG	0.126820175414356	0.213472233762662	0.623	0.571	1
LY6E	0.199553209089044	0.927746345662951	0.839	0.547	1
ELF1	0.343561401539538	-0.173876398442727	0.26	0.339	1
CTSL	0.344949069752809	0.0744333873028969	0.163	0.206	1
TMPRSS2	0.373392639092822	0.179199698871304	0.409	0.358	1
ADAM17	0.58287787788339	-0.177326038968539	0.117	0.207	1
FAM46C	0.999901884418371	-0.155457711396503	0.065	0.155	1
