# Supplementary material for: Chronic lung diseases are associated with gene expression programs favoring SARS-CoV-2 entry and severity
Source: Nat Commun. 2021 Jul 14;12:4314. doi: 10.1038/s41467-021-24467-0 (PMC8280215; doi:10.1038/s41467-021-24467-0)
Supplement: Supplementary file 5 — Supplementary Dataset 3 [file 41467_2021_24467_MOESM5_ESM.zip › Table_S6/Figure_2/MUC5B+ _ipf_vs_control .csv]

p_val	avg_log2FC	pct.1	pct.2	p_val_adj
NT5DC1	0.0301461436120116	0.0120586772957925	0.215	0.201	1
UBD	0.0989768781356225	-0.351325146628994	0.115	0.182	1
ITGB6	0.106589355802082	0.0364270483412462	0.118	0.08	1
SOCS2	0.182486988717533	-0.0131557489326129	0.103	0.107	1
REC8	0.25415771759106	-0.073244547397484	0.136	0.159	1
TMPRSS2	0.31319671618887	0.0593064605846989	0.192	0.156	1
BSG	0.328438187000792	0.244825461691304	0.627	0.548	1
ADAM17	0.454237661865454	0.058168757648965	0.169	0.136	1
LY6E	0.466631746604845	0.867473002834185	0.914	0.825	1
ELF1	0.517828178455511	0.0407837242693093	0.362	0.334	1
CTSL	0.597125807237388	0.0424354717847471	0.192	0.172	1
HSPA5	0.645437203737631	0.248125273694252	0.621	0.548	1
CSF3	0.82591989508408	-0.435911046587512	0.054	0.163	1
