# Supplementary material for: Chronic lung diseases are associated with gene expression programs favoring SARS-CoV-2 entry and severity
Source: Nat Commun. 2021 Jul 14;12:4314. doi: 10.1038/s41467-021-24467-0 (PMC8280215; doi:10.1038/s41467-021-24467-0)
Supplement: Supplementary file 5 — Supplementary Dataset 3 [file 41467_2021_24467_MOESM5_ESM.zip › Table_S6/Figure_2/PNECIonocytes _disease_vs_control .csv]

p_val	avg_log2FC	pct.1	pct.2	p_val_adj
HSPA8	0.00016745558033927	-0.0111164896227018	0.772	0.724	1
CTSB	0.00778392987565172	0.386365487108496	0.607	0.563	1
APOL2	0.0161567037052814	-0.0836851155733467	0.069	0.115	1
C1QA	0.016978810093553	0.0564616201819161	0.204	0.161	1
ATG7	0.0376633249314338	0.334212037844738	0.265	0.103	1
CD44	0.0436166771751636	0.17391285831708	0.23	0.264	1
ETV6	0.044563009273619	0.117363880968925	0.486	0.345	1
CTSL	0.0495673068616579	0.250669162186023	0.363	0.299	1
REC8	0.0541356821577894	-0.0290915639534037	0.3	0.322	1
MSR1	0.0645709370283665	0.130611133184128	0.09	0.069	1
EIF2AK3	0.0720289233609448	-0.000386942308341909	0.158	0.138	1
PIKFYVE	0.0809998050875698	-0.0519472566592643	0.113	0.184	1
BST2	0.0847878836173882	0.215326161396361	0.156	0.046	1
SPATS2L	0.0895744443196972	0.210050215076825	0.495	0.414	1
NFKB1	0.0956011590419465	-0.0371182971188955	0.22	0.264	1
B4GALT5	0.113155011799201	0.139947654852733	0.288	0.207	1
C1QB	0.140221245671937	0.18935472063354	0.194	0.149	1
CNP	0.141658617526157	-0.108442653820099	0.072	0.126	1
RNF41	0.149341995489581	-0.025240514473876	0.125	0.126	1
FZD5	0.157392482492819	-0.0675244115083109	0.016	0.069	1
LY6E	0.160554928611524	0.35120916357012	0.465	0.368	1
IFNAR1	0.164182666282062	0.216020933883128	0.303	0.207	1
TMPRSS2	0.199850865261186	0.0281749368484257	0.257	0.253	1
PCSK5	0.220319887772389	0.530284575269153	0.433	0.207	1
DNAJC6	0.292367994583657	0.169653645468828	0.112	0.023	1
SPATA13	0.326364849683335	0.0512087325703469	0.164	0.138	1
TRIM28	0.329744158463126	0.0313516515177555	0.235	0.218	1
JUN	0.34523902897422	0.243959793207072	0.813	0.736	1
C3	0.348831871178382	-0.0891280842889181	0.109	0.149	1
TRIM27	0.35758171498077	0.0444434444830495	0.169	0.161	1
TPCN2	0.360916988654334	-0.0260502129541345	0.026	0.046	1
IFNGR1	0.380008220758548	0.255395728978944	0.38	0.264	1
C1QC	0.400297744876423	0.285276513157523	0.151	0.161	1
ISG20	0.413203307043684	-0.0959758467657669	0.22	0.241	1
MAP1LC3A	0.414925003311014	-0.093948208380728	0.389	0.471	1
EIF2AK2	0.423073446756359	0.140886603822348	0.311	0.241	1
ERN1	0.429886708974965	-0.149628538433553	0.138	0.241	1
PTPN11	0.473729610798996	-0.00713640510255148	0.168	0.195	1
RAB27A	0.475829765975174	0.0513396426961925	0.258	0.264	1
CD47	0.484137419424857	0.00310145954104013	0.489	0.529	1
MAP1LC3B	0.485506921926701	-0.310588525647497	0.363	0.552	1
IFNAR2	0.491687229112369	0.251560133173338	0.191	0.057	1
RGS22	0.497552502282578	0.30764768717245	0.584	0.379	1
IFNGR2	0.50002195070906	0.0283939307073564	0.291	0.287	1
IFIT3	0.516362107214948	-0.0401393908532142	0.066	0.046	1
PCSK7	0.531201187897482	0.0701247345773342	0.121	0.08	1
GNB4	0.535064039555151	0.0949833340274646	0.156	0.115	1
C4B	0.550297087608695	0.129002722451259	0.11	0.057	1
ICAM1	0.580587889069767	-0.343950851724834	0.165	0.31	1
ATG5	0.619662610133508	0.149618079973551	0.326	0.253	1
ELF1	0.619875890962301	0.0527669743371879	0.538	0.54	1
C2	0.643508267268943	-0.241470196661833	0.062	0.207	1
BSG	0.644945966126983	0.0760354594723802	0.58	0.586	1
SOCS2	0.647488854690574	-0.0713340124568084	0.033	0.08	1
SOCS1	0.664352702527909	-0.0666116022144052	0.079	0.103	1
ITGB6	0.714515579213774	-0.24233444819483	0.145	0.264	1
ATF6	0.721533190297254	0.0633230679513107	0.301	0.299	1
MUC5B	0.768537788883458	0.06987849185932	0.034	0.011	1
ERLIN1	0.778369283760736	0.0435713155360176	0.178	0.172	1
SQSTM1	0.846938434039868	-0.433181665547817	0.709	0.77	1
CXCL1	0.861924703012003	-0.0226326725020113	0.067	0.092	1
BECN1	0.883560342446835	0.0294987289811749	0.227	0.218	1
ADAM17	0.945183856340259	0.0632201102320243	0.185	0.218	1
ACE2	0.999898883117075	0.00825578814220023	0.006	0	1
FGG	0.999914933100426	0.00197548304300722	0.016	0.011	1
FURIN	0.999962200540369	-0.202665181077582	0.029	0.149	1
CSF3	0.99996288763466	-0.112495339713345	0.006	0.069	1
TAGAP	0.999986491769719	-0.0257874189935023	0.029	0.057	1
CCL2	0.999989254632409	0.0557432851010802	0.085	0.069	1
ACE	0.999991256902778	0.0223128086072643	0.022	0.011	1
CCL3	0.999991522948945	0.0863237659260192	0.036	0.023	1
NPR1	0.999991754100558	-0.0607173448429545	0.003	0.046	1
AGT	0.999991829907693	-0.00823233464636887	0.006	0.011	1
FAM46C	0.999992134969829	-0.0489096004809465	0	0.034	1
ZBP1	0.999999659780377	0.0144167727688741	0.009	0	1
FGA	0.999999800770123	0.032743420575465	0.013	0	1
