# Supplementary material for: Chronic lung diseases are associated with gene expression programs favoring SARS-CoV-2 entry and severity
Source: Nat Commun. 2021 Jul 14;12:4314. doi: 10.1038/s41467-021-24467-0 (PMC8280215; doi:10.1038/s41467-021-24467-0)
Supplement: Supplementary file 5 — Supplementary Dataset 3 [file 41467_2021_24467_MOESM5_ESM.zip › Table_S6/Figure_2/Ciliated Cells _other_vs_control .csv]

p_val	avg_log2FC	pct.1	pct.2	p_val_adj
BSG	1.22025378987088e-06	0.28970322901495	0.71	0.607	0.0581621766404056
ADAM17	0.000136261367154868	-0.184417311859143	0.105	0.197	1
LY6E	0.000838847415028216	0.370004949716411	0.561	0.383	1
NT5DC1	0.0266998112878969	0.0320533167673431	0.38	0.37	1
HSPA5	0.2952321840533	0.0818957948192203	0.665	0.618	1
ITGB6	0.352927950989549	-0.27410454554977	0.067	0.2	1
TMPRSS2	0.542193184719471	-0.0572189080832067	0.238	0.279	1
CTSL	0.732813286445071	0.222874311402239	0.424	0.315	1
ELF1	0.989747391078527	-0.109428692338995	0.407	0.459	1
REC8	0.996113925386487	0.109595564261932	0.373	0.3	1
