# Supplementary material for: Chronic lung diseases are associated with gene expression programs favoring SARS-CoV-2 entry and severity
Source: Nat Commun. 2021 Jul 14;12:4314. doi: 10.1038/s41467-021-24467-0 (PMC8280215; doi:10.1038/s41467-021-24467-0)
Supplement: Supplementary file 5 — Supplementary Dataset 3 [file 41467_2021_24467_MOESM5_ESM.zip › Table_S6/Figure_2/Basal _ipf_vs_control .csv]

p_val	avg_log2FC	pct.1	pct.2	p_val_adj
ITGB6	3.89413735943727e-07	0.254435381020759	0.308	0.223	0.0185610163100218
HSPA5	6.00381504356599e-07	-0.0938592170752806	0.629	0.59	0.0286165840236529
BSG	0.000557788706810078	0.187312632071031	0.696	0.599	1
SOCS2	0.0140621650412591	0.0442014903943053	0.112	0.084	1
ADAM17	0.213299335701279	0.0217559736302255	0.214	0.181	1
ELF1	0.253267591640296	0.0284808357928276	0.457	0.425	1
TMPRSS2	0.291496651867556	0.019530845362449	0.165	0.163	1
REC8	0.29539559516885	-0.0524250775843969	0.154	0.193	1
FURIN	0.352116115015225	0.0372029380022653	0.107	0.087	1
NT5DC1	0.486389520701034	0.158661909627996	0.324	0.217	1
LY6E	0.602929364337786	0.466398655961825	0.876	0.75	1
CTSL	0.781607567494817	0.0496265421919542	0.249	0.223	1
CSF3	0.951709604772328	-0.672254032480029	0.018	0.142	1
