# Supplementary material for: Chronic lung diseases are associated with gene expression programs favoring SARS-CoV-2 entry and severity
Source: Nat Commun. 2021 Jul 14;12:4314. doi: 10.1038/s41467-021-24467-0 (PMC8280215; doi:10.1038/s41467-021-24467-0)
Supplement: Supplementary file 5 — Supplementary Dataset 3 [file 41467_2021_24467_MOESM5_ESM.zip › Table_S6/Figure_2/PNECIonocytes _ipf_vs_control .csv]

p_val	avg_log2FC	pct.1	pct.2	p_val_adj
REC8	0.0574768294750291	-0.0218470386272149	0.307	0.322	1
CTSL	0.0719214224380523	0.203240348494457	0.36	0.299	1
LY6E	0.0894516444264983	0.332889950383815	0.445	0.368	1
TMPRSS2	0.109692421544028	0.00183794374378698	0.265	0.253	1
ITGB6	0.479245960900965	-0.274640307242617	0.144	0.264	1
SOCS1	0.551313483872478	-0.0723284878645835	0.074	0.103	1
HSPA5	0.563096299576291	0.0380232139816734	0.627	0.655	1
ELF1	0.645156504060721	0.0980978391293628	0.576	0.54	1
NT5DC1	0.65962566081125	0.319156850853301	0.47	0.299	1
BSG	0.670394039442395	0.0609344283587716	0.576	0.586	1
ADAM17	0.99146618791962	0.058078376773667	0.195	0.218	1
FURIN	0.999994694590978	-0.194695435276294	0.03	0.149	1
