# Supplementary material for: Chronic lung diseases are associated with gene expression programs favoring SARS-CoV-2 entry and severity
Source: Nat Commun. 2021 Jul 14;12:4314. doi: 10.1038/s41467-021-24467-0 (PMC8280215; doi:10.1038/s41467-021-24467-0)
Supplement: Supplementary file 5 — Supplementary Dataset 3 [file 41467_2021_24467_MOESM5_ESM.zip › Table_S6/Figure_2/Ciliated Cells _copd_vs_control .csv]

p_val	avg_log2FC	pct.1	pct.2	p_val_adj
LY6E	1.13869069255669e-11	0.261957983649319	0.542	0.383	5.42745531700222e-07
HSPA5	1.82973541373356e-07	0.0224513162233537	0.676	0.618	0.00872125087601964
ELF1	2.96921754019096e-05	0.0757033958291854	0.533	0.459	1
TMPRSS2	0.00798434082140568	-0.024719420735663	0.278	0.279	1
BSG	0.101319658995534	0.0666451741344221	0.684	0.607	1
ITGB6	0.111693145974042	-0.128349047358148	0.116	0.2	1
NT5DC1	0.217353682337556	0.121756492374872	0.481	0.37	1
ADAM17	0.447349313123041	-0.0565201860851801	0.159	0.197	1
CTSL	0.550105964050186	0.108882266117367	0.43	0.315	1
REC8	0.990239775456165	0.151146227194639	0.437	0.3	1
