# Supplementary material for: Chronic lung diseases are associated with gene expression programs favoring SARS-CoV-2 entry and severity
Source: Nat Commun. 2021 Jul 14;12:4314. doi: 10.1038/s41467-021-24467-0 (PMC8280215; doi:10.1038/s41467-021-24467-0)
Supplement: Supplementary file 5 — Supplementary Dataset 3 [file 41467_2021_24467_MOESM5_ESM.zip › Table_S6/Figure_2/KRT5-KRT17+ _copd_vs_control .csv]

p_val	avg_log2FC	pct.1	pct.2	p_val_adj
LY6E	0.067928117619145	0.18211053989043	0.757	0.79	1
HSPA5	0.169420089572922	0.0341625490044735	0.721	0.654	1
ITGB6	0.458776428021687	-0.106168439727382	0.45	0.481	1
ELF1	0.686106250633312	0.0179219079972623	0.507	0.494	1
BSG	0.728074663003995	-0.157408476467141	0.621	0.679	1
TMPRSS2	0.763195783829893	-0.0397563681445815	0.243	0.247	1
FURIN	0.998687402684173	-0.139930261144475	0.107	0.173	1
CTSL	0.999854386530086	-0.0803342133270795	0.214	0.321	1
REC8	0.999970279800147	-0.092502081696388	0.1	0.136	1
ADAM17	0.999985295730674	-0.0246494757543733	0.271	0.259	1
NT5DC1	0.999995133686374	0.05709250527794	0.257	0.296	1
SOCS1	0.999999258526758	0.283323328374973	0.179	0.062	1
SOCS2	0.999999789311873	-0.0584289781328525	0.1	0.111	1
