# Supplementary material for: Chronic lung diseases are associated with gene expression programs favoring SARS-CoV-2 entry and severity
Source: Nat Commun. 2021 Jul 14;12:4314. doi: 10.1038/s41467-021-24467-0 (PMC8280215; doi:10.1038/s41467-021-24467-0)
Supplement: Supplementary file 5 — Supplementary Dataset 3 [file 41467_2021_24467_MOESM5_ESM.zip › Table_S6/Figure_2/AT1 _copd_vs_control .csv]

p_val	avg_log2FC	pct.1	pct.2	p_val_adj
LY6E	3.96423313884758e-12	0.573185411252443	0.875	0.728	1.88951208330031e-07
CTSL	0.0208583365744567	-0.0184546626707267	0.249	0.262	1
TMPRSS2	0.0602404608514769	0.256846052593424	0.438	0.326	1
BSG	0.135194111991489	-0.0148530741711765	0.632	0.637	1
ADAM17	0.178702485332948	-0.0065830058606724	0.139	0.147	1
NT5DC1	0.427604994837699	-0.0678901004906003	0.255	0.28	1
HSPA5	0.451384691681729	-0.0502007579138413	0.632	0.594	1
ITGB6	0.627890744395286	-0.0967867853005477	0.431	0.446	1
FURIN	0.67196042917065	-0.0413763732070274	0.134	0.146	1
ELF1	0.950271794483587	0.0237651768739344	0.29	0.287	1
