# Supplementary material for: Chronic lung diseases are associated with gene expression programs favoring SARS-CoV-2 entry and severity
Source: Nat Commun. 2021 Jul 14;12:4314. doi: 10.1038/s41467-021-24467-0 (PMC8280215; doi:10.1038/s41467-021-24467-0)
Supplement: Supplementary file 5 — Supplementary Dataset 3 [file 41467_2021_24467_MOESM5_ESM.zip › Table_S6/Figure_2/Ciliated Cells _ipf_vs_control .csv]

p_val	avg_log2FC	pct.1	pct.2	p_val_adj
HSPA5	7.34245759999553e-07	-0.160500682421323	0.604	0.618	0.0349970899046187
ADAM17	2.10949899572729e-06	-0.073317600174539	0.157	0.197	0.100547160132345
LY6E	7.4699090594169e-05	0.160443402902714	0.449	0.383	1
REC8	0.000474440542427557	0.0824504958498858	0.384	0.3	1
TMPRSS2	0.000546765593013314	-0.0507449506435803	0.261	0.279	1
ITGB6	0.00163365038862087	-0.258966772510841	0.086	0.2	1
ELF1	0.0115708982240828	0.0970083250035786	0.525	0.459	1
CTSL	0.0808690775365248	0.118715782053879	0.396	0.315	1
BSG	0.724577884392993	0.057703514763958	0.642	0.607	1
NT5DC1	0.864970834751184	0.0916411672189512	0.439	0.37	1
