# Supplementary material for: Chronic lung diseases are associated with gene expression programs favoring SARS-CoV-2 entry and severity
Source: Nat Commun. 2021 Jul 14;12:4314. doi: 10.1038/s41467-021-24467-0 (PMC8280215; doi:10.1038/s41467-021-24467-0)
Supplement: Supplementary file 5 — Supplementary Dataset 3 [file 41467_2021_24467_MOESM5_ESM.zip › Table_S6/Figure_2/SCGB3A2+ _disease_vs_control .csv]

p_val	avg_log2FC	pct.1	pct.2	p_val_adj
ISG20	4.51824010430292e-07	-0.156317043730691	0.228	0.33	0.0215357396331494
SQSTM1	1.41217745092907e-06	-0.110751477401387	0.811	0.849	0.0673100260210832
NPR1	1.54120992372451e-06	-0.100552517105806	0.011	0.076	0.0734602298044049
NFKB1	8.15714965950046e-05	-0.0693587523595473	0.224	0.245	1
CTSB	9.71550138675422e-05	0.402134510679238	0.572	0.4	1
SOCS2	0.000243339860977299	0.119910180729715	0.203	0.144	1
BST2	0.000317117057340175	0.30077209508868	0.319	0.224	1
ITGB6	0.000426814552297512	-0.0466169893484277	0.305	0.39	1
CCL2	0.00133612680792422	0.0263080449611775	0.101	0.085	1
CSF3	0.00170060179142638	-0.232687062673782	0.021	0.056	1
LY6E	0.00181055093119368	0.947456326491235	0.839	0.547	1
C1QA	0.00196627540051503	-0.704964305549256	0.084	0.225	1
EIF2AK3	0.00443507568184854	-0.0259940242443463	0.095	0.103	1
MSR1	0.00728047049135213	-0.243888393903636	0.034	0.094	1
HSPA8	0.00788638141226911	0.391349189863705	0.684	0.532	1
UBD	0.00975904786885128	0.108339706486703	0.037	0.004	1
C1QB	0.0220917457178814	-0.8578879519712	0.081	0.228	1
CSF2	0.0307941196017118	-0.0616306503614471	0.007	0.052	1
MAP1LC3A	0.0597208595611122	-0.0742161437709941	0.372	0.417	1
TRIM27	0.0721499939151638	0.0179577166746845	0.149	0.147	1
TMPRSS2	0.0782266949771769	0.174623849377554	0.423	0.358	1
ATF6	0.078663820678674	-0.0464575565238993	0.242	0.261	1
FZD5	0.08510686466311	-0.150233615495014	0.095	0.191	1
ADAM17	0.0969375207403576	-0.0925890566906352	0.161	0.207	1
IFIT3	0.109744156444968	-0.0212039243991304	0.071	0.091	1
C2	0.111948617643446	-0.348239677564109	0.148	0.331	1
TAGAP	0.12014861893058	-0.00386815688419956	0.01	0.014	1
RAB27A	0.122631772307141	-0.116667375519734	0.283	0.33	1
EIF2AK2	0.129592605445286	0.00944960771043329	0.223	0.217	1
ERN1	0.163190673803763	-0.0947697058974817	0.14	0.198	1
CTSL	0.226916848545902	0.00678731878025718	0.182	0.206	1
APOL2	0.229009599297964	0.00434506194422438	0.061	0.059	1
PCSK7	0.237494189085589	0.0233931814408078	0.158	0.143	1
PTPN11	0.282185738720443	-0.020656432435706	0.221	0.236	1
CD44	0.303390240334405	-0.15954958054448	0.462	0.573	1
B4GALT5	0.335883165024297	-0.0103349705284111	0.28	0.275	1
MAP1LC3B	0.351746865920378	-0.0237676597186276	0.43	0.456	1
JUN	0.371995120508684	0.331380577620249	0.83	0.8	1
ACE	0.373167354756594	0.00208602745504835	0.013	0.013	1
CD47	0.39173803696951	-0.0075823589192352	0.647	0.695	1
ATG7	0.423033560880071	-0.00883341002046262	0.114	0.113	1
REC8	0.429280002676545	0.128226267013997	0.123	0.048	1
GNB4	0.433095411869389	-0.0120211048705024	0.045	0.047	1
ATG5	0.448136226427793	0.0275849386407895	0.188	0.17	1
ERLIN1	0.45629716340274	0.00329894784095539	0.074	0.076	1
C4B	0.469408416201428	0.0473109782048134	0.049	0.017	1
ZBP1	0.483442173221892	0.00110539208432162	0.004	0.003	1
FURIN	0.533881852771616	-0.0465158413452744	0.125	0.158	1
IFNAR1	0.58651528617552	0.0495911220851124	0.256	0.228	1
TPCN2	0.586930545301184	0.0116271276928297	0.028	0.022	1
TRIM28	0.673551433612914	0.0877799553322554	0.308	0.26	1
BSG	0.703043717432057	0.257872028052906	0.657	0.571	1
AGT	0.727814124942838	0.0022029275440872	0.007	0.006	1
PIKFYVE	0.734041093499861	-0.0131444533238733	0.095	0.102	1
SOCS1	0.742780321795207	0.0238964277446218	0.069	0.059	1
ELF1	0.743509140612858	-0.0279684509616974	0.325	0.339	1
PCSK5	0.778466902425194	0.0940399638432938	0.129	0.108	1
CNP	0.826766306451627	-0.0121281707935657	0.107	0.113	1
ICAM1	0.853639052519589	-0.0428908967450163	0.508	0.513	1
SPATS2L	0.856114327539176	0.12889119010193	0.352	0.278	1
IFNGR2	0.893013591481626	0.161349563273704	0.379	0.286	1
RNF41	0.902895402640685	-0.0516721037795344	0.125	0.153	1
ACE2	0.91389845234433	0.00163290676694715	0.009	0.009	1
IFNGR1	0.914998962651341	0.0528197648228553	0.278	0.268	1
RGS22	0.945187003735486	0.0372980249520394	0.062	0.05	1
ETV6	0.952274212148516	0.100634030862966	0.281	0.18	1
C1QC	0.962262679528032	-0.248101741203576	0.045	0.108	1
SPATA13	0.964960525085065	0.0256171631977697	0.09	0.08	1
BECN1	0.971777131570995	0.0569306007844409	0.225	0.206	1
CXCL1	0.975203235878287	0.228780961017347	0.176	0.11	1
C3	0.97557419249373	0.323459455261126	0.497	0.408	1
IFNAR2	0.978750998697998	0.0205742019733463	0.157	0.138	1
CLEC4D	0.998503085000421	-0.00299444213712274	0.001	0.003	1
C9orf91	0.9993462781194	-0.0365577634723141	0.009	0.031	1
CCL3	0.999814475796261	0.0486104209794285	0.02	0.006	1
FAM46C	0.999859747599239	-0.191999158332656	0.049	0.155	1
NRN1	0.999887044954058	0.00067839223308791	0.002	0.002	1
FGG	0.99992224862317	-0.0195218263886173	0.011	0.02	1
FGA	0.99993757440977	0.0104485739121624	0.006	0.002	1
DNAJC6	0.999957825646118	0.0116280431971688	0.014	0.006	1
