# Supplementary material for: Chronic lung diseases are associated with gene expression programs favoring SARS-CoV-2 entry and severity
Source: Nat Commun. 2021 Jul 14;12:4314. doi: 10.1038/s41467-021-24467-0 (PMC8280215; doi:10.1038/s41467-021-24467-0)
Supplement: Supplementary file 5 — Supplementary Dataset 3 [file 41467_2021_24467_MOESM5_ESM.zip › Table_S6/Figure_2/MUC5B+ _disease_vs_control .csv]

p_val	avg_log2FC	pct.1	pct.2	p_val_adj
CTSB	4.29162555344487e-08	0.449738476707879	0.799	0.691	0.00204556040379396
HSPA8	1.51706154127246e-06	0.0328798143127949	0.662	0.605	0.0723092213032104
IFNGR1	3.74834261142577e-05	0.134991075000863	0.31	0.227	1
MUC5B	0.000831154049266655	1.11539690458363	0.751	0.53	1
LY6E	0.00490567700541425	0.83102482740684	0.91	0.825	1
ICAM1	0.0053067085124262	-0.158255516019652	0.241	0.257	1
BSG	0.00606100244737319	0.240261559034371	0.62	0.548	1
BECN1	0.00820236065021133	0.0879343142528783	0.248	0.195	1
B4GALT5	0.00921151196151515	0.0854256027503297	0.322	0.297	1
MAP1LC3A	0.0101063753624377	0.071023859345867	0.348	0.283	1
TRIM27	0.0153109937275321	0.0669396378113678	0.169	0.12	1
SOCS2	0.0200021298351256	-0.0129355900048882	0.103	0.107	1
BST2	0.0227027041586104	0.208263447432503	0.239	0.194	1
CD47	0.0322599182035185	0.163283107267716	0.445	0.381	1
ITGB6	0.0361805000877437	0.0337673018248287	0.115	0.08	1
IFNAR2	0.0421431688149283	-0.0144568054342532	0.115	0.106	1
SQSTM1	0.0719202623893133	0.0565462917960531	0.729	0.719	1
ISG20	0.0729470786449241	-0.11180900705644	0.277	0.316	1
ATF6	0.0843923691371065	0.104808196869974	0.22	0.168	1
ETV6	0.0881007752361287	-0.00327217337080765	0.398	0.418	1
CD44	0.0905117132805548	0.112818724263469	0.215	0.162	1
C4B	0.0935716739339566	0.0925115827045359	0.1	0.051	1
DNAJC6	0.110536072101202	0.0187702625943833	0.021	0.011	1
CCL3	0.114302998492147	0.0183968136962988	0.016	0.021	1
NFKB1	0.123929142642914	-0.00338376287439357	0.204	0.194	1
GNB4	0.127748343581639	-0.0125409495343274	0.056	0.064	1
RGS22	0.138464140708334	-0.0789088536141505	0.091	0.126	1
IFNAR1	0.156907625233294	0.0754133146379551	0.281	0.222	1
CCL2	0.160763984786657	-0.350901593754522	0.094	0.106	1
APOL2	0.162146841752071	0.00165025719933694	0.068	0.062	1
C1QB	0.163701996486793	-0.271131636586012	0.074	0.132	1
JUN	0.169048687647414	0.100392146582922	0.821	0.823	1
CNP	0.197510678455994	0.0426920202412447	0.106	0.079	1
ACE2	0.201660451370582	-0.00166949119696368	0.011	0.012	1
TMPRSS2	0.202825007250904	0.0642519278358971	0.192	0.156	1
CXCL1	0.219719017103772	-0.788134590534462	0.505	0.635	1
ADAM17	0.233059147381929	0.0518973363886107	0.165	0.136	1
PCSK7	0.250494592687736	0.0440546993565315	0.161	0.132	1
IFIT3	0.262570084285119	0.000554077407966411	0.044	0.033	1
ATG5	0.299551619114859	0.0330739701827524	0.198	0.182	1
ACE	0.354603056789753	0.0140041096160556	0.036	0.029	1
SPATA13	0.384192143673958	-0.0475126910159893	0.107	0.139	1
TRIM28	0.385398445030039	-0.00726021266242372	0.271	0.254	1
PCSK5	0.38826105692533	0.160521906497041	0.177	0.118	1
FURIN	0.400481261373992	0.0265701891166354	0.095	0.077	1
TAGAP	0.417048378700755	-0.00674169282455815	0.01	0.014	1
PTPN11	0.423450350075012	0.0579341902976538	0.198	0.157	1
ERN1	0.430721834547866	-0.00586270280902881	0.14	0.151	1
C1QC	0.444180881239776	-0.238238853210148	0.046	0.091	1
TPCN2	0.446253603310733	0.0191591256053938	0.031	0.018	1
MAP1LC3B	0.449302911632749	0.0457845866603381	0.368	0.342	1
C1QA	0.499229574168935	-0.213469435417018	0.08	0.153	1
AGT	0.504916320523457	0.0132084565912522	0.016	0.009	1
C3	0.50636377008925	-0.142938939976881	0.752	0.699	1
ZBP1	0.599618718898718	-0.00626668657131264	0.003	0.008	1
EIF2AK3	0.606421931050727	0.0428561358856678	0.126	0.107	1
UBD	0.661272183135567	-0.349501268618633	0.113	0.182	1
ATG7	0.666748772983523	0.0245030326334599	0.128	0.112	1
SPATS2L	0.684162546166868	-0.00347213005677838	0.425	0.387	1
CSF3	0.758649250668311	-0.41057327053513	0.058	0.163	1
REC8	0.771264550504747	-0.0760329164826032	0.132	0.159	1
PIKFYVE	0.80167429469648	0.0302010760580479	0.093	0.076	1
RAB27A	0.827269482078602	0.0138322135488638	0.18	0.163	1
IFNGR2	0.830436869956327	0.0606468316075778	0.327	0.275	1
C2	0.840150263999808	-0.0428206370042611	0.14	0.162	1
ERLIN1	0.842297635092671	0.00457441246129728	0.097	0.089	1
ELF1	0.850857393105884	0.0124416181808551	0.347	0.334	1
EIF2AK2	0.866165382910139	0.06038531706822	0.206	0.18	1
MSR1	0.874922067036542	0.00351316384445556	0.033	0.041	1
NPR1	0.905680626716826	-0.0207578616543241	0.003	0.017	1
CTSL	0.907610026917985	0.0378494134578384	0.186	0.172	1
FZD5	0.929964141353907	-0.000245993402452988	0.04	0.039	1
RNF41	0.959461168040839	0.0272926004093075	0.106	0.086	1
SOCS1	0.99330826066309	0.0196052625692232	0.071	0.071	1
C9orf91	0.995807023958875	0.00108298403987281	0.006	0.006	1
CLEC4D	0.99739357523002	-0.00287143731364916	0.001	0.003	1
CSF2	0.999279137722073	0.00178440967818267	0.001	0	1
FAM46C	0.999843443049608	-0.0157822992675729	0.049	0.062	1
NRN1	0.999958371239354	-0.00246826708468357	0.004	0.006	1
FGG	0.999976244315819	0.0325123068120084	0.006	0.006	1
FGA	0.999985464632223	0.0124748483824725	0.005	0.002	1
