# Supplementary material for: Chronic lung diseases are associated with gene expression programs favoring SARS-CoV-2 entry and severity
Source: Nat Commun. 2021 Jul 14;12:4314. doi: 10.1038/s41467-021-24467-0 (PMC8280215; doi:10.1038/s41467-021-24467-0)
Supplement: Supplementary file 5 — Supplementary Dataset 3 [file 41467_2021_24467_MOESM5_ESM.zip › Table_S6/Figure_2/AT2 _other_vs_control .csv]

p_val	avg_log2FC	pct.1	pct.2	p_val_adj
HSPA5	4.13321438973455e-130	0.368080646380748	0.696	0.553	1.97005530672308e-125
SOCS2	1.30905276107875e-71	0.366423238038312	0.347	0.209	6.23946908040576e-67
CSF3	1.12525410637807e-24	-0.193126767190073	0.047	0.13	5.36341117264041e-20
LY6E	1.25809268807646e-15	0.450970254242451	0.484	0.293	5.99657298844762e-11
ITGB6	2.0280987300368e-11	0.283270467910796	0.594	0.52	9.66672978684739e-07
NT5DC1	6.16595020453922e-07	-0.0777782184116772	0.201	0.258	0.0293893850549158
BSG	0.00396368690002573	0.156348136947415	0.6	0.546	1
ADAM17	0.0800868572943458	-0.0184362356481608	0.17	0.171	1
CTSL	0.102910636340968	0.0795568400720822	0.18	0.17	1
ELF1	0.104482153717333	-0.0941625964628154	0.249	0.294	1
SOCS1	0.138662625399881	0.202701208667302	0.183	0.086	1
FURIN	0.560871038121967	0.127203633945044	0.302	0.228	1
TMPRSS2	0.654740292274932	0.0888955686611311	0.438	0.396	1
FAM46C	0.999953091832793	-0.0477895383251839	0.071	0.102	1
