# Supplementary material for: Chronic lung diseases are associated with gene expression programs favoring SARS-CoV-2 entry and severity
Source: Nat Commun. 2021 Jul 14;12:4314. doi: 10.1038/s41467-021-24467-0 (PMC8280215; doi:10.1038/s41467-021-24467-0)
Supplement: Supplementary file 5 — Supplementary Dataset 3 [file 41467_2021_24467_MOESM5_ESM.zip › Table_S6/Figure_2/SCGB3A2+SCGB1A1+ _ipf_vs_control .csv]

p_val	avg_log2FC	pct.1	pct.2	p_val_adj
ITGB6	0.00681227065503353	0.0953577950423753	0.142	0.09	1
HSPA5	0.0605706271428406	0.0325747128099456	0.645	0.647	1
BSG	0.15831600851214	0.0394098343969003	0.627	0.595	1
TMPRSS2	0.238557377986509	0.0751357413365236	0.288	0.259	1
CTSL	0.2423020929735	0.041839219227454	0.17	0.18	1
REC8	0.259464581820296	-0.13743719690132	0.157	0.2	1
LY6E	0.544551039772396	0.496111598680302	0.842	0.708	1
ELF1	0.574249270170284	-0.0123401443253202	0.371	0.366	1
SOCS2	0.644744468945835	0.0216079440664377	0.188	0.171	1
NT5DC1	0.822352687550639	-0.0849309635960214	0.245	0.3	1
ADAM17	0.828141147975362	0.00200905559084213	0.166	0.17	1
FAM46C	0.999966260834857	-0.195426622427271	0.021	0.104	1
