# Supplementary material for: Chronic lung diseases are associated with gene expression programs favoring SARS-CoV-2 entry and severity
Source: Nat Commun. 2021 Jul 14;12:4314. doi: 10.1038/s41467-021-24467-0 (PMC8280215; doi:10.1038/s41467-021-24467-0)
Supplement: Supplementary file 5 — Supplementary Dataset 3 [file 41467_2021_24467_MOESM5_ESM.zip › Table_S6/Figure_2/Ciliated Cells _disease_vs_control .csv]

p_val	avg_log2FC	pct.1	pct.2	p_val_adj
JUN	6.88183648213543e-15	-0.170724986883117	0.684	0.723	3.28015854084503e-10
CD44	1.52332895608354e-14	-0.370982385753791	0.087	0.252	7.26079513627657e-10
LY6E	2.0807769012604e-13	0.20790548649813	0.479	0.383	9.91781502216755e-09
CD47	2.42727813199642e-10	-0.140642136620455	0.461	0.519	1.15693784883478e-05
SQSTM1	7.21527257499161e-10	-0.251158250259183	0.741	0.805	3.439087520144e-05
CTSB	3.24118417150961e-08	0.115191699844351	0.594	0.525	0.00154487802350834
RAB27A	4.42449711673977e-08	-0.177031367635543	0.205	0.293	0.00210889230572284
NFKB1	7.8336760746657e-08	-0.060708453999614	0.185	0.206	0.00373384336422866
PTPN11	1.2589845881147e-07	-0.0888057926734771	0.178	0.231	0.00600082414078992
TRIM28	3.26415844145164e-07	-0.00898366224308389	0.304	0.302	0.0155582847953351
ADAM17	4.77108688735592e-07	-0.0869914717450701	0.149	0.197	0.0227409085398933
IFNGR1	1.39606925347663e-06	0.0641062529684787	0.302	0.257	0.0665422448977102
ATF6	1.10483722997494e-05	-0.0210689838220196	0.258	0.258	0.526609617295255
CTSL	1.78302669611943e-05	0.133396317641568	0.405	0.315	0.849861844438363
BST2	2.41515245938266e-05	0.110530018270257	0.112	0.067	1
ERN1	4.06152267168757e-05	-0.146638309458765	0.107	0.171	1
C3	5.31994560096485e-05	-0.162766988185739	0.086	0.164	1
MAP1LC3B	5.73241369936713e-05	-0.0851029592105158	0.436	0.474	1
IFNAR2	8.22338754521316e-05	0.0821495462398561	0.211	0.154	1
TMPRSS2	0.000219976784095593	-0.0480658931270682	0.26	0.279	1
PCSK5	0.000231008609979714	0.360935918320244	0.391	0.247	1
CSF2	0.000293390659760406	-0.0185894463512441	0.001	0.012	1
APOL2	0.000338902719437658	-0.0201439823795981	0.063	0.075	1
SPATS2L	0.00137899165228868	0.110127284540134	0.612	0.512	1
FZD5	0.00228937552230036	-0.0833041133407946	0.014	0.065	1
RGS22	0.00246800965353485	0.307713916353539	0.65	0.447	1
MSR1	0.00336142120793347	-0.131256264485511	0.046	0.078	1
IFNAR1	0.00373648043515016	0.0619753661308732	0.284	0.241	1
PIKFYVE	0.0040815217633474	0.00160847734974889	0.095	0.094	1
C1QB	0.00449909078794256	-0.692555000997966	0.076	0.155	1
ICAM1	0.00782976273042043	-0.371192519030244	0.119	0.26	1
ELF1	0.0120380936754699	0.0650214322898147	0.508	0.459	1
ETV6	0.0181309170006126	0.17293906994279	0.445	0.332	1
BECN1	0.0268981000476739	0.129785811435544	0.332	0.254	1
FURIN	0.0294998692945376	-0.0923311988395382	0.019	0.075	1
NRN1	0.0372977814931202	-9.89701463398824e-05	0.001	0.001	1
ACE	0.0384579283091996	-0.00109203369961225	0.01	0.012	1
RNF41	0.0580297421427287	-0.0521800217813133	0.128	0.159	1
IFNGR2	0.0617605407604483	0.0132710643075089	0.268	0.262	1
ITGB6	0.0867440304715154	-0.242332978865018	0.087	0.2	1
MAP1LC3A	0.0947915423594348	0.067351521915701	0.495	0.445	1
NPR1	0.122773245279756	-0.089658446370287	0.003	0.056	1
MUC5B	0.125836519374953	0.03404022862439	0.026	0.014	1
C1QA	0.128887398105225	-0.585459155205078	0.089	0.165	1
B4GALT5	0.133971887396494	-0.0324399604558362	0.24	0.244	1
FGA	0.142831802690538	0.000945057763315202	0.011	0.012	1
PCSK7	0.154384413436294	-0.0400090455838555	0.107	0.129	1
UBD	0.178821603401224	0.0194151100492539	0.008	0.003	1
ATG5	0.259669657010931	0.0773748466465724	0.296	0.243	1
IFIT3	0.298573904397636	0.01156699056569	0.069	0.061	1
CCL2	0.300605524806335	-0.105834742546955	0.033	0.061	1
GNB4	0.304253233344589	0.0785460468062707	0.162	0.107	1
REC8	0.311326557262632	0.0962391270922723	0.389	0.3	1
SOCS2	0.311562249686218	-0.123121863117685	0.024	0.079	1
ATG7	0.333815294129776	0.091014709354411	0.206	0.159	1
EIF2AK3	0.380361375075706	0.0207021072473672	0.101	0.09	1
SOCS1	0.381329589426902	-0.0137692313845747	0.034	0.044	1
CNP	0.403295184289472	-0.00940555824362574	0.085	0.091	1
CLEC4D	0.41214583265343	2.04950932349473e-05	0.002	0.002	1
CSF3	0.489599959919744	-0.0822576723417627	0.007	0.032	1
CCL3	0.489938999556906	-0.0137756644176761	0.013	0.016	1
AGT	0.497532912827245	-0.00433342782777788	0.003	0.006	1
C4B	0.524351053137322	0.128736367006236	0.138	0.062	1
C1QC	0.567046736143291	-0.282586593727468	0.045	0.089	1
SPATA13	0.570710926517176	0.0571078312367018	0.209	0.168	1
TAGAP	0.577761219822636	0.000251220886773278	0.008	0.009	1
C2	0.595101159294949	-0.27944419968749	0.046	0.185	1
EIF2AK2	0.610612590997497	0.102978538341095	0.326	0.257	1
DNAJC6	0.618041965411477	0.0555181387837719	0.107	0.072	1
ISG20	0.67218206746793	-0.00773314682997767	0.255	0.261	1
ZBP1	0.681409415803616	0.00234667237861699	0.004	0.002	1
BSG	0.7357346855769	0.0959903429496367	0.658	0.607	1
TPCN2	0.77872500487277	0.000622412474106108	0.018	0.018	1
CXCL1	0.808847796784205	-0.0340844454701184	0.025	0.048	1
ERLIN1	0.888980890742831	0.0517357511440602	0.201	0.164	1
HSPA8	0.922767890286561	0.26931668836863	0.8	0.723	1
ACE2	0.952346108662059	-0.00580032390382525	0.006	0.01	1
FAM46C	0.999333330492434	-0.0449668670386276	0.017	0.046	1
C9orf91	0.999375768567219	-0.0251322509986954	0.01	0.025	1
TRIM27	0.999734434667458	0.00290608718313742	0.154	0.154	1
