# Supplementary material for: Chronic lung diseases are associated with gene expression programs favoring SARS-CoV-2 entry and severity
Source: Nat Commun. 2021 Jul 14;12:4314. doi: 10.1038/s41467-021-24467-0 (PMC8280215; doi:10.1038/s41467-021-24467-0)
Supplement: Supplementary file 5 — Supplementary Dataset 3 [file 41467_2021_24467_MOESM5_ESM.zip › Table_S6/Figure_2/MUC5AC+ _copd_vs_control .csv]

p_val	avg_log2FC	pct.1	pct.2	p_val_adj
LY6E	0.490508502495718	0.335705115532765	0.927	0.894	1
CSF3	0.99926640412867	0.310049076550664	0.26	0.159	1
UBD	0.999458846717201	1.5642636526868	0.637	0.229	1
SOCS1	0.999533563460135	0.170489034139155	0.123	0.053	1
TMPRSS2	0.999743104821506	-0.0317595423142436	0.152	0.206	1
HSPA5	0.99976696770896	0.42560270703559	0.703	0.435	1
REC8	0.999965408518457	-0.162775015572328	0.145	0.2	1
CTSL	0.999980998485356	-0.0829743043592088	0.156	0.159	1
SOCS2	0.999982517304968	0.286936103194094	0.185	0.071	1
ELF1	0.999997975405765	-0.0203471473500725	0.289	0.282	1
FAM46C	0.999998897832931	0.594881698469701	0.425	0.041	1
BSG	0.99999913231357	0.011415428174343	0.573	0.512	1
NT5DC1	0.999999445751296	0.1206619661688	0.229	0.129	1
ADAM17	0.999999544762187	0.0352054838144505	0.108	0.094	1
