# Supplementary material for: Chronic lung diseases are associated with gene expression programs favoring SARS-CoV-2 entry and severity
Source: Nat Commun. 2021 Jul 14;12:4314. doi: 10.1038/s41467-021-24467-0 (PMC8280215; doi:10.1038/s41467-021-24467-0)
Supplement: Supplementary file 5 — Supplementary Dataset 3 [file 41467_2021_24467_MOESM5_ESM.zip › Table_S6/Figure_2/AT1 _disease_vs_control .csv]

p_val	avg_log2FC	pct.1	pct.2	p_val_adj
ICAM1	9.35129210646092e-16	0.777021398432632	0.846	0.744	4.45719986962353e-11
LY6E	5.32377527069019e-10	0.520618133878166	0.862	0.728	2.53752424502177e-05
JUN	1.27308587603391e-09	1.13834483828059	0.922	0.892	6.06803651952803e-05
SOCS2	2.1839275320646e-07	0.148471195271555	0.097	0.033	0.0104094721888327
TMPRSS2	5.57114353782152e-05	0.331261082335177	0.477	0.326	1
SQSTM1	0.000559572120527991	0.233160960322726	0.824	0.772	1
IFNGR2	0.000584199548781976	0.31928481846757	0.414	0.277	1
BST2	0.000804146455369115	0.429673871972741	0.277	0.139	1
ITGB6	0.000973734839238993	0.272498397575668	0.525	0.446	1
IFNAR2	0.00237477663168586	0.0501369229176051	0.177	0.132	1
SOCS1	0.00477528361850129	0.0479595198645725	0.083	0.06	1
ISG20	0.00861439469436685	0.0336063821135728	0.409	0.412	1
CTSL	0.00940971996953338	-0.00458397203271876	0.267	0.262	1
DNAJC6	0.0178481918891786	-0.00162923037173795	0.025	0.031	1
UBD	0.0318435637745072	0.120055946087132	0.028	0.005	1
ACE	0.0384959976415316	0.0322732714989566	0.018	0.003	1
PIKFYVE	0.0391884037801101	-0.0577258020767992	0.087	0.108	1
EIF2AK2	0.04084749398642	0.0172978970039037	0.215	0.199	1
CD47	0.0584933357629948	0.00178780244684917	0.861	0.863	1
NPR1	0.0888289133533796	0.00763534329133409	0.026	0.02	1
EIF2AK3	0.0970882405583646	-0.0152707869577602	0.111	0.114	1
B4GALT5	0.127345906003961	0.0590106888470344	0.11	0.078	1
GNB4	0.144994655774806	-0.0763854144124949	0.092	0.134	1
FURIN	0.174201810308525	-0.0099318890821275	0.161	0.146	1
TPCN2	0.180583877130524	0.00627361705764898	0.044	0.034	1
PCSK7	0.197722693519828	-0.0296300419595726	0.169	0.174	1
BECN1	0.200764210684301	0.0437427344871444	0.113	0.093	1
ADAM17	0.248293433515502	0.0175233357169006	0.159	0.147	1
REC8	0.252056935544043	0.0320976696397028	0.104	0.083	1
ERLIN1	0.27537337435865	-0.00951951953931682	0.06	0.067	1
SPATS2L	0.309500784969207	-0.0574128232118181	0.354	0.361	1
ATF6	0.329161299984923	0.0725338204087376	0.268	0.233	1
C1QC	0.34579268250826	-0.0648036862201966	0.041	0.061	1
FZD5	0.362339370547141	-0.0284228276634214	0.291	0.284	1
RNF41	0.365358245050971	0.0886303335861481	0.209	0.154	1
BSG	0.398419245622097	0.00635920056694972	0.652	0.637	1
RAB27A	0.402534679715252	-0.0331817913020113	0.201	0.206	1
TAGAP	0.409273662673156	0.0145924545591617	0.011	0.004	1
ERN1	0.412481204765783	0.0742156782913062	0.101	0.057	1
CD44	0.48646257611832	-0.0901496592288278	0.194	0.232	1
IFNGR1	0.510276252144087	-0.0218801487497259	0.445	0.452	1
PTPN11	0.512729423847531	-0.0742714395903364	0.183	0.201	1
C1QA	0.514512231124281	-0.187596259874867	0.096	0.151	1
RGS22	0.522567903530004	-0.0116592435402693	0.003	0.007	1
ATG5	0.531539630656023	-0.0357092331675488	0.138	0.165	1
MSR1	0.531818423486997	-0.0774727959541734	0.03	0.044	1
CTSB	0.580616293266156	0.102890593521319	0.419	0.367	1
ATG7	0.612140747191155	-0.00587745264255504	0.105	0.1	1
IFIT3	0.62068115445187	0.0694056472138171	0.169	0.156	1
TRIM28	0.632239857432155	0.0217777368280256	0.268	0.234	1
APOL2	0.638388313883281	-0.017260656082303	0.119	0.121	1
NRN1	0.640394861244398	0.00541486279911984	0.007	0.006	1
CNP	0.650847083101082	-0.0143759132533828	0.077	0.08	1
MAP1LC3A	0.652553328174526	-0.062736486323696	0.45	0.461	1
CCL3	0.662379070430405	-0.00357532921668752	0.011	0.013	1
C2	0.696682482590554	-0.0212235168109144	0.039	0.048	1
ELF1	0.716389736254887	-0.0345681812992609	0.281	0.287	1
SPATA13	0.755523883867271	-0.0427766725262024	0.019	0.041	1
C1QB	0.763854066538664	-0.232943404823365	0.074	0.149	1
TRIM27	0.774173916810283	0.0299506264930719	0.128	0.103	1
ETV6	0.817400233704962	-0.0227158128530276	0.117	0.123	1
C3	0.848746361606775	-0.101071972482871	0.075	0.116	1
MAP1LC3B	0.851882561285169	0.0435530763741099	0.409	0.373	1
CLEC4D	0.869936012406106	0.00385955174417533	0.003	0.001	1
NFKB1	0.870519712909461	0.0970422355974634	0.164	0.12	1
PCSK5	0.888070130361919	0.0903287392524021	0.123	0.116	1
HSPA8	0.899839861324025	0.509794578200536	0.775	0.594	1
IFNAR1	0.912493450465881	0.0514679026412677	0.283	0.255	1
CXCL1	0.974877959421515	0.00300450860923057	0.013	0.009	1
ACE2	0.996320953877987	0.00149028920233314	0.004	0.002	1
MUC5B	0.997764326990205	0.00304007143762668	0.003	0.001	1
FAM46C	0.999034155881616	-0.00144736402998544	0.012	0.013	1
C9orf91	0.999635044674527	-0.0147867992024946	0.009	0.015	1
CSF2	0.999898197511512	-0.00637421526276068	0	0.003	1
C4B	0.999966321943573	0.00827238949503757	0.006	0.001	1
ZBP1	0.999970289511649	-0.00038992125718248	0.003	0.003	1
FGA	0.999993973887388	0.00361502455087025	0.002	0.001	1
FGG	0.99999851843557	0.0054971172331487	0.003	0.001	1
