# Supplementary material for: Chronic lung diseases are associated with gene expression programs favoring SARS-CoV-2 entry and severity
Source: Nat Commun. 2021 Jul 14;12:4314. doi: 10.1038/s41467-021-24467-0 (PMC8280215; doi:10.1038/s41467-021-24467-0)
Supplement: Supplementary file 5 — Supplementary Dataset 3 [file 41467_2021_24467_MOESM5_ESM.zip › Table_S6/Figure_2/AT1 _other_vs_control .csv]

p_val	avg_log2FC	pct.1	pct.2	p_val_adj
TMPRSS2	0.0082018983696392	0.455803207584439	0.528	0.326	1
SOCS2	0.00998609395362461	0.432488678387665	0.202	0.033	1
SOCS1	0.0173150908331686	0.159401155077723	0.124	0.06	1
LY6E	0.0201101580205642	0.629058584835812	0.885	0.728	1
HSPA5	0.0334587798726812	0.0896246123078968	0.688	0.594	1
REC8	0.122591580664714	0.0616995643350344	0.121	0.083	1
NT5DC1	0.16203904210952	-0.19207425341537	0.209	0.28	1
ADAM17	0.350778088813606	0.034438751260798	0.175	0.147	1
BSG	0.524043833031909	0.0672062697086304	0.679	0.637	1
ELF1	0.524094904417844	-0.170995509497142	0.261	0.287	1
ITGB6	0.816869421125907	0.588869103060204	0.631	0.446	1
CTSL	0.850888409128504	0.0214531096663175	0.288	0.262	1
FURIN	0.999104172387367	0.0447437596525365	0.202	0.146	1
