# Supplementary material for: Chronic lung diseases are associated with gene expression programs favoring SARS-CoV-2 entry and severity
Source: Nat Commun. 2021 Jul 14;12:4314. doi: 10.1038/s41467-021-24467-0 (PMC8280215; doi:10.1038/s41467-021-24467-0)
Supplement: Supplementary file 5 — Supplementary Dataset 3 [file 41467_2021_24467_MOESM5_ESM.zip › Table_S6/Figure_2/SCGB3A2+SCGB1A1+ _copd_vs_control .csv]

p_val	avg_log2FC	pct.1	pct.2	p_val_adj
TMPRSS2	0.0022594720805629	0.304243971724538	0.399	0.259	1
BSG	0.016251462913044	-0.0497955841293332	0.547	0.595	1
ADAM17	0.0193910025937291	0.279273681210353	0.267	0.17	1
HSPA5	0.0412807252121031	0.150963187785003	0.631	0.647	1
ITGB6	0.19870789924091	0.281202601462549	0.214	0.09	1
LY6E	0.199273449644521	0.0830385541163543	0.717	0.708	1
SOCS1	0.417313148061475	0.0836318657253048	0.12	0.082	1
REC8	0.468551560386987	-0.193655165428976	0.117	0.2	1
NT5DC1	0.509718367264039	-0.0652918917221766	0.235	0.3	1
ELF1	0.79981853762662	0.231575017841625	0.447	0.366	1
CTSL	0.818886858942428	-0.046330027385622	0.15	0.18	1
SOCS2	0.843501526137802	0.180221860083325	0.283	0.171	1
FAM46C	0.999995044626623	-0.240770718355864	0.001	0.104	1
