# Supplementary material for: Chronic lung diseases are associated with gene expression programs favoring SARS-CoV-2 entry and severity
Source: Nat Commun. 2021 Jul 14;12:4314. doi: 10.1038/s41467-021-24467-0 (PMC8280215; doi:10.1038/s41467-021-24467-0)
Supplement: Supplementary file 5 — Supplementary Dataset 3 [file 41467_2021_24467_MOESM5_ESM.zip › Table_S6/Figure_2/SCGB3A2+SCGB1A1+ _other_vs_control .csv]

p_val	avg_log2FC	pct.1	pct.2	p_val_adj
LY6E	0.0172025813374698	0.399329130122611	0.83	0.708	1
HSPA5	0.0233411386273834	0.104834590175459	0.682	0.647	1
SOCS2	0.121675706467458	0.24559711885604	0.273	0.171	1
ADAM17	0.254200852864209	-0.0807272874839439	0.13	0.17	1
TMPRSS2	0.330028275823024	0.112915450232397	0.301	0.259	1
CTSL	0.335583393217012	0.0893916568931147	0.176	0.18	1
NT5DC1	0.462794280462245	-0.131448393565337	0.216	0.3	1
BSG	0.519065544228556	-0.0179885862472882	0.573	0.595	1
ELF1	0.542840299461142	-0.186309343454248	0.295	0.366	1
REC8	0.704301122084468	-0.174200533939648	0.126	0.2	1
ITGB6	0.790280244750974	0.0937001781949752	0.143	0.09	1
FURIN	0.982358722518017	0.0437611955443937	0.102	0.073	1
FAM46C	0.9994558980033	-0.154175751755413	0.037	0.104	1
