# Supplementary material for: Chronic lung diseases are associated with gene expression programs favoring SARS-CoV-2 entry and severity
Source: Nat Commun. 2021 Jul 14;12:4314. doi: 10.1038/s41467-021-24467-0 (PMC8280215; doi:10.1038/s41467-021-24467-0)
Supplement: Supplementary file 5 — Supplementary Dataset 3 [file 41467_2021_24467_MOESM5_ESM.zip › Table_S6/Figure_2/MUC5B+ _copd_vs_control .csv]

p_val	avg_log2FC	pct.1	pct.2	p_val_adj
CTSL	0.124274252637461	-0.112971263156863	0.142	0.172	1
TMPRSS2	0.136204698978421	0.126654301179028	0.22	0.156	1
ITGB6	0.269600019233521	0.0619143803179794	0.108	0.08	1
BSG	0.338847365600363	0.202596937627593	0.559	0.548	1
SOCS2	0.392003922656295	0.0214549979319445	0.119	0.107	1
CSF3	0.409860233674308	-0.282356588023723	0.112	0.163	1
ADAM17	0.417983916501696	0.175104624976599	0.217	0.136	1
LY6E	0.580205082083577	0.148718108808668	0.739	0.825	1
REC8	0.625190811081684	-0.0353734909649183	0.146	0.159	1
ELF1	0.65294972601615	0.190087605114457	0.397	0.334	1
NT5DC1	0.665125838649019	0.0507963419077532	0.227	0.201	1
HSPA5	0.676069357654343	0.277839772023057	0.58	0.548	1
UBD	0.99601395043079	0.105987968049209	0.217	0.182	1
