# Supplementary material for: Chronic lung diseases are associated with gene expression programs favoring SARS-CoV-2 entry and severity
Source: Nat Commun. 2021 Jul 14;12:4314. doi: 10.1038/s41467-021-24467-0 (PMC8280215; doi:10.1038/s41467-021-24467-0)
Supplement: Supplementary file 5 — Supplementary Dataset 3 [file 41467_2021_24467_MOESM5_ESM.zip › Table_S6/Figure_2/AT2 _copd_vs_control .csv]

p_val	avg_log2FC	pct.1	pct.2	p_val_adj
CSF3	6.17349689263662e-53	0.186192831296537	0.139	0.13	2.94253555890632e-48
ITGB6	4.74031311039579e-25	0.460447745613443	0.692	0.52	2.25942284093905e-20
SOCS2	3.02772309739678e-16	0.117016942450387	0.279	0.209	1.4431339371432e-11
TMPRSS2	9.19737814824417e-07	0.28546759424197	0.537	0.396	0.043838383205791
ADAM17	0.000445589533759125	0.113871717616199	0.198	0.171	1
BSG	0.000645646095230961	0.0302884925331735	0.549	0.546	1
CTSL	0.00265620337830328	-0.0155390859041937	0.16	0.17	1
NT5DC1	0.0127345295785977	-0.0128237900624854	0.242	0.258	1
HSPA5	0.0916943401103679	0.151718535098311	0.615	0.553	1
ELF1	0.391308540321533	0.215029208987548	0.331	0.294	1
SOCS1	0.401594414390294	0.199538848048794	0.188	0.086	1
LY6E	0.528932790830221	0.017745391394118	0.315	0.293	1
FURIN	0.777455492926415	0.0406969238538756	0.258	0.228	1
FAM46C	0.993731985151603	0.00314658721802341	0.101	0.102	1
