# Supplementary material for: Chronic lung diseases are associated with gene expression programs favoring SARS-CoV-2 entry and severity
Source: Nat Commun. 2021 Jul 14;12:4314. doi: 10.1038/s41467-021-24467-0 (PMC8280215; doi:10.1038/s41467-021-24467-0)
Supplement: Supplementary file 5 — Supplementary Dataset 3 [file 41467_2021_24467_MOESM5_ESM.zip › Table_S6/Figure_2/KRT5-KRT17+ _other_vs_control .csv]

p_val	avg_log2FC	pct.1	pct.2	p_val_adj
HSPA5	0.0607278719578989	0.225642207637685	0.813	0.654	1
ITGB6	0.194569665519899	0.551829417147082	0.576	0.481	1
REC8	0.404654533636829	0.00848250207895654	0.136	0.136	1
ELF1	0.703224062623125	-0.151605602041271	0.459	0.494	1
LY6E	0.738661393282056	0.440140816489885	0.822	0.79	1
NT5DC1	0.985141745369618	0.157467198940254	0.344	0.296	1
CTSL	0.99647814026202	-0.0277864405943095	0.277	0.321	1
BSG	0.998197349445664	0.287405529529438	0.77	0.679	1
SOCS2	0.998213812551137	0.0773917190237975	0.152	0.111	1
UBD	0.998382108336814	0.0705434702112078	0.106	0.086	1
SOCS1	0.99859590227643	0.126832601057752	0.112	0.062	1
ADAM17	0.998600020484533	-0.16698685732107	0.202	0.259	1
FURIN	0.999823004380419	-0.0478834416341237	0.185	0.173	1
TMPRSS2	0.99997615057373	0.159796076833755	0.325	0.247	1
