# Supplementary material for: Chronic lung diseases are associated with gene expression programs favoring SARS-CoV-2 entry and severity
Source: Nat Commun. 2021 Jul 14;12:4314. doi: 10.1038/s41467-021-24467-0 (PMC8280215; doi:10.1038/s41467-021-24467-0)
Supplement: Supplementary file 5 — Supplementary Dataset 3 [file 41467_2021_24467_MOESM5_ESM.zip › Table_S6/Figure_2/KRT5-KRT17+ _disease_vs_control .csv]

p_val	avg_log2FC	pct.1	pct.2	p_val_adj
HSPA8	0.00131204664812164	0.457650088986182	0.778	0.556	1
ITGB6	0.00132720977581157	0.542383304133353	0.595	0.481	1
CXCL1	0.0051061080592156	-0.306901465348169	0.312	0.321	1
CTSB	0.00779378411383952	0.290646251524721	0.828	0.63	1
NPR1	0.0145731999987071	-0.0685143635738065	0.011	0.049	1
CD47	0.0258267589723408	0.0627935563863564	0.698	0.617	1
MSR1	0.0273392476735188	-0.102318995540651	0.027	0.074	1
SPATS2L	0.0325578144693689	0.24778840006745	0.546	0.457	1
C3	0.0389147739823631	-0.456208435711987	0.288	0.358	1
MAP1LC3B	0.0438866586567507	-0.0191553060176217	0.487	0.494	1
IFNGR2	0.0473111794167659	0.1112568257611	0.549	0.481	1
B4GALT5	0.051977156408746	-0.0167726547066274	0.287	0.272	1
PCSK7	0.0681352428725005	-0.377303588817737	0.178	0.272	1
PCSK5	0.081212498067765	-0.333156485133355	0.151	0.235	1
CD44	0.0903545120129083	0.119555506939968	0.59	0.543	1
APOL2	0.11252096568861	-0.0648110739399863	0.064	0.111	1
ICAM1	0.117344651169675	-0.0631421720096759	0.576	0.519	1
GNB4	0.138532467912213	-0.0683467275408184	0.044	0.086	1
TRIM28	0.157909795102497	0.117369202259817	0.285	0.222	1
IFNAR1	0.160584158964841	0.0750376095332301	0.32	0.198	1
BECN1	0.178860476849044	0.0984048649576574	0.244	0.198	1
BST2	0.18789206599015	0.099070775443004	0.192	0.21	1
IFNGR1	0.198954890217774	0.082411465494746	0.533	0.531	1
BSG	0.205447663560746	0.176732204984574	0.72	0.679	1
PTPN11	0.216739689342045	0.2208966979195	0.272	0.16	1
ETV6	0.218473379424351	-0.232184221928372	0.34	0.321	1
ATG7	0.224377092339684	0.0194317930549	0.176	0.198	1
ERLIN1	0.239011242065465	0.0358354884651156	0.093	0.074	1
CNP	0.247792051076302	-7.95114244676876e-05	0.155	0.148	1
RNF41	0.250148716251319	0.154313337479859	0.174	0.074	1
NFKB1	0.251721574225853	-0.296181521154143	0.281	0.383	1
ADAM17	0.271710329350945	-0.0629692142116535	0.248	0.259	1
TMPRSS2	0.276551871228428	0.152445224762222	0.32	0.247	1
IFNAR2	0.28926704187079	0.0585092648009788	0.23	0.247	1
EIF2AK3	0.3145699996047	-0.204468768508368	0.135	0.173	1
SOCS1	0.316825161418913	0.10537021362772	0.114	0.062	1
TRIM27	0.335086740833027	0.0748734061731909	0.195	0.136	1
REC8	0.384774087115561	0.00634675773496549	0.143	0.136	1
ATF6	0.400371901928283	-0.113868378691634	0.272	0.259	1
EIF2AK2	0.409612581392425	-0.0156149483123728	0.271	0.309	1
C1QC	0.431628775172125	0.00883845963394708	0.043	0.074	1
PIKFYVE	0.452686550466885	0.0482389763269576	0.12	0.086	1
FZD5	0.458906638169176	-0.105389485091085	0.096	0.16	1
CTSL	0.541040957339648	-0.0835024433537251	0.246	0.321	1
MAP1LC3A	0.620580982549506	0.0282674610900687	0.451	0.444	1
C1QB	0.636158246680856	-0.202055168715387	0.062	0.21	1
LY6E	0.637386550028312	0.194963075237135	0.76	0.79	1
C1QA	0.641560612148848	-0.246939010205136	0.068	0.198	1
RAB27A	0.692069607462914	-0.122391014962026	0.254	0.333	1
ERN1	0.701187746113423	0.0819861323677574	0.168	0.123	1
ELF1	0.741761574773344	-0.041606465487962	0.495	0.494	1
JUN	0.835545647637012	0.311146967226021	0.92	0.914	1
ATG5	0.839131737901543	-0.0141197161203232	0.228	0.198	1
SQSTM1	0.890425140258698	-0.0401398512090463	0.856	0.79	1
IFIT3	0.965744196166224	0.0182446657875723	0.09	0.074	1
ISG20	0.979651697633611	0.0106165932608067	0.221	0.247	1
FGG	0.999104150035877	-0.0573906324972994	0.004	0.025	1
CCL2	0.999108860618739	1.40183145959241	0.236	0.111	1
FURIN	0.999493855868618	0.00564542831840337	0.211	0.173	1
CLEC4D	0.999800572687897	0.00232224604006568	0.002	0	1
SPATA13	0.999858354913573	-0.100407936773117	0.042	0.111	1
ACE2	0.9999268460752	0.00984383337260842	0.007	0	1
UBD	0.999940431161697	0.0183921881601011	0.111	0.086	1
AGT	0.999950943728805	0.0304704839625665	0.018	0	1
FAM46C	0.999959306764441	0.00348196880419501	0.002	0	1
C9orf91	0.999964968765191	-0.0501451738540698	0.002	0.025	1
NRN1	0.999978037758862	0.00753367268540742	0.005	0	1
C4B	0.999982709303282	0.0333121138765141	0.021	0	1
DNAJC6	0.999988270778029	0.0468745643175754	0.029	0	1
CCL3	0.999989880161773	-0.000742227949034821	0.012	0.025	1
SOCS2	0.999990656758766	0.00461687685586865	0.132	0.111	1
CSF3	0.999992708974984	-0.0932179523566088	0.015	0.062	1
C2	0.999992739922936	-0.154175942575129	0.044	0.136	1
ZBP1	0.999993335902774	0.0121503007557776	0.008	0	1
TAGAP	0.99999365597117	0.0115740295114911	0.006	0	1
ACE	0.999993785523991	-0.00439984858843939	0.008	0.012	1
MUC5B	0.999994728188777	-0.0164926013153009	0.014	0.012	1
CSF2	0.999995347523469	0.359662005348469	0.06	0	1
TPCN2	0.999995418840237	0.0273485162141537	0.043	0.025	1
RGS22	0.999995996623808	0.0207109838359205	0.018	0.012	1
