# Supplementary material for: Chronic lung diseases are associated with gene expression programs favoring SARS-CoV-2 entry and severity
Source: Nat Commun. 2021 Jul 14;12:4314. doi: 10.1038/s41467-021-24467-0 (PMC8280215; doi:10.1038/s41467-021-24467-0)
Supplement: Supplementary file 5 — Supplementary Dataset 3 [file 41467_2021_24467_MOESM5_ESM.zip › Table_S6/Figure_2/SCGB3A2+ _ipf_vs_control .csv]

p_val	avg_log2FC	pct.1	pct.2	p_val_adj
HSPA5	6.71168709109879e-05	0.0014465296608337	0.67	0.651	1
ITGB6	0.000731130941559577	-0.0719723428774792	0.3	0.39	1
NT5DC1	0.0190711451305308	-0.0540106926947435	0.227	0.261	1
BSG	0.0309277656801983	0.27851411793904	0.673	0.571	1
CTSL	0.0507833032958449	-0.00285829024467488	0.189	0.206	1
ADAM17	0.109372017427205	-0.0881579536589761	0.168	0.207	1
SOCS2	0.23520848342622	0.089384081912075	0.204	0.144	1
TMPRSS2	0.286296810598347	0.156524749666689	0.424	0.358	1
LY6E	0.288085333719439	0.982243273473281	0.853	0.547	1
REC8	0.742070767545793	0.141524303508054	0.134	0.048	1
ELF1	0.814858006700072	-0.0160858444790907	0.336	0.339	1
FURIN	0.916982486684784	-0.0547644551221391	0.124	0.158	1
FAM46C	0.999611661985523	-0.200803142248775	0.045	0.155	1
