# Supplementary material for: Chronic lung diseases are associated with gene expression programs favoring SARS-CoV-2 entry and severity
Source: Nat Commun. 2021 Jul 14;12:4314. doi: 10.1038/s41467-021-24467-0 (PMC8280215; doi:10.1038/s41467-021-24467-0)
Supplement: Supplementary file 5 — Supplementary Dataset 3 [file 41467_2021_24467_MOESM5_ESM.zip › Table_S6/Figure_2/Transitional AT2 _copd_vs_control .csv]

p_val	avg_log2FC	pct.1	pct.2	p_val_adj
HSPA5	0.0283970169109623	-0.555631062496503	0.373	0.565	1
ITGB6	0.0284346687020205	0.646138381980603	0.627	0.478	1
NT5DC1	0.126063582358215	0.107066233739631	0.242	0.226	1
FURIN	0.164587370358861	-0.151774663743113	0.065	0.169	1
ELF1	0.360451216507653	0.416010060963835	0.471	0.316	1
BSG	0.485116534278047	-0.0842798095602328	0.458	0.55	1
SOCS2	0.543539112629812	-0.10124040042243	0.092	0.126	1
LY6E	0.651507980174402	0.287247243543663	0.582	0.463	1
TMPRSS2	0.734602593126482	0.31181571686901	0.418	0.346	1
ADAM17	0.873591940912482	0.442255717496411	0.314	0.201	1
CTSL	0.900331078333008	0.0062907340952007	0.176	0.194	1
