# Supplementary material for: Chronic lung diseases are associated with gene expression programs favoring SARS-CoV-2 entry and severity
Source: Nat Commun. 2021 Jul 14;12:4314. doi: 10.1038/s41467-021-24467-0 (PMC8280215; doi:10.1038/s41467-021-24467-0)
Supplement: Supplementary file 5 — Supplementary Dataset 3 [file 41467_2021_24467_MOESM5_ESM.zip › Table_S6/Figure_2/AT2 _ipf_vs_control .csv]

p_val	avg_log2FC	pct.1	pct.2	p_val_adj
LY6E	1.21723355188252e-44	0.916838293234602	0.608	0.293	5.80182200169282e-40
FURIN	9.14472687460926e-09	-0.0829805016072429	0.166	0.228	0.000435874261751376
REC8	4.17087692997633e-06	0.15735732307934	0.113	0.025	0.198800677990392
SOCS2	2.00395823428637e-05	-0.133511189816703	0.15	0.209	0.955166652790256
SOCS1	6.93577191248804e-05	0.0742991551328299	0.114	0.086	1
ADAM17	0.0030922962039494	0.0273022622702878	0.163	0.171	1
ELF1	0.00598387599942824	0.141999776407878	0.324	0.294	1
HSPA5	0.00756677481023711	0.158498888900452	0.589	0.553	1
ITGB6	0.00839107290131533	0.138447667696148	0.466	0.52	1
TMPRSS2	0.0139565539586126	0.0829734801264365	0.397	0.396	1
NT5DC1	0.0247234016078444	0.0290055815032942	0.251	0.258	1
CTSL	0.182232453889622	0.0817437711169421	0.195	0.17	1
CSF3	0.310408349832845	-0.362655871140859	0.041	0.13	1
BSG	0.488838558029053	0.199901731482463	0.573	0.546	1
FAM46C	0.99995563165915	-0.139395865524607	0.016	0.102	1
