# Supplementary material for: Chronic lung diseases are associated with gene expression programs favoring SARS-CoV-2 entry and severity
Source: Nat Commun. 2021 Jul 14;12:4314. doi: 10.1038/s41467-021-24467-0 (PMC8280215; doi:10.1038/s41467-021-24467-0)
Supplement: Supplementary file 5 — Supplementary Dataset 3 [file 41467_2021_24467_MOESM5_ESM.zip › Table_S6/Figure_2/Basal _copd_vs_control .csv]

p_val	avg_log2FC	pct.1	pct.2	p_val_adj
CTSL	0.00824822826456918	-0.125455087063962	0.168	0.223	1
HSPA5	0.0360479918278472	0.302971083427327	0.698	0.59	1
LY6E	0.0374375959576323	0.128744818713775	0.788	0.75	1
NT5DC1	0.0484915892659975	0.0596211857783869	0.251	0.217	1
ADAM17	0.160310423527797	0.0916507439223245	0.251	0.181	1
ITGB6	0.199449769204744	0.4538812193731	0.335	0.223	1
REC8	0.247846339454933	-0.137487642558859	0.101	0.193	1
ELF1	0.26004541949116	0.130411317962094	0.436	0.425	1
TMPRSS2	0.378425113962402	0.109977498355768	0.19	0.163	1
BSG	0.960373366339588	0.018485839675499	0.598	0.599	1
CSF3	0.999992255315872	-0.655264698823852	0.045	0.142	1
