# Supplementary material for: Chronic lung diseases are associated with gene expression programs favoring SARS-CoV-2 entry and severity
Source: Nat Commun. 2021 Jul 14;12:4314. doi: 10.1038/s41467-021-24467-0 (PMC8280215; doi:10.1038/s41467-021-24467-0)
Supplement: Supplementary file 5 — Supplementary Dataset 3 [file 41467_2021_24467_MOESM5_ESM.zip › Table_S6/Figure_2/MUC5AC+ _ipf_vs_control .csv]

p_val	avg_log2FC	pct.1	pct.2	p_val_adj
TMPRSS2	0.133722238496035	-0.123843205971583	0.12	0.206	1
HSPA5	0.297172841408741	0.407116278075221	0.598	0.435	1
ELF1	0.397228594247435	0.0580154656379874	0.299	0.282	1
LY6E	0.418558311863697	0.316520231731737	0.933	0.894	1
BSG	0.600892689171817	0.0177490905386428	0.554	0.512	1
ADAM17	0.652280933527934	0.0902190517848347	0.144	0.094	1
NT5DC1	0.999798824815172	0.0482689341901962	0.172	0.129	1
REC8	0.999840755171282	-0.215521229793816	0.115	0.2	1
UBD	0.999874145408468	-0.176399776278754	0.152	0.229	1
CTSL	0.999982870147717	0.0590172755587683	0.171	0.159	1
CSF3	0.999996976164811	-0.376402235488377	0.066	0.159	1
