# Supplementary material for: Chronic lung diseases are associated with gene expression programs favoring SARS-CoV-2 entry and severity
Source: Nat Commun. 2021 Jul 14;12:4314. doi: 10.1038/s41467-021-24467-0 (PMC8280215; doi:10.1038/s41467-021-24467-0)
Supplement: Supplementary file 5 — Supplementary Dataset 3 [file 41467_2021_24467_MOESM5_ESM.zip › Table_S6/Figure_2/PNECIonocytes _other_vs_control .csv]

p_val	avg_log2FC	pct.1	pct.2	p_val_adj
BSG	0.816275759561704	0.204538756523649	0.642	0.586	1
HSPA5	0.918676455806465	0.146435801960081	0.669	0.655	1
LY6E	0.997532116863152	0.454765386056823	0.55	0.368	1
TMPRSS2	0.998703836652471	0.00137580666725434	0.225	0.253	1
NT5DC1	0.998993572302898	0.099456710466092	0.305	0.299	1
SOCS1	0.999235524882022	-0.0817654286329915	0.066	0.103	1
REC8	0.999817176424877	-0.014101529951691	0.311	0.322	1
ADAM17	0.999856566900165	-0.090917127002522	0.113	0.218	1
CTSL	0.999996558169713	0.484646675716385	0.424	0.299	1
ITGB6	0.999997183325018	-0.372249812751806	0.093	0.264	1
FURIN	0.999999999999997	-0.229114420922541	0.02	0.149	1
