# Supplementary material for: Chronic lung diseases are associated with gene expression programs favoring SARS-CoV-2 entry and severity
Source: Nat Commun. 2021 Jul 14;12:4314. doi: 10.1038/s41467-021-24467-0 (PMC8280215; doi:10.1038/s41467-021-24467-0)
Supplement: Supplementary file 5 — Supplementary Dataset 3 [file 41467_2021_24467_MOESM5_ESM.zip › Table_S6/Figure_3/Mast Cells _other_vs_control .csv]

p_val	avg_log2FC	pct.1	pct.2	p_val_adj
S100A8	0.000757606131143237	0.111019277845382	0.497	0.419	1
S100A9	0.0806249682948885	0.224592355173172	0.558	0.498	1
FCGR3A	0.0938094068787323	0.0255104768333833	0.203	0.187	1
SOCS1	0.15875380895079	0.645733985325624	0.622	0.42	1
SOCS2	0.297743351980579	0.0972001731373166	0.128	0.085	1
IL6R	0.694840802769784	0.0720451403795866	0.167	0.155	1
CCL4	0.74481701852793	1.58212882430632	0.164	0.085	1
CXCL8	0.834729858770002	-0.138517138471787	0.103	0.15	1
IL6ST	0.866580271464801	-1.83091930335052	0.189	0.363	1
AREG	0.953619146088732	0.91468532398361	0.8	0.633	1
