# Supplementary material for: Chronic lung diseases are associated with gene expression programs favoring SARS-CoV-2 entry and severity
Source: Nat Commun. 2021 Jul 14;12:4314. doi: 10.1038/s41467-021-24467-0 (PMC8280215; doi:10.1038/s41467-021-24467-0)
Supplement: Supplementary file 5 — Supplementary Dataset 3 [file 41467_2021_24467_MOESM5_ESM.zip › Table_S6/Figure_3/CD8 T Cells _other_vs_control .csv]

p_val	avg_log2FC	pct.1	pct.2	p_val_adj
GZMB	1.24940439751763e-20	1.15700818618967	0.842	0.561	6.29987179360315e-16
CCL4	1.25139963368974e-19	1.51540873553697	0.922	0.694	6.30993237295377e-15
SOCS1	3.67507863956322e-12	0.614660873941535	0.535	0.269	1.85308490242696e-07
AREG	1.28426473373278e-11	0.852860761125458	0.588	0.339	6.4756480669008e-07
S100A8	0.022724645131266	0.428492697080701	0.346	0.274	1
S100A9	0.0297536100990699	0.192488906481252	0.427	0.487	1
FCGR3A	0.0441753693822883	1.1271821474934	0.637	0.251	1
CCL3	0.164802818062596	1.39070271121931	0.494	0.175	1
LAG3	0.957467797686725	0.00908927655861091	0.156	0.149	1
IL6ST	0.965928500067304	-3.57475938702331	0.131	0.731	1
