# Supplementary material for: Chronic lung diseases are associated with gene expression programs favoring SARS-CoV-2 entry and severity
Source: Nat Commun. 2021 Jul 14;12:4314. doi: 10.1038/s41467-021-24467-0 (PMC8280215; doi:10.1038/s41467-021-24467-0)
Supplement: Supplementary file 5 — Supplementary Dataset 3 [file 41467_2021_24467_MOESM5_ESM.zip › Table_S6/Figure_3/CD8 T Cells _copd_vs_control .csv]

p_val	avg_log2FC	pct.1	pct.2	p_val_adj
AREG	1.39215521500564e-25	-0.290709872233237	0.335	0.339	7.01966424062294e-21
SOCS1	2.80917715277217e-14	-0.101659713194632	0.247	0.269	1.41647139574231e-09
FCGR3A	1.78757054952973e-10	-0.198714224681432	0.231	0.251	9.01346698189374e-06
S100A8	2.99548015708371e-07	-0.395288999550663	0.161	0.274	0.0151041095960632
CCL3	3.33072830862257e-07	-0.238872142518689	0.127	0.175	0.0167945313505676
S100A9	0.00105499599052948	-0.253650488806277	0.424	0.487	1
IL6ST	0.183574166696763	0.637198664766751	0.853	0.731	1
LAG3	0.282604386300491	-0.127167437142099	0.101	0.149	1
CCL4	0.510616611201495	-0.115535250243926	0.696	0.694	1
GZMB	0.947400644646252	-0.150342357842351	0.592	0.561	1
