# Supplementary material for: Chronic lung diseases are associated with gene expression programs favoring SARS-CoV-2 entry and severity
Source: Nat Commun. 2021 Jul 14;12:4314. doi: 10.1038/s41467-021-24467-0 (PMC8280215; doi:10.1038/s41467-021-24467-0)
Supplement: Supplementary file 5 — Supplementary Dataset 3 [file 41467_2021_24467_MOESM5_ESM.zip › Table_S6/Figure_3/CD4 T Cells _other_vs_control .csv]

p_val	avg_log2FC	pct.1	pct.2	p_val_adj
SOCS1	6.97163141913856e-08	0.413619074418265	0.433	0.258	0.00351530571047224
AREG	1.01089404143788e-05	-0.267984413043777	0.348	0.399	0.50972310251422
GZMB	3.10127618295858e-05	0.132780686923776	0.195	0.161	1
IL6R	5.31891289352736e-05	-0.00784802353170658	0.116	0.11	1
S100A8	0.000119886281839253	-0.160801696023038	0.357	0.307	1
IL6ST	0.000128975182545681	-2.89593440512614	0.288	0.61	1
S100A9	0.138666765022451	-0.168824419264752	0.441	0.504	1
CXCL8	0.195659899301631	-0.723325027200183	0.088	0.177	1
CCL3	0.300431533786398	0.384193764308134	0.164	0.104	1
FCGR3A	0.350208141880207	0.208618978012112	0.319	0.243	1
SOCS2	0.635065039681415	0.0690233351240336	0.101	0.06	1
CCL4	0.650215873858034	0.394656672100157	0.292	0.272	1
