# Supplementary material for: Chronic lung diseases are associated with gene expression programs favoring SARS-CoV-2 entry and severity
Source: Nat Commun. 2021 Jul 14;12:4314. doi: 10.1038/s41467-021-24467-0 (PMC8280215; doi:10.1038/s41467-021-24467-0)
Supplement: Supplementary file 5 — Supplementary Dataset 3 [file 41467_2021_24467_MOESM5_ESM.zip › Table_S6/Figure_3/Proliferating T Cells _copd_vs_control .csv]

p_val	avg_log2FC	pct.1	pct.2	p_val_adj
GZMB	4.72181088289083e-09	-0.79350431338122	0.439	0.511	0.000238087870148004
FCGR3A	0.0472126522260598	-0.233945469988767	0.305	0.407	1
AREG	0.0518836565996252	-0.0476828117645482	0.335	0.329	1
S100A8	0.277490583018807	-1.39457097476138	0.16	0.279	1
LAG3	0.376002172465888	-0.40326836489279	0.108	0.301	1
CCL3	0.436268963302378	-0.242987094077377	0.182	0.323	1
S100A9	0.444790802258659	-0.926771441490126	0.223	0.287	1
CCL4	0.564090482536237	-0.0913450614685609	0.498	0.548	1
SOCS1	0.674201777691118	0.221137250157936	0.268	0.215	1
CXCL8	0.732468122952166	0.130194159515742	0.108	0.131	1
IL6ST	0.981408775685479	1.26776095432535	0.691	0.418	1
