# Supplementary material for: Chronic lung diseases are associated with gene expression programs favoring SARS-CoV-2 entry and severity
Source: Nat Commun. 2021 Jul 14;12:4314. doi: 10.1038/s41467-021-24467-0 (PMC8280215; doi:10.1038/s41467-021-24467-0)
Supplement: Supplementary file 5 — Supplementary Dataset 3 [file 41467_2021_24467_MOESM5_ESM.zip › Table_S6/Figure_3/Plasma Cells _ipf_vs_control .csv]

p_val	avg_log2FC	pct.1	pct.2	p_val_adj
AREG	2.90395554454798e-08	-0.0580356445575501	0.229	0.29	0.00146426150422743
IL6ST	0.014255622182193	-0.670022491081747	0.351	0.493	1
CCL3	0.160786116585815	0.0681569877673194	0.13	0.077	1
FCGR3A	0.328768428564389	0.193810334520909	0.161	0.096	1
CCL4	0.373503238288326	0.544225445306181	0.129	0.07	1
IL6R	0.438472951912194	-0.115492471846726	0.114	0.172	1
S100A9	0.559867805034871	0.476438081459022	0.236	0.201	1
S100A8	0.617584429085322	0.290236999605656	0.17	0.196	1
SOCS1	0.817120545725818	0.0345267904552147	0.131	0.126	1
