# Supplementary material for: Chronic lung diseases are associated with gene expression programs favoring SARS-CoV-2 entry and severity
Source: Nat Commun. 2021 Jul 14;12:4314. doi: 10.1038/s41467-021-24467-0 (PMC8280215; doi:10.1038/s41467-021-24467-0)
Supplement: Supplementary file 5 — Supplementary Dataset 3 [file 41467_2021_24467_MOESM5_ESM.zip › Table_S6/Figure_3/NK Cells _disease_vs_control .csv]

p_val	NK Cells	pct.1	pct.2	p_val_adj
CEBPB	2.54229462861947e-08	-0.279335020820265	0.619	0.692	0.0012819012205888
TGFB1	7.47311681925863e-05	0.323888775616428	0.605	0.563	1
IFITM3	8.08971414193e-05	0.174953887146814	0.406	0.329	1
HLA-DQA1	0.000125482374459215	-0.0641860077454154	0.395	0.425	1
FCGR3A	0.000156416894229266	0.382717740455589	0.489	0.391	1
NFKB2	0.000295975143126233	-0.082902248531869	0.075	0.109	1
IL6ST	0.000321208618784415	-0.00139645581979497	0.889	0.936	1
HAVCR2	0.000344414588347881	0.0825982739612621	0.37	0.328	1
TNF	0.00044617195395213	0.191008800082064	0.111	0.075	1
HLA-DRB1	0.00101195305262152	-0.0287504235990923	0.862	0.877	1
BSG	0.00247419773808281	0.139859284539473	0.307	0.249	1
HLA-DRA	0.00578755248705388	-0.14535454750159	0.905	0.923	1
NFKB1	0.00865616864139793	-0.0699112106902908	0.455	0.55	1
HLA-DRB5	0.0111860753540577	-0.0157978751205828	0.389	0.402	1
S100A8	0.0195913728746025	-0.318328867415656	0.137	0.218	1
HLA-DPB1	0.0291456399622696	0.0576550360982215	0.81	0.802	1
S100A9	0.0387623816605012	-0.355867877400717	0.364	0.448	1
HLA-DQB1	0.0478095460417486	-0.0358747819033421	0.26	0.27	1
ISG20	0.0658512422440807	-0.0950502628577246	0.628	0.625	1
LY6E	0.0731204033453496	0.147015773656979	0.433	0.395	1
TBK1	0.122664195496363	-0.00824473791454705	0.186	0.186	1
IFNG	0.127332690300622	0.0301883375799604	0.194	0.218	1
CTSB	0.132456845847962	-0.0995887030490805	0.764	0.782	1
MRC1	0.152559287790762	-0.065028240216202	0.303	0.341	1
HLA-DPA1	0.161851370414847	0.0677910116893845	0.788	0.789	1
IFNAR2	0.284904481051598	-0.00780189104046081	0.123	0.119	1
CTSL	0.353504272642066	-0.0900431490676318	0.177	0.208	1
AREG	0.515769706132998	-0.335386242703513	0.576	0.591	1
ISG15	0.522538815678455	-0.114705183266983	0.185	0.226	1
IFITM1	0.633956300147981	0.571787913985713	0.119	0.065	1
PCSK7	0.658868285314053	0.0381657960657234	0.219	0.193	1
ADAM17	0.675903121558868	-0.0308057154739328	0.146	0.168	1
IFI6	0.739474308959189	-0.0505521861410235	0.171	0.18	1
IFNGR1	0.791441338328428	-0.0552898760141897	0.261	0.283	1
STAT1	0.81207273908712	0.0404234506029664	0.11	0.092	1
