# Supplementary material for: Chronic lung diseases are associated with gene expression programs favoring SARS-CoV-2 entry and severity
Source: Nat Commun. 2021 Jul 14;12:4314. doi: 10.1038/s41467-021-24467-0 (PMC8280215; doi:10.1038/s41467-021-24467-0)
Supplement: Supplementary file 5 — Supplementary Dataset 3 [file 41467_2021_24467_MOESM5_ESM.zip › Table_S6/Figure_3/pDCs _disease_vs_control .csv]

p_val	pDCs	pct.1	pct.2	p_val_adj
AREG	3.64814388913273e-21	1.36354202475941	0.765	0.452	1.8395035932174e-16
TGFB1	8.27598678756912e-05	0.354948208676456	0.569	0.51	1
HLA-DQA2	0.000309637786829082	-0.0717110428030537	0.284	0.26	1
S100A8	0.000458138377486412	0.0621855455087416	0.181	0.231	1
NFKB1	0.0009883783362646	-0.306061367270292	0.397	0.452	1
IL6R	0.00119346617268805	-0.122871647888719	0.114	0.202	1
CTSB	0.00270920301842927	0.343890330807514	0.958	0.904	1
IRF7	0.0123787353724278	0.544952059001708	0.83	0.673	1
IL6ST	0.0216439045464706	-0.291739702828728	0.61	0.721	1
S100A9	0.0366141125234758	-0.0415018164078497	0.247	0.288	1
IFITM3	0.0386033576722514	0.020364566830085	0.149	0.058	1
STAT1	0.0596840054167085	-0.0379166095553345	0.312	0.279	1
IFNGR2	0.0810103909334665	-0.242397179554193	0.198	0.221	1
ISG20	0.0911895417355843	0.318231955770199	0.402	0.25	1
ADAM17	0.122913408450509	-0.015420872721179	0.187	0.212	1
HLA-DQA1	0.143619857569321	0.0843526400445302	0.813	0.837	1
PIKFYVE	0.176043535990051	-0.0905187638034338	0.096	0.135	1
CEBPB	0.188100332188188	-0.232583019617331	0.188	0.212	1
LY6E	0.193869015181403	0.225935819216751	0.275	0.221	1
HLA-DRB1	0.199940740783616	0.253032646617084	0.979	0.971	1
HLA-DMB	0.21191413371345	0.14047138882461	0.563	0.481	1
HAVCR2	0.213343386235337	0.0805274076679374	0.137	0.125	1
LGALS9	0.23208164851876	0.0842540167944184	0.201	0.163	1
HLA-DRA	0.256141094772271	0.150664890958663	0.997	0.99	1
TRIM27	0.317865439951719	-0.0230547746408051	0.115	0.125	1
MRC1	0.328613411863838	-0.13478496943222	0.191	0.173	1
TPCN2	0.332546966155961	0.0215182614464554	0.107	0.087	1
CTSL	0.430664816572346	0.130397847458728	0.129	0.096	1
CCR2	0.453937476369425	-0.0109032162459217	0.14	0.135	1
IFNAR1	0.460250700441929	-0.00378317691640417	0.294	0.269	1
TRIM28	0.501703047574818	-0.0382452096051142	0.127	0.125	1
HLA-DMA	0.577505487912545	0.261931811883895	0.483	0.337	1
ISG15	0.579875966475767	-0.0207603596879972	0.158	0.192	1
BSG	0.597272361690645	0.0878176055234381	0.407	0.327	1
IFNAR2	0.620519463010035	-0.126391276472363	0.344	0.404	1
IFNGR1	0.632425877527439	0.0611153925265444	0.381	0.288	1
NFKB2	0.672099532617461	0.0619357194409924	0.149	0.135	1
HLA-DQB1	0.673297891783268	0.0857977369217515	0.819	0.779	1
HLA-DPA1	0.686277720090352	0.341225033001221	0.96	0.933	1
MX1	0.739535878984017	0.236603260128974	0.418	0.327	1
HLA-DPB1	0.785200267267564	0.202121121631475	0.971	0.971	1
TLR7	0.809533944284127	0.0430050393080548	0.191	0.173	1
IFI44L	0.835360026427648	0.216590076783392	0.206	0.115	1
PCSK7	0.861932254334356	0.0884517929705395	0.186	0.135	1
HLA-DRB5	0.875435131851057	0.16638944967031	0.752	0.712	1
