# Supplementary material for: Chronic lung diseases are associated with gene expression programs favoring SARS-CoV-2 entry and severity
Source: Nat Commun. 2021 Jul 14;12:4314. doi: 10.1038/s41467-021-24467-0 (PMC8280215; doi:10.1038/s41467-021-24467-0)
Supplement: Supplementary file 5 — Supplementary Dataset 3 [file 41467_2021_24467_MOESM5_ESM.zip › Table_S6/Figure_3/Macrophages _ipf_vs_control .csv]

p_val	avg_log2FC	pct.1	pct.2	p_val_adj
CCL2	0	0.975586460329077	0.187	0.105	0
S100A8	3.31585130874342e-177	-0.378053974597125	0.599	0.545	1.67195170540769e-172
IL6ST	2.3918666054492e-162	0.00449568684143875	0.72	0.642	1.20605089846565e-157
CXCL8	1.89394861987612e-153	-0.737980321151371	0.284	0.402	9.54985712600138e-149
S100A9	3.00066078686936e-140	-0.208081741280812	0.793	0.764	1.51302318856314e-135
FCGR3A	7.01900980661369e-62	0.0119614234750534	0.552	0.553	3.53919531478882e-57
SOCS1	3.53421928439657e-42	0.0494254895572232	0.126	0.096	1.78205938977128e-37
IL6R	1.40172265739287e-34	-0.027515446244854	0.186	0.187	7.06790615537204e-30
AREG	1.20547591399167e-31	-0.0402578737917088	0.414	0.464	6.07837120112021e-27
CCL3	1.27006853866061e-28	0.226605720129956	0.176	0.116	6.40406659248838e-24
CCL4	2.2197567580052e-22	0.18695642804648	0.185	0.147	1.11926795008896e-17
