# Supplementary material for: Chronic lung diseases are associated with gene expression programs favoring SARS-CoV-2 entry and severity
Source: Nat Commun. 2021 Jul 14;12:4314. doi: 10.1038/s41467-021-24467-0 (PMC8280215; doi:10.1038/s41467-021-24467-0)
Supplement: Supplementary file 5 — Supplementary Dataset 3 [file 41467_2021_24467_MOESM5_ESM.zip › Table_S6/Figure_3/cDCs _ipf_vs_control .csv]

p_val	avg_log2FC	pct.1	pct.2	p_val_adj
S100A9	2.99044090996023e-22	-0.704042743344774	0.315	0.499	1.50787002002925e-17
S100A8	7.02969629230654e-15	-0.781209564730867	0.244	0.39	3.54458376146973e-10
CXCL8	7.61823193930064e-13	-0.499738271949362	0.244	0.356	3.84134109075356e-08
FCGR3A	7.09912040742556e-09	-0.253844457613394	0.252	0.37	0.000357958948303619
CCL3	2.04394197164147e-07	-0.0603300913272975	0.162	0.197	0.0103061686036078
AREG	3.3837161026947e-07	-0.0211832774953908	0.675	0.663	0.0170617117046175
IL6ST	0.00153998229321176	0.239154135601592	0.657	0.559	1
SOCS1	0.00543034108882211	-0.0194023207966318	0.249	0.242	1
CCL4	0.103548561341266	0.213307538062821	0.182	0.171	1
IL6R	0.122793203317195	0.0510287814902595	0.254	0.214	1
