# Supplementary material for: Chronic lung diseases are associated with gene expression programs favoring SARS-CoV-2 entry and severity
Source: Nat Commun. 2021 Jul 14;12:4314. doi: 10.1038/s41467-021-24467-0 (PMC8280215; doi:10.1038/s41467-021-24467-0)
Supplement: Supplementary file 5 — Supplementary Dataset 3 [file 41467_2021_24467_MOESM5_ESM.zip › Table_S6/Figure_3/Proliferating Macrophages _copd_vs_control .csv]

p_val	avg_log2FC	pct.1	pct.2	p_val_adj
S100A9	0.00839158429922466	-0.724627259602963	0.3	0.732	1
S100A8	0.0310556348141788	-0.00557952638224246	0.3	0.416	1
AREG	0.0459780858802186	-1.27332572118259	0.3	0.501	1
CCL4	0.257439867662184	-0.433349377555785	0.1	0.114	1
IL6ST	0.289676254449008	2.70444300294572	0.9	0.273	1
IL6R	0.416303528666176	0.370111628397328	0.4	0.144	1
FCGR3A	0.951657336637804	-0.750069181440386	0.4	0.623	1
CXCL8	0.999632506547028	-1.8859115708204	0	0.37	1
SOCS1	0.999953221924137	-0.153916482373909	0.1	0.192	1
CCL2	0.999995781205906	-0.46490411143063	0.1	0.156	1
CCL3	0.999998751937494	-0.489579996174579	0.2	0.268	1
