# Supplementary material for: Chronic lung diseases are associated with gene expression programs favoring SARS-CoV-2 entry and severity
Source: Nat Commun. 2021 Jul 14;12:4314. doi: 10.1038/s41467-021-24467-0 (PMC8280215; doi:10.1038/s41467-021-24467-0)
Supplement: Supplementary file 5 — Supplementary Dataset 3 [file 41467_2021_24467_MOESM5_ESM.zip › Table_S6/Figure_3/Proliferating T Cells _disease_vs_control .csv]

p_val	T Cells	pct.1	pct.2	p_val_adj
HLA-DQA1	1.38429764205763e-29	1.39171973876462	0.661	0.365	6.98004400054721e-25
HLA-DRA	1.5024101111601e-17	1.27849488921758	0.866	0.768	7.57560250350255e-13
HLA-DQB1	1.51743780829635e-17	1.05065355275512	0.691	0.526	7.65137666077268e-13
HLA-DPB1	8.33718875626337e-14	0.905373492437409	0.85	0.731	4.20386068657068e-09
HLA-DRB5	2.45090539217776e-13	0.97357719469839	0.672	0.62	1.23582002589779e-08
HLA-DPA1	6.4846805252705e-13	0.944248241387506	0.863	0.77	3.26977046125714e-08
CTSB	8.84107219288527e-11	0.813528662626914	0.734	0.487	4.45793383181854e-06
HLA-DRB1	5.97861344737403e-10	1.25552883778211	0.873	0.787	3.01459625856941e-05
CEBPB	3.26689031426596e-09	-0.160860137430699	0.494	0.44	0.000164726410316233
HLA-DMA	8.34396901853968e-09	0.692550991589732	0.608	0.417	0.000420727949821826
HLA-DQA2	1.38905112249573e-08	0.447005581131517	0.216	0.091	0.000700401247496024
S100A8	1.26506909091085e-06	-0.58998678870582	0.349	0.279	0.0637885787709976
HLA-DMB	5.40364399505418e-06	0.320701178015978	0.398	0.213	0.272467941162617
IFI6	5.86167192049199e-05	0.85394042704141	0.579	0.358	1
MRC1	0.000762983286029255	0.640489152142489	0.43	0.234	1
CTSL	0.00163739837368654	0.882204632871995	0.443	0.249	1
IFITM3	0.00280141299448578	0.473455288427638	0.453	0.259	1
S100A9	0.00608408168853069	-0.159741335481734	0.436	0.287	1
IL1B	0.00665325223213648	0.437739205085851	0.151	0.079	1
AREG	0.0118539961758964	-0.200790222710576	0.307	0.329	1
FCGR3A	0.021421898057864	0.182364641343259	0.452	0.407	1
IFNG	0.023330469709201	0.0249785748498239	0.147	0.291	1
NFKB1	0.0332083317964969	-0.169002905339305	0.331	0.323	1
IFNAR1	0.131760886504791	0.096466839042871	0.304	0.252	1
BSG	0.147456908987785	0.213022724822063	0.71	0.647	1
FURIN	0.153823474532731	-0.0120837123126481	0.101	0.103	1
ISG20	0.158048769034813	-0.598688812597438	0.301	0.531	1
GBP1	0.160497894086705	-0.232655064788679	0.306	0.388	1
IFITM1	0.186181019812306	-0.943078638866949	0.262	0.503	1
MX1	0.214755559400374	0.261474738726234	0.261	0.129	1
HLA-DQB2	0.237550107295452	0.486581833867662	0.148	0.061	1
PCSK7	0.238420746355779	-0.0310080213595312	0.228	0.239	1
IL6R	0.314372731590878	0.0543321293241112	0.104	0.074	1
LGALS9	0.353496571911219	0.25529616379711	0.377	0.23	1
IFNAR2	0.360390090908909	0.0359509965842055	0.138	0.116	1
TBK1	0.435062390361646	-0.03367764139607	0.195	0.224	1
IFI44	0.444410179821665	0.0557546815886998	0.18	0.131	1
LY6E	0.445270529509496	0.00836636829084636	0.779	0.756	1
IFNGR2	0.462666394812984	0.206745122394587	0.339	0.188	1
CD163	0.471500558170834	-0.197248161104802	0.329	0.213	1
IFNGR1	0.517088762482426	0.172339475766519	0.438	0.336	1
NFKB2	0.521762136608342	0.00682109521494847	0.154	0.131	1
STAT1	0.534134142699907	-0.105206330541178	0.371	0.435	1
ISG15	0.543974890564326	0.191273916362153	0.405	0.334	1
XAF1	0.62645973353688	0.0711522089359047	0.194	0.15	1
TNF	0.677783600961304	-0.165124532178637	0.307	0.296	1
TGFB1	0.681741068539818	0.0219619921787363	0.488	0.518	1
HAVCR2	0.716026908717879	-0.0547813741067781	0.297	0.286	1
TRIM28	0.719578075987567	-0.0283394058427657	0.272	0.287	1
TRIM27	0.721510252726372	0.0309741642972607	0.207	0.193	1
IRF7	0.76521059175126	0.000791557306909163	0.198	0.202	1
IL6ST	0.8109804934509	-0.181681011671442	0.375	0.418	1
ADAM17	0.846464763272264	0.0752702900765663	0.249	0.207	1
PIKFYVE	0.965204687599652	-0.00816076218639847	0.125	0.128	1
