# Supplementary material for: Chronic lung diseases are associated with gene expression programs favoring SARS-CoV-2 entry and severity
Source: Nat Commun. 2021 Jul 14;12:4314. doi: 10.1038/s41467-021-24467-0 (PMC8280215; doi:10.1038/s41467-021-24467-0)
Supplement: Supplementary file 5 — Supplementary Dataset 3 [file 41467_2021_24467_MOESM5_ESM.zip › Table_S6/Figure_3/CD4 T Cells _ipf_vs_control .csv]

p_val	avg_log2FC	pct.1	pct.2	p_val_adj
FCGR3A	5.45011632628278e-06	-0.173711374392015	0.157	0.243	0.274811215520156
SOCS1	1.10198553118503e-05	0.289175867515789	0.376	0.258	0.555654164389429
IL6ST	0.000695060416941544	-0.192677834512767	0.549	0.61	1
CXCL8	0.00207857794646242	-0.708415345532842	0.08	0.177	1
S100A8	0.00352714371062137	-0.711868100019141	0.238	0.307	1
S100A9	0.00568898626230207	-0.673195144325835	0.363	0.504	1
CCL4	0.0250567777252369	0.307949338107767	0.278	0.272	1
AREG	0.0312645042784023	-0.292888146517841	0.32	0.399	1
IL6R	0.212781762130255	0.028454087156415	0.134	0.11	1
GZMB	0.846293590331349	0.779356802073632	0.175	0.161	1
CCL3	0.84773251583327	-0.0157964687849591	0.096	0.104	1
