# Supplementary material for: Chronic lung diseases are associated with gene expression programs favoring SARS-CoV-2 entry and severity
Source: Nat Commun. 2021 Jul 14;12:4314. doi: 10.1038/s41467-021-24467-0 (PMC8280215; doi:10.1038/s41467-021-24467-0)
Supplement: Supplementary file 5 — Supplementary Dataset 3 [file 41467_2021_24467_MOESM5_ESM.zip › Table_S6/Figure_3/Monocytes _copd_vs_control .csv]

p_val	avg_log2FC	pct.1	pct.2	p_val_adj
S100A8	0.000601913645341967	-1.18125447686556	0.729	0.763	1
S100A9	0.00151178532038286	-1.02569454196236	0.864	0.809	1
IL6R	0.151753527164597	0.0242475462466772	0.203	0.18	1
AREG	0.357270348239678	0.760797168366208	0.534	0.513	1
CXCL8	0.398326338684622	0.517825704462919	0.492	0.399	1
IL6ST	0.466237816373796	0.206416506132642	0.263	0.224	1
FCGR3A	0.906025448167824	0.451706560680754	0.61	0.59	1
CCL4	0.995834998976396	-0.0999766040341359	0.271	0.168	1
CCL3	0.99791012795883	-0.15214609736457	0.271	0.255	1
SOCS1	0.999693427383152	-0.19700033314883	0.085	0.18	1
CCL2	0.999998170819728	-0.184267568289025	0.102	0.077	1
