# Supplementary material for: Chronic lung diseases are associated with gene expression programs favoring SARS-CoV-2 entry and severity
Source: Nat Commun. 2021 Jul 14;12:4314. doi: 10.1038/s41467-021-24467-0 (PMC8280215; doi:10.1038/s41467-021-24467-0)
Supplement: Supplementary file 5 — Supplementary Dataset 3 [file 41467_2021_24467_MOESM5_ESM.zip › Table_S6/Figure_3/cDCs _disease_vs_control .csv]

p_val	cDCs	pct.1	pct.2	p_val_adj
HLA-DPB1	4.07502863524748e-60	0.593395424410539	0.991	0.971	2.05475168875084e-55
HLA-DRA	6.10026021583977e-49	0.497322534012802	0.998	0.995	3.07593420863289e-44
HLA-DPA1	2.71716572890596e-41	0.64191167602852	0.991	0.963	1.37007647548625e-36
HLA-DQA1	1.23588483930448e-38	0.706898793311912	0.952	0.895	6.231702125225e-34
HLA-DQB1	3.46766449872035e-36	0.492958263209796	0.952	0.91	1.74850047018976e-31
HLA-DRB5	3.44403688443875e-29	0.458087508345964	0.896	0.857	1.73658671824055e-24
CD163	1.06967097789206e-23	-1.11433082899361	0.25	0.507	5.39360197182511e-19
S100A9	2.0485784200055e-23	-0.644106692970493	0.31	0.499	1.03295469671937e-18
S100A8	1.15821005271563e-20	-0.673736807219057	0.247	0.39	5.84004254880802e-16
HLA-DQB2	6.93254349561934e-20	0.869666698043322	0.415	0.292	3.49559640679614e-15
HLA-DRB1	2.43585433382652e-16	0.532178616456888	0.996	0.985	1.22823083074535e-11
TBK1	2.02515813459249e-15	-0.0817223530481944	0.212	0.243	1.02114548620557e-10
ADAM17	9.90102725543703e-14	-0.14883704645556	0.334	0.399	4.99239497300902e-09
NFKB1	1.45459969073422e-12	-0.205297271926794	0.634	0.57	7.33452802058914e-08
CEBPB	2.9800368561012e-12	-0.215680248526833	0.602	0.677	1.50262398395191e-07
IFI44L	7.08750533326567e-12	-0.117379197148554	0.085	0.145	3.57373281419255e-07
HLA-DQA2	4.21531894819019e-11	0.198699159946943	0.519	0.42	2.12549027324594e-06
IFI6	1.26756800929806e-10	-0.306568689503608	0.315	0.411	6.39145817328359e-06
HLA-DMB	2.64546630631353e-10	0.0381007610860631	0.731	0.703	1.33392347563247e-05
FCGR3A	1.04266783928826e-09	-0.254079526226192	0.253	0.37	5.25744404604318e-05
IFI27	2.63059473531364e-09	-0.343715333802058	0.063	0.109	0.00013264247833872
LY6E	2.67052213780326e-08	-0.336730862356651	0.386	0.512	0.00134655737754454
HLA-DMA	5.47891686246709e-08	0.132689552698696	0.513	0.533	0.00276263424956178
XAF1	1.81333003906939e-07	-0.017916649135619	0.127	0.136	0.00914335405599958
IL1B	2.12812010659963e-07	0.00390641015294491	0.256	0.259	0.0107306200135073
MX1	4.48447720545097e-07	-0.0413998530632816	0.198	0.239	0.0226120794130454
CTSL	9.97115355124017e-07	0.00807008108005047	0.274	0.374	0.0502775475514183
ISG15	1.28990674386992e-05	-0.221449164476594	0.265	0.32	0.650409677461531
TNF	1.57461909909631e-05	0.0741724040900281	0.129	0.117	0.793970188337333
IFNAR2	1.68691822037897e-05	-0.0957850657638401	0.168	0.217	0.850594774261686
AREG	1.96083764458942e-05	0.0446305583826061	0.684	0.663	0.988713165531321
IFNAR1	2.44156927118746e-05	-0.036485698636944	0.266	0.286	1
IFITM3	6.19446782283623e-05	-0.0853139990927683	0.535	0.634	1
PCSK5	0.000117400283839827	-0.0719426092387797	0.105	0.124	1
IFNGR1	0.000317485403793674	0.0612652274245313	0.626	0.609	1
TGFB1	0.00056465607739202	0.23990487983517	0.534	0.479	1
IFI44	0.000861190391167681	-0.0647007925156344	0.117	0.155	1
GBP1	0.00243192111191808	-0.00915656985514618	0.158	0.152	1
CTSB	0.00341720249897207	-0.19843990251639	0.838	0.868	1
IL1R2	0.00400917545419101	-0.550671175229146	0.362	0.502	1
IFITM1	0.00783601125364724	0.161948552368361	0.137	0.091	1
IRF7	0.009778845775984	-0.00891690038193593	0.246	0.258	1
STAT1	0.0153429455320972	-0.00329136859983103	0.26	0.263	1
IL6R	0.0189504661138411	0.0457628268204869	0.245	0.214	1
BSG	0.0365346251719827	-0.00663928920958212	0.443	0.435	1
LGALS9	0.0618771212865084	-0.068967956314133	0.448	0.478	1
HAVCR2	0.0943899361042451	0.138612283564386	0.546	0.508	1
NFKB2	0.102982982010822	0.0332631643811726	0.195	0.181	1
PIKFYVE	0.129058162460595	0.0203142132780731	0.2	0.19	1
MRC1	0.146335828101443	-0.284924765557986	0.563	0.648	1
PCSK7	0.198377385198032	-0.00802617254943505	0.159	0.163	1
TRIM27	0.200167242085113	0.00738523509864369	0.144	0.138	1
TRIM28	0.237480146144755	-0.00693162278371645	0.15	0.15	1
FURIN	0.258559029451648	-0.0178807851736048	0.155	0.171	1
IFNGR2	0.553427937457805	-0.0063197900692511	0.651	0.662	1
IL6ST	0.805519981240495	0.101998464999738	0.601	0.559	1
ISG20	0.992594922923797	-0.0464490739575116	0.255	0.263	1
