# Supplementary material for: Chronic lung diseases are associated with gene expression programs favoring SARS-CoV-2 entry and severity
Source: Nat Commun. 2021 Jul 14;12:4314. doi: 10.1038/s41467-021-24467-0 (PMC8280215; doi:10.1038/s41467-021-24467-0)
Supplement: Supplementary file 5 — Supplementary Dataset 3 [file 41467_2021_24467_MOESM5_ESM.zip › Table_S6/Figure_3/Monocytes _ipf_vs_control .csv]

p_val	avg_log2FC	pct.1	pct.2	p_val_adj
AREG	0.00886996901241734	0.375784321754724	0.549	0.513	1
S100A9	0.00925396256517999	-0.523734089118048	0.79	0.809	1
S100A8	0.0180417346058469	-0.583073912693377	0.733	0.763	1
CCL3	0.0716993963858454	0.131045931677247	0.32	0.255	1
CCL2	0.209371017095398	0.88405100420037	0.161	0.077	1
CXCL8	0.258851085836955	0.385760929666545	0.383	0.399	1
IL6ST	0.259422792862053	-0.0188234813834611	0.27	0.224	1
CCL4	0.645760113189141	0.0144919686009981	0.243	0.168	1
FCGR3A	0.672981240540317	0.0379200133920368	0.525	0.59	1
SOCS1	0.740362589998328	0.00522636624257244	0.178	0.18	1
IL6R	0.800978535139968	0.156030061379029	0.272	0.18	1
