# Supplementary material for: Chronic lung diseases are associated with gene expression programs favoring SARS-CoV-2 entry and severity
Source: Nat Commun. 2021 Jul 14;12:4314. doi: 10.1038/s41467-021-24467-0 (PMC8280215; doi:10.1038/s41467-021-24467-0)
Supplement: Supplementary file 5 — Supplementary Dataset 3 [file 41467_2021_24467_MOESM5_ESM.zip › Table_S6/Figure_3/Macrophages _copd_vs_control .csv]

p_val	avg_log2FC	pct.1	pct.2	p_val_adj
S100A9	5.27164872972603e-222	-0.508618038584741	0.722	0.764	2.65812343898976e-217
CXCL8	1.11927972332186e-129	-0.707068586978628	0.326	0.402	5.64374414890582e-125
S100A8	2.07909945760899e-113	-0.578511405385027	0.57	0.545	1.04834431951018e-108
FCGR3A	1.88762101589191e-72	0.0796839532422666	0.552	0.553	9.5179514484318e-68
IL6ST	2.11740173545817e-45	0.47214553458977	0.866	0.642	1.06765747707007e-40
CCL4	3.24090172993872e-33	-0.0285407905777479	0.174	0.147	1.634159879287e-28
CCL3	5.69448091007448e-33	-0.184412009365675	0.087	0.116	2.87132810928685e-28
AREG	3.63796938888428e-14	0.215795597906942	0.451	0.464	1.83437330495712e-09
IL6R	1.3758635570107e-12	-0.0543284010226858	0.156	0.187	6.93751681351506e-08
SOCS1	2.70929313520665e-11	0.00592315522240519	0.103	0.096	1.36610687756525e-06
