# Supplementary material for: Chronic lung diseases are associated with gene expression programs favoring SARS-CoV-2 entry and severity
Source: Nat Commun. 2021 Jul 14;12:4314. doi: 10.1038/s41467-021-24467-0 (PMC8280215; doi:10.1038/s41467-021-24467-0)
Supplement: Supplementary file 5 — Supplementary Dataset 3 [file 41467_2021_24467_MOESM5_ESM.zip › Table_S6/Figure_3/cDCs _copd_vs_control .csv]

p_val	avg_log2FC	pct.1	pct.2	p_val_adj
S100A9	2.75370446025612e-18	-1.04736842296048	0.229	0.499	1.38850039999494e-13
S100A8	2.70297268351301e-17	-1.04643760742003	0.182	0.39	1.36291991620776e-12
CXCL8	2.03339682425766e-12	-0.712849819649511	0.238	0.356	1.02529968069544e-07
CCL3	4.09039610871591e-09	-0.563479581791996	0.102	0.197	0.000206250042989782
FCGR3A	3.87306135846894e-05	-0.410545466778317	0.198	0.37	1
CCL4	5.73391928389596e-05	-0.325164441713855	0.163	0.171	1
SOCS1	0.00357648649486363	-0.0953607980999748	0.223	0.242	1
IL6ST	0.157113363897582	0.793910654212167	0.816	0.559	1
IL6R	0.634787379930516	0.0388957264708008	0.232	0.214	1
