# Supplementary material for: Chronic lung diseases are associated with gene expression programs favoring SARS-CoV-2 entry and severity
Source: Nat Commun. 2021 Jul 14;12:4314. doi: 10.1038/s41467-021-24467-0 (PMC8280215; doi:10.1038/s41467-021-24467-0)
Supplement: Supplementary file 5 — Supplementary Dataset 3 [file 41467_2021_24467_MOESM5_ESM.zip › Table_S6/Figure_3/NK Cells _other_vs_control .csv]

p_val	avg_log2FC	pct.1	pct.2	p_val_adj
AREG	8.34378304224064e-07	0.491362818390568	0.789	0.591	0.04207185723389
GZMB	0.00194753643412503	1.44900529100139	0.887	0.712	1
CCL4	0.00276898775895671	1.24576245471747	0.917	0.799	1
SOCS1	0.0155911073975448	0.587095971756746	0.489	0.289	1
S100A8	0.226524742995557	0.119521833572875	0.323	0.218	1
S100A9	0.319650978801296	-0.106421176176571	0.353	0.448	1
FCGR3A	0.408958335745434	0.883975509167086	0.662	0.391	1
LAG3	0.666083342806249	0.295341092386638	0.173	0.07	1
CCL3	0.703393421147069	1.19356390346403	0.526	0.303	1
IL6ST	0.982496841923672	-3.72511512208922	0.15	0.936	1
