# Supplementary material for: Chronic lung diseases are associated with gene expression programs favoring SARS-CoV-2 entry and severity
Source: Nat Commun. 2021 Jul 14;12:4314. doi: 10.1038/s41467-021-24467-0 (PMC8280215; doi:10.1038/s41467-021-24467-0)
Supplement: Supplementary file 5 — Supplementary Dataset 3 [file 41467_2021_24467_MOESM5_ESM.zip › Table_S6/Figure_3/B Cells _ipf_vs_control .csv]

p_val	avg_log2FC	pct.1	pct.2	p_val_adj
IL6ST	4.1107013033276e-15	0.00902827170282627	0.737	0.723	2.07273891817688e-10
FCGR3A	0.00727107903685839	-0.256830178842242	0.082	0.166	1
S100A9	0.0170035149514137	-0.704104662343844	0.26	0.401	1
SOCS1	0.0699618877245766	0.00734463597246354	0.138	0.128	1
S100A8	0.40407880030064	-0.885934204258555	0.155	0.26	1
CXCL8	0.467283753444087	-0.357521629757614	0.06	0.12	1
AREG	0.593762397466518	-0.14277313026318	0.261	0.287	1
