# Supplementary material for: Chronic lung diseases are associated with gene expression programs favoring SARS-CoV-2 entry and severity
Source: Nat Commun. 2021 Jul 14;12:4314. doi: 10.1038/s41467-021-24467-0 (PMC8280215; doi:10.1038/s41467-021-24467-0)
Supplement: Supplementary file 5 — Supplementary Dataset 3 [file 41467_2021_24467_MOESM5_ESM.zip › Table_S6/Figure_3/Plasma Cells _disease_vs_control .csv]

p_val	Plasma Cells	pct.1	pct.2	p_val_adj
BSG	0.000129631509601291	-0.213792065872677	0.381	0.492	1
LY6E	0.000244631736285283	-0.29615166708081	0.246	0.354	1
ISG15	0.000397760283761721	-0.0955094010198838	0.185	0.197	1
AREG	0.00177336920559198	-0.105536177662653	0.276	0.29	1
IL6ST	0.00213533062682251	-0.0669522361500907	0.459	0.493	1
S100A8	0.00390159681010201	0.0871194104498862	0.139	0.196	1
IFNAR1	0.00415536876689341	-0.128779554766723	0.296	0.379	1
HLA-DMB	0.00739778590148071	-0.0479998705063323	0.107	0.124	1
FCGR3A	0.0108429130554038	0.0511714884089455	0.109	0.096	1
HLA-DQA1	0.0230798659925487	0.201084367717611	0.273	0.249	1
S100A9	0.0272864027443727	0.198130170693288	0.178	0.201	1
MRC1	0.0515063416352663	0.127053914321621	0.138	0.133	1
ADAM17	0.0776727453586581	-0.0933253188356546	0.133	0.194	1
STAT1	0.080090966312005	0.0301069567698585	0.174	0.159	1
TRIM27	0.0829307901694233	-0.0901939847575343	0.12	0.176	1
TBK1	0.0860154078346026	-0.0471772002387654	0.098	0.133	1
TGFB1	0.0943344189822254	0.190984857813693	0.246	0.197	1
ISG20	0.170036023719369	-0.42655934772964	0.768	0.757	1
IFNGR2	0.215215943145393	0.0734523765143975	0.258	0.258	1
IFI6	0.276958013377546	0.0781848295558105	0.254	0.24	1
IFNGR1	0.281416317276339	-0.0106796348336718	0.116	0.148	1
HLA-DPB1	0.284177718805693	0.121119369483386	0.352	0.354	1
CEBPB	0.322545141185094	-0.144004894866428	0.208	0.25	1
HLA-DRA	0.433623841225203	-0.126492117704366	0.432	0.481	1
HLA-DQB1	0.477570449706271	-0.124579974106352	0.273	0.302	1
CTSB	0.504716637083734	0.406624932275041	0.31	0.293	1
TRIM28	0.521784615317335	-0.0586523422946618	0.078	0.121	1
CTSL	0.532227865848194	0.0833587956842559	0.133	0.108	1
HLA-DMA	0.620865164700049	0.00908843122449032	0.195	0.173	1
CD163	0.63488560612596	-0.140445576014386	0.078	0.114	1
NFKB2	0.657025777322749	-0.0410282094905487	0.147	0.175	1
HLA-DRB5	0.662463101019254	0.0190464984840953	0.218	0.241	1
IFNAR2	0.730285807318445	0.0966760194116738	0.305	0.234	1
IL6R	0.774542885159379	-0.0541014717698263	0.144	0.172	1
IFITM1	0.781918604105403	0.392009904287323	0.182	0.079	1
HLA-DQA2	0.781961630196684	-0.00214838744180085	0.108	0.087	1
NFKB1	0.797982097795756	0.216133136109998	0.201	0.19	1
IRF7	0.836091887669911	-0.0472161364861688	0.201	0.24	1
PCSK7	0.9542343332917	-0.0115030017995645	0.124	0.13	1
HLA-DRB1	0.970976324892427	0.0658113308494239	0.421	0.437	1
MX1	0.973865799472163	-0.0352295881758888	0.124	0.129	1
HLA-DPA1	0.980689085296106	0.177123721825037	0.415	0.409	1
