# Supplementary material for: Chronic lung diseases are associated with gene expression programs favoring SARS-CoV-2 entry and severity
Source: Nat Commun. 2021 Jul 14;12:4314. doi: 10.1038/s41467-021-24467-0 (PMC8280215; doi:10.1038/s41467-021-24467-0)
Supplement: Supplementary file 5 — Supplementary Dataset 3 [file 41467_2021_24467_MOESM5_ESM.zip › Table_S6/Figure_3/CD8 T Cells _disease_vs_control .csv]

p_val	T Cells	pct.1	pct.2	p_val_adj
S100A9	5.31389849395267e-41	-0.207002004383966	0.391	0.487	2.67942703760575e-36
S100A8	1.42492001012677e-34	-0.210811889459668	0.188	0.274	7.18487416706221e-30
CEBPB	1.20295049084694e-33	-0.28665936480306	0.564	0.66	6.06563725999751e-29
IL6ST	1.58127143697386e-19	0.0533590523297556	0.644	0.731	7.97324496665327e-15
HLA-DQA1	1.16703709450685e-11	0.0535091035664713	0.504	0.539	5.88455114163189e-07
TGFB1	1.19401053164667e-09	0.163193974848991	0.533	0.499	6.020559303722e-05
CTSL	5.51330229792043e-09	-0.0940060873865707	0.185	0.249	0.000277997241768042
HLA-DRB5	9.01256186696905e-09	-0.0218481268453922	0.523	0.584	0.00045444040701818
HLA-DMA	8.39874965939307e-08	0.0259887457562081	0.164	0.171	0.00423490154075577
IFITM3	1.43907267465385e-07	0.292420144941299	0.339	0.233	0.0072562361474071
XAF1	1.41626843291498e-06	0.0912767174831722	0.101	0.06	0.071412503192872
STAT1	4.08504666018956e-06	-0.0688173845180909	0.171	0.183	0.205980307746738
HLA-DRA	1.52119144555686e-05	0.0731038503590864	0.919	0.935	0.767030362593134
IFNGR1	2.52940002607379e-05	-0.0234909880063782	0.23	0.238	1
MRC1	6.60055186683507e-05	-0.110079949560039	0.296	0.374	1
CTSB	0.00023372972143851	-0.119807310955908	0.77	0.812	1
TNF	0.00038322857817473	0.208363456858876	0.17	0.115	1
NFKB1	0.00230917255959616	-0.219127626148028	0.294	0.356	1
LY6E	0.00509526478059791	0.095230147083595	0.529	0.49	1
TBK1	0.00549406523294912	-0.0232807583749089	0.141	0.15	1
IFNG	0.006456238636319	0.00507193029709119	0.225	0.238	1
BSG	0.0105736871416923	0.118090557177937	0.346	0.292	1
GBP1	0.0117508295931437	-0.0643388398396464	0.099	0.111	1
AREG	0.0127308793412407	-0.146782982105509	0.338	0.339	1
PCSK7	0.0157558354369544	0.0324319923756721	0.205	0.18	1
ISG20	0.0251219888398524	-0.17308011237772	0.6	0.618	1
HLA-DPB1	0.129839844087116	0.200726763234666	0.873	0.882	1
HAVCR2	0.131314601730806	-0.0235876786796912	0.173	0.185	1
FCGR3A	0.189152201768867	0.532403161451363	0.344	0.251	1
IFI6	0.441863073182606	0.0142852692950216	0.2	0.2	1
HLA-DRB1	0.545826074414759	0.214071544562622	0.907	0.924	1
HLA-DPA1	0.546333666694256	0.230169908046052	0.865	0.874	1
ISG15	0.771133749994396	-0.0740391027133106	0.202	0.21	1
ADAM17	0.77434701043777	-0.0256439056376361	0.12	0.13	1
HLA-DQB1	0.823285874874645	0.0466715297365407	0.419	0.437	1
IFITM1	0.833368846880243	0.258336010832129	0.391	0.326	1
