# Supplementary material for: Chronic lung diseases are associated with gene expression programs favoring SARS-CoV-2 entry and severity
Source: Nat Commun. 2021 Jul 14;12:4314. doi: 10.1038/s41467-021-24467-0 (PMC8280215; doi:10.1038/s41467-021-24467-0)
Supplement: Supplementary file 5 — Supplementary Dataset 3 [file 41467_2021_24467_MOESM5_ESM.zip › Table_S6/Figure_3/CD8 T Cells _ipf_vs_control .csv]

p_val	avg_log2FC	pct.1	pct.2	p_val_adj
GZMB	1.24618113084628e-23	0.38057363349499	0.686	0.561	6.28361911606618e-19
S100A9	8.9204809840117e-13	-0.24278516093241	0.363	0.487	4.49797412656822e-08
CCL4	5.48182163706413e-09	0.462289101913172	0.782	0.694	0.000276409892405685
IL6ST	2.38429241677596e-07	-0.282891151607096	0.576	0.731	0.0120223176531094
S100A8	1.01064403216959e-06	-0.209010631791279	0.184	0.274	0.0509597040340871
FCGR3A	0.00443581921296758	0.792941069644087	0.379	0.251	1
SOCS1	0.0195388195585145	0.0879383256273657	0.318	0.269	1
LAG3	0.160631143489234	0.0474645794053348	0.179	0.149	1
AREG	0.227885380521707	-0.267050354839352	0.304	0.339	1
CCL3	0.618677176980182	0.575709526845972	0.246	0.175	1
