# Supplementary material for: Chronic lung diseases are associated with gene expression programs favoring SARS-CoV-2 entry and severity
Source: Nat Commun. 2021 Jul 14;12:4314. doi: 10.1038/s41467-021-24467-0 (PMC8280215; doi:10.1038/s41467-021-24467-0)
Supplement: Supplementary file 5 — Supplementary Dataset 3 [file 41467_2021_24467_MOESM5_ESM.zip › Table_S6/Figure_3/Plasma Cells _copd_vs_control .csv]

p_val	avg_log2FC	pct.1	pct.2	p_val_adj
S100A9	0.0108894335333286	-0.443223335138472	0.123	0.201	1
S100A8	0.190939561861617	-0.506981717142413	0.101	0.196	1
IL6ST	0.233027056899202	0.874325564338427	0.765	0.493	1
AREG	0.348184403894678	-0.216341890320375	0.333	0.29	1
SOCS1	0.438831650511591	0.0728040271175305	0.166	0.126	1
IL6R	0.845518717783093	-0.0130713187347878	0.156	0.172	1
