# Supplementary material for: Chronic lung diseases are associated with gene expression programs favoring SARS-CoV-2 entry and severity
Source: Nat Commun. 2021 Jul 14;12:4314. doi: 10.1038/s41467-021-24467-0 (PMC8280215; doi:10.1038/s41467-021-24467-0)
Supplement: Supplementary file 5 — Supplementary Dataset 3 [file 41467_2021_24467_MOESM5_ESM.zip › Table_S6/Figure_3/pDCs _ipf_vs_control .csv]

p_val	avg_log2FC	pct.1	pct.2	p_val_adj
AREG	2.9113875224255e-22	1.33269933811311	0.779	0.452	1.46800893043261e-17
GZMB	7.74894851328462e-05	0.642457414995798	0.915	0.74	1
S100A8	0.000499091195607815	-0.278644464654502	0.133	0.231	1
IL6ST	0.00226843354325056	-0.0863535412516621	0.711	0.721	1
SOCS1	0.00872340988914705	0.311524750153092	0.444	0.288	1
S100A9	0.0191839744323183	-0.269011685055025	0.201	0.288	1
IL6R	0.0263140979956753	-0.150843650289429	0.098	0.202	1
CXCL8	0.383718512787534	-0.0891923323167306	0.043	0.115	1
CCL4	0.94472628443125	0.409063826213722	0.145	0.106	1
