# Supplementary material for: Chronic lung diseases are associated with gene expression programs favoring SARS-CoV-2 entry and severity
Source: Nat Commun. 2021 Jul 14;12:4314. doi: 10.1038/s41467-021-24467-0 (PMC8280215; doi:10.1038/s41467-021-24467-0)
Supplement: Supplementary file 5 — Supplementary Dataset 3 [file 41467_2021_24467_MOESM5_ESM.zip › Table_S6/Figure_3/20210208_Immune_Boxplot_p_adj_val.csv]

	GeneID	group1	group2	CellType	p_adj
1	AREG	Control	COPD	Macrophages	3.08770699701922e-09
2	CCL2	Control	COPD	Macrophages	NA
3	CCL3	Control	COPD	Macrophages	7.85936024106508e-28
4	CCL4	Control	COPD	Macrophages	1.82739024192006e-28
5	CXCL8	Control	COPD	Macrophages	1.9875480030952e-125
6	FCGR3A	Control	COPD	Macrophages	4.56453197062052e-68
7	GZMB	Control	COPD	Macrophages	NA
8	IL6R	Control	COPD	Macrophages	5.27391474223151e-08
9	IL6ST	Control	COPD	Macrophages	1.24308885803483e-40
10	LAG3	Control	COPD	Macrophages	NA
11	S100A8	Control	COPD	Macrophages	8.18851188050741e-106
12	S100A9	Control	COPD	Macrophages	5.02761955910995e-213
13	SOCS1	Control	COPD	Macrophages	5.92457644641459e-07
14	AREG	Control	COPD	Mast Cells	1
15	CCL2	Control	COPD	Mast Cells	NA
16	CCL3	Control	COPD	Mast Cells	NA
17	CCL4	Control	COPD	Mast Cells	1
18	CXCL8	Control	COPD	Mast Cells	1
19	FCGR3A	Control	COPD	Mast Cells	1
20	GZMB	Control	COPD	Mast Cells	NA
21	IL6R	Control	COPD	Mast Cells	1
22	IL6ST	Control	COPD	Mast Cells	1
23	LAG3	Control	COPD	Mast Cells	NA
24	S100A8	Control	COPD	Mast Cells	1
25	S100A9	Control	COPD	Mast Cells	1
26	SOCS1	Control	COPD	Mast Cells	1
27	AREG	Control	COPD	Plasma Cells	1
28	CCL2	Control	COPD	Plasma Cells	NA
29	CCL3	Control	COPD	Plasma Cells	NA
30	CCL4	Control	COPD	Plasma Cells	NA
31	CXCL8	Control	COPD	Plasma Cells	NA
32	FCGR3A	Control	COPD	Plasma Cells	NA
33	GZMB	Control	COPD	Plasma Cells	NA
34	IL6R	Control	COPD	Plasma Cells	1
35	IL6ST	Control	COPD	Plasma Cells	1
36	LAG3	Control	COPD	Plasma Cells	NA
37	S100A8	Control	COPD	Plasma Cells	1
38	S100A9	Control	COPD	Plasma Cells	1
39	SOCS1	Control	COPD	Plasma Cells	1
40	AREG	Control	COPD	cDCs	NA
41	CCL2	Control	COPD	cDCs	NA
42	CCL3	Control	COPD	cDCs	0.000206250042989782
43	CCL4	Control	COPD	cDCs	1
44	CXCL8	Control	COPD	cDCs	1.02529968069544e-07
45	FCGR3A	Control	COPD	cDCs	1
46	GZMB	Control	COPD	cDCs	NA
47	IL6R	Control	COPD	cDCs	1
48	IL6ST	Control	COPD	cDCs	1
49	LAG3	Control	COPD	cDCs	NA
50	S100A8	Control	COPD	cDCs	1.36291991620776e-12
51	S100A9	Control	COPD	cDCs	1.38850039999494e-13
52	SOCS1	Control	COPD	cDCs	1
53	AREG	Control	COPD	T Cells	1
54	CCL2	Control	COPD	T Cells	NA
55	CCL3	Control	COPD	T Cells	1
56	CCL4	Control	COPD	T Cells	1
57	CXCL8	Control	COPD	T Cells	NA
58	FCGR3A	Control	COPD	T Cells	0.326865153111153
59	GZMB	Control	COPD	T Cells	1
60	IL6R	Control	COPD	T Cells	NA
61	IL6ST	Control	COPD	T Cells	1
62	LAG3	Control	COPD	T Cells	1
63	S100A8	Control	COPD	T Cells	1
64	S100A9	Control	COPD	T Cells	1
65	SOCS1	Control	COPD	T Cells	0.00188756417545725
66	AREG	Control	COPD	NK Cells	0.0872929661978233
67	CCL2	Control	COPD	NK Cells	NA
68	CCL3	Control	COPD	NK Cells	1
69	CCL4	Control	COPD	NK Cells	1
70	CXCL8	Control	COPD	NK Cells	NA
71	FCGR3A	Control	COPD	NK Cells	1
72	GZMB	Control	COPD	NK Cells	1
73	IL6R	Control	COPD	NK Cells	NA
74	IL6ST	Control	COPD	NK Cells	1
75	LAG3	Control	COPD	NK Cells	NA
76	S100A8	Control	COPD	NK Cells	1
77	S100A9	Control	COPD	NK Cells	1
78	SOCS1	Control	COPD	NK Cells	1
79	AREG	Control	COPD	Monocytes	1
80	CCL2	Control	COPD	Monocytes	1
81	CCL3	Control	COPD	Monocytes	1
82	CCL4	Control	COPD	Monocytes	1
83	CXCL8	Control	COPD	Monocytes	1
84	FCGR3A	Control	COPD	Monocytes	1
85	GZMB	Control	COPD	Monocytes	NA
86	IL6R	Control	COPD	Monocytes	1
87	IL6ST	Control	COPD	Monocytes	1
88	LAG3	Control	COPD	Monocytes	NA
89	S100A8	Control	COPD	Monocytes	1
90	S100A9	Control	COPD	Monocytes	1
91	SOCS1	Control	COPD	Monocytes	1
92	AREG	Control	COPD	B Cells	1
93	CCL2	Control	COPD	B Cells	NA
94	CCL3	Control	COPD	B Cells	NA
95	CCL4	Control	COPD	B Cells	NA
96	CXCL8	Control	COPD	B Cells	1
97	FCGR3A	Control	COPD	B Cells	1
98	GZMB	Control	COPD	B Cells	NA
99	IL6R	Control	COPD	B Cells	NA
100	IL6ST	Control	COPD	B Cells	1
101	LAG3	Control	COPD	B Cells	NA
102	S100A8	Control	COPD	B Cells	1
103	S100A9	Control	COPD	B Cells	1
104	SOCS1	Control	COPD	B Cells	1
105	AREG	Control	COPD	pDCs	1
106	CCL2	Control	COPD	pDCs	NA
107	CCL3	Control	COPD	pDCs	NA
108	CCL4	Control	COPD	pDCs	1
109	CXCL8	Control	COPD	pDCs	1
110	FCGR3A	Control	COPD	pDCs	NA
111	GZMB	Control	COPD	pDCs	1
112	IL6R	Control	COPD	pDCs	1
113	IL6ST	Control	COPD	pDCs	1
114	LAG3	Control	COPD	pDCs	NA
115	S100A8	Control	COPD	pDCs	1
116	S100A9	Control	COPD	pDCs	1
117	SOCS1	Control	COPD	pDCs	1
118	AREG	Control	IPF	Macrophages	4.39772310247314e-29
119	CCL2	Control	IPF	Macrophages	0
120	CCL3	Control	IPF	Macrophages	4.67759834329272e-25
121	CCL4	Control	IPF	Macrophages	4.65917136703244e-18
122	CXCL8	Control	IPF	Macrophages	1.13446995929616e-149
123	FCGR3A	Control	IPF	Macrophages	1.12043485312814e-59
124	GZMB	Control	IPF	Macrophages	NA
125	IL6R	Control	IPF	Macrophages	3.43334351895015e-30
126	IL6ST	Control	IPF	Macrophages	2.34925160733477e-156
127	LAG3	Control	IPF	Macrophages	NA
128	S100A8	Control	IPF	Macrophages	2.90642074643965e-177
129	S100A9	Control	IPF	Macrophages	5.13339894917512e-139
130	SOCS1	Control	IPF	Macrophages	2.42258719654152e-37
131	SOCS2	Control	IPF	Macrophages	NA
132	AREG	Control	IPF	Mast Cells	1
133	CCL2	Control	IPF	Mast Cells	NA
134	CCL3	Control	IPF	Mast Cells	NA
135	CCL4	Control	IPF	Mast Cells	1
136	CXCL8	Control	IPF	Mast Cells	1
137	FCGR3A	Control	IPF	Mast Cells	1
138	GZMB	Control	IPF	Mast Cells	NA
139	IL6R	Control	IPF	Mast Cells	1
140	IL6ST	Control	IPF	Mast Cells	1
141	LAG3	Control	IPF	Mast Cells	NA
142	S100A8	Control	IPF	Mast Cells	0.169640084463915
143	S100A9	Control	IPF	Mast Cells	0.0579432269729405
144	SOCS1	Control	IPF	Mast Cells	1.84130351282518e-09
145	SOCS2	Control	IPF	Mast Cells	1
146	AREG	Control	IPF	Plasma Cells	0.00146426150422743
147	CCL2	Control	IPF	Plasma Cells	NA
148	CCL3	Control	IPF	Plasma Cells	1
149	CCL4	Control	IPF	Plasma Cells	1
150	CXCL8	Control	IPF	Plasma Cells	NA
151	FCGR3A	Control	IPF	Plasma Cells	1
152	GZMB	Control	IPF	Plasma Cells	NA
153	IL6R	Control	IPF	Plasma Cells	1
154	IL6ST	Control	IPF	Plasma Cells	1
155	LAG3	Control	IPF	Plasma Cells	NA
156	S100A8	Control	IPF	Plasma Cells	1
157	S100A9	Control	IPF	Plasma Cells	1
158	SOCS1	Control	IPF	Plasma Cells	1
159	SOCS2	Control	IPF	Plasma Cells	NA
160	AREG	Control	IPF	cDCs	0.0170617117046175
161	CCL2	Control	IPF	cDCs	NA
162	CCL3	Control	IPF	cDCs	0.0103061686036078
163	CCL4	Control	IPF	cDCs	1
164	CXCL8	Control	IPF	cDCs	3.84134109075356e-08
165	FCGR3A	Control	IPF	cDCs	0.000357958948303619
166	GZMB	Control	IPF	cDCs	NA
167	IL6R	Control	IPF	cDCs	1
168	IL6ST	Control	IPF	cDCs	1
169	LAG3	Control	IPF	cDCs	NA
170	S100A8	Control	IPF	cDCs	3.54458376146973e-10
171	S100A9	Control	IPF	cDCs	1.50787002002925e-17
172	SOCS1	Control	IPF	cDCs	1
173	SOCS2	Control	IPF	cDCs	NA
174	AREG	Control	IPF	T Cells	1
175	CCL2	Control	IPF	T Cells	NA
176	CCL3	Control	IPF	T Cells	1
177	CCL4	Control	IPF	T Cells	1
178	CXCL8	Control	IPF	T Cells	NA
179	FCGR3A	Control	IPF	T Cells	1
180	GZMB	Control	IPF	T Cells	2.04278192271552e-09
181	IL6R	Control	IPF	T Cells	NA
182	IL6ST	Control	IPF	T Cells	1
183	LAG3	Control	IPF	T Cells	1
184	S100A8	Control	IPF	T Cells	0.299658712210129
185	S100A9	Control	IPF	T Cells	0.0843792611878265
186	SOCS1	Control	IPF	T Cells	0.0976165789182127
187	SOCS2	Control	IPF	T Cells	NA
188	AREG	Control	IPF	NK Cells	1
189	CCL2	Control	IPF	NK Cells	NA
190	CCL3	Control	IPF	NK Cells	1
191	CCL4	Control	IPF	NK Cells	1
192	CXCL8	Control	IPF	NK Cells	NA
193	FCGR3A	Control	IPF	NK Cells	1
194	GZMB	Control	IPF	NK Cells	1.35599202166238e-19
195	IL6R	Control	IPF	NK Cells	NA
196	IL6ST	Control	IPF	NK Cells	4.14760485496511e-14
197	LAG3	Control	IPF	NK Cells	NA
198	S100A8	Control	IPF	NK Cells	1
199	S100A9	Control	IPF	NK Cells	1
200	SOCS1	Control	IPF	NK Cells	1
201	SOCS2	Control	IPF	NK Cells	NA
202	AREG	Control	IPF	Monocytes	1
203	CCL2	Control	IPF	Monocytes	1
204	CCL3	Control	IPF	Monocytes	1
205	CCL4	Control	IPF	Monocytes	1
206	CXCL8	Control	IPF	Monocytes	1
207	FCGR3A	Control	IPF	Monocytes	1
208	GZMB	Control	IPF	Monocytes	NA
209	IL6R	Control	IPF	Monocytes	1
210	IL6ST	Control	IPF	Monocytes	1
211	LAG3	Control	IPF	Monocytes	NA
212	S100A8	Control	IPF	Monocytes	1
213	S100A9	Control	IPF	Monocytes	1
214	SOCS1	Control	IPF	Monocytes	1
215	SOCS2	Control	IPF	Monocytes	NA
216	AREG	Control	IPF	B Cells	1
217	CCL2	Control	IPF	B Cells	NA
218	CCL3	Control	IPF	B Cells	NA
219	CCL4	Control	IPF	B Cells	NA
220	CXCL8	Control	IPF	B Cells	1
221	FCGR3A	Control	IPF	B Cells	1
222	GZMB	Control	IPF	B Cells	NA
223	IL6R	Control	IPF	B Cells	NA
224	IL6ST	Control	IPF	B Cells	2.07273891817688e-10
225	LAG3	Control	IPF	B Cells	NA
226	S100A8	Control	IPF	B Cells	1
227	S100A9	Control	IPF	B Cells	1
228	SOCS1	Control	IPF	B Cells	1
229	SOCS2	Control	IPF	B Cells	NA
230	AREG	Control	IPF	pDCs	1.46800893043261e-17
231	CCL2	Control	IPF	pDCs	NA
232	CCL3	Control	IPF	pDCs	NA
233	CCL4	Control	IPF	pDCs	1
234	CXCL8	Control	IPF	pDCs	1
235	FCGR3A	Control	IPF	pDCs	NA
236	GZMB	Control	IPF	pDCs	1
237	IL6R	Control	IPF	pDCs	1
238	IL6ST	Control	IPF	pDCs	1
239	LAG3	Control	IPF	pDCs	NA
240	S100A8	Control	IPF	pDCs	1
241	S100A9	Control	IPF	pDCs	1
242	SOCS1	Control	IPF	pDCs	1
243	SOCS2	Control	IPF	pDCs	NA
244	AREG	Control	Other-ILD	Macrophages	2.14178157211507e-239
245	CCL2	Control	Other-ILD	Macrophages	2.03125329367721e-154
246	CCL3	Control	Other-ILD	Macrophages	1
247	CCL4	Control	Other-ILD	Macrophages	1
248	CXCL8	Control	Other-ILD	Macrophages	1.05929233097728e-125
249	FCGR3A	Control	Other-ILD	Macrophages	0.00150119200476613
250	GZMB	Control	Other-ILD	Macrophages	NA
251	IL6R	Control	Other-ILD	Macrophages	0.00343103277978085
252	IL6ST	Control	Other-ILD	Macrophages	3.26698571338071e-62
253	LAG3	Control	Other-ILD	Macrophages	NA
254	S100A8	Control	Other-ILD	Macrophages	0.00401176996749666
255	S100A9	Control	Other-ILD	Macrophages	1
256	SOCS1	Control	Other-ILD	Macrophages	6.09728951714778e-77
257	SOCS2	Control	Other-ILD	Macrophages	NA
258	AREG	Control	Other-ILD	Mast Cells	1
259	CCL2	Control	Other-ILD	Mast Cells	NA
260	CCL3	Control	Other-ILD	Mast Cells	NA
261	CCL4	Control	Other-ILD	Mast Cells	1
262	CXCL8	Control	Other-ILD	Mast Cells	1
263	FCGR3A	Control	Other-ILD	Mast Cells	1
264	GZMB	Control	Other-ILD	Mast Cells	NA
265	IL6R	Control	Other-ILD	Mast Cells	1
266	IL6ST	Control	Other-ILD	Mast Cells	1
267	LAG3	Control	Other-ILD	Mast Cells	NA
268	S100A8	Control	Other-ILD	Mast Cells	1
269	S100A9	Control	Other-ILD	Mast Cells	1
270	SOCS1	Control	Other-ILD	Mast Cells	1
271	SOCS2	Control	Other-ILD	Mast Cells	1
272	AREG	Control	Other-ILD	Plasma Cells	1
273	CCL2	Control	Other-ILD	Plasma Cells	NA
274	CCL3	Control	Other-ILD	Plasma Cells	1
275	CCL4	Control	Other-ILD	Plasma Cells	1
276	CXCL8	Control	Other-ILD	Plasma Cells	NA
277	FCGR3A	Control	Other-ILD	Plasma Cells	NA
278	GZMB	Control	Other-ILD	Plasma Cells	NA
279	IL6R	Control	Other-ILD	Plasma Cells	1
280	IL6ST	Control	Other-ILD	Plasma Cells	1
281	LAG3	Control	Other-ILD	Plasma Cells	NA
282	S100A8	Control	Other-ILD	Plasma Cells	1
283	S100A9	Control	Other-ILD	Plasma Cells	1
284	SOCS1	Control	Other-ILD	Plasma Cells	1
285	SOCS2	Control	Other-ILD	Plasma Cells	NA
286	AREG	Control	Other-ILD	cDCs	5.47422754607373e-17
287	CCL2	Control	Other-ILD	cDCs	0.0306013978525072
288	CCL3	Control	Other-ILD	cDCs	1
289	CCL4	Control	Other-ILD	cDCs	1
290	CXCL8	Control	Other-ILD	cDCs	1
291	FCGR3A	Control	Other-ILD	cDCs	1
292	GZMB	Control	Other-ILD	cDCs	NA
293	IL6R	Control	Other-ILD	cDCs	1
294	IL6ST	Control	Other-ILD	cDCs	1
295	LAG3	Control	Other-ILD	cDCs	NA
296	S100A8	Control	Other-ILD	cDCs	1
297	S100A9	Control	Other-ILD	cDCs	1
298	SOCS1	Control	Other-ILD	cDCs	0.104428816358183
299	SOCS2	Control	Other-ILD	cDCs	NA
300	AREG	Control	Other-ILD	T Cells	9.44591899592095e-10
301	CCL2	Control	Other-ILD	T Cells	NA
302	CCL3	Control	Other-ILD	T Cells	1
303	CCL4	Control	Other-ILD	T Cells	0.000348513769859524
304	CXCL8	Control	Other-ILD	T Cells	NA
305	FCGR3A	Control	Other-ILD	T Cells	1
306	GZMB	Control	Other-ILD	T Cells	7.85629343374439e-15
307	IL6R	Control	Other-ILD	T Cells	NA
308	IL6ST	Control	Other-ILD	T Cells	1
309	LAG3	Control	Other-ILD	T Cells	1
310	S100A8	Control	Other-ILD	T Cells	1
311	S100A9	Control	Other-ILD	T Cells	1
312	SOCS1	Control	Other-ILD	T Cells	4.9230087483634e-17
313	SOCS2	Control	Other-ILD	T Cells	NA
314	AREG	Control	Other-ILD	NK Cells	0.04207185723389
315	CCL2	Control	Other-ILD	NK Cells	NA
316	CCL3	Control	Other-ILD	NK Cells	1
317	CCL4	Control	Other-ILD	NK Cells	1
318	CXCL8	Control	Other-ILD	NK Cells	NA
319	FCGR3A	Control	Other-ILD	NK Cells	1
320	GZMB	Control	Other-ILD	NK Cells	1
321	IL6R	Control	Other-ILD	NK Cells	NA
322	IL6ST	Control	Other-ILD	NK Cells	1
323	LAG3	Control	Other-ILD	NK Cells	1
324	S100A8	Control	Other-ILD	NK Cells	1
325	S100A9	Control	Other-ILD	NK Cells	1
326	SOCS1	Control	Other-ILD	NK Cells	1
327	SOCS2	Control	Other-ILD	NK Cells	NA
328	AREG	Control	Other-ILD	Monocytes	6.97626027905131e-06
329	CCL2	Control	Other-ILD	Monocytes	1
330	CCL3	Control	Other-ILD	Monocytes	1
331	CCL4	Control	Other-ILD	Monocytes	1
332	CXCL8	Control	Other-ILD	Monocytes	1
333	FCGR3A	Control	Other-ILD	Monocytes	1
334	GZMB	Control	Other-ILD	Monocytes	NA
335	IL6R	Control	Other-ILD	Monocytes	1
336	IL6ST	Control	Other-ILD	Monocytes	1
337	LAG3	Control	Other-ILD	Monocytes	NA
338	S100A8	Control	Other-ILD	Monocytes	1
339	S100A9	Control	Other-ILD	Monocytes	1
340	SOCS1	Control	Other-ILD	Monocytes	1
341	SOCS2	Control	Other-ILD	Monocytes	NA
342	AREG	Control	Other-ILD	B Cells	1
343	CCL2	Control	Other-ILD	B Cells	NA
344	CCL3	Control	Other-ILD	B Cells	1
345	CCL4	Control	Other-ILD	B Cells	1
346	CXCL8	Control	Other-ILD	B Cells	1
347	FCGR3A	Control	Other-ILD	B Cells	1
348	GZMB	Control	Other-ILD	B Cells	NA
349	IL6R	Control	Other-ILD	B Cells	1
350	IL6ST	Control	Other-ILD	B Cells	1
351	LAG3	Control	Other-ILD	B Cells	NA
352	S100A8	Control	Other-ILD	B Cells	1
353	S100A9	Control	Other-ILD	B Cells	1
354	SOCS1	Control	Other-ILD	B Cells	1
355	SOCS2	Control	Other-ILD	B Cells	NA
356	AREG	Control	Other-ILD	pDCs	1
357	CCL2	Control	Other-ILD	pDCs	NA
358	CCL3	Control	Other-ILD	pDCs	1
359	CCL4	Control	Other-ILD	pDCs	1
360	CXCL8	Control	Other-ILD	pDCs	NA
361	FCGR3A	Control	Other-ILD	pDCs	NA
362	GZMB	Control	Other-ILD	pDCs	1
363	IL6R	Control	Other-ILD	pDCs	1
364	IL6ST	Control	Other-ILD	pDCs	1
365	LAG3	Control	Other-ILD	pDCs	NA
366	S100A8	Control	Other-ILD	pDCs	1
367	S100A9	Control	Other-ILD	pDCs	1
368	SOCS1	Control	Other-ILD	pDCs	1
369	SOCS2	Control	Other-ILD	pDCs	NA
