# Supplementary material for: Chronic lung diseases are associated with gene expression programs favoring SARS-CoV-2 entry and severity
Source: Nat Commun. 2021 Jul 14;12:4314. doi: 10.1038/s41467-021-24467-0 (PMC8280215; doi:10.1038/s41467-021-24467-0)
Supplement: Supplementary file 5 — Supplementary Dataset 3 [file 41467_2021_24467_MOESM5_ESM.zip › Table_S6/Figure_3/CD4 T Cells _disease_vs_control .csv]

p_val	T Cells	pct.1	pct.2	p_val_adj
CEBPB	3.60138452468185e-27	-0.456940740132005	0.521	0.642	1.81592611888033e-22
HLA-DQA1	7.54756819637402e-19	0.404368888788307	0.495	0.493	3.80571031165767e-14
S100A9	1.83438875814541e-18	-0.495253460099502	0.38	0.504	9.24953843519658e-14
IFITM1	1.24657672828148e-14	0.960113720195062	0.393	0.198	6.2856138370137e-10
CD163	1.80807992905566e-13	-0.547448832689507	0.117	0.239	9.11688142627733e-09
ADAM17	2.92472832623908e-12	-0.2223837124401	0.187	0.267	1.47473576393953e-07
HLA-DPB1	3.2456034628752e-12	0.219418126980312	0.779	0.786	1.63653063408556e-07
HLA-DPA1	2.67394483585107e-11	0.384465034216964	0.787	0.773	1.34828320458119e-06
IL6ST	5.33394956763703e-11	-0.0515012230848364	0.557	0.61	2.68953739048962e-06
IFNGR1	1.51101011909605e-09	-0.130211815988275	0.282	0.332	7.61896632351801e-05
CTSB	1.01025577119101e-08	-0.23108060258916	0.743	0.818	0.000509401267507641
HLA-DRB5	3.72066828643874e-06	0.271237685140239	0.51	0.503	0.187607257007101
HLA-DQA2	1.34806592051072e-05	0.0590472074080507	0.107	0.094	0.679735279099122
NFKB1	3.97661820484528e-05	-0.271958008123076	0.34	0.383	1
HLA-DRB1	4.58060683840545e-05	0.405445092004254	0.822	0.843	1
HLA-DQB1	5.24562608360706e-05	0.132056548333839	0.486	0.5	1
HLA-DMA	5.46627003244762e-05	-0.0215990250737483	0.273	0.283	1
GBP1	0.000106635727203268	0.13474202870052	0.16	0.104	1
IFNAR1	0.000335440114023298	-0.0161881539491746	0.148	0.149	1
MRC1	0.0011686190618581	-0.238574918079786	0.283	0.405	1
PIKFYVE	0.00304304056036632	-0.00804873089734398	0.101	0.101	1
TBK1	0.00451885548377781	-0.0464053118793313	0.14	0.155	1
IL1R2	0.00612622047432696	-0.293013357118608	0.075	0.122	1
NFKB2	0.0157862150578931	0.0403420554909721	0.135	0.114	1
IL1B	0.0231270846747904	-0.0419054515210935	0.097	0.121	1
TRIM27	0.0523007194876892	0.0131587595540121	0.11	0.098	1
TNF	0.0619235408640283	0.333235133660569	0.208	0.135	1
FCGR3A	0.0635261648590667	0.0643006574731795	0.214	0.243	1
IRF7	0.0663455489266446	0.0559182238577129	0.155	0.133	1
LGALS9	0.0675834443670346	-0.0241523447580952	0.18	0.191	1
FURIN	0.0814685566852734	-0.0547921400570121	0.096	0.12	1
IL6R	0.105443751407095	0.00293383650523335	0.119	0.11	1
TGFB1	0.143505758330115	0.00300272225597964	0.44	0.433	1
IFNGR2	0.145983932290528	-0.11133275590714	0.199	0.248	1
CTSL	0.148091871785346	-0.239966367912749	0.261	0.373	1
PCSK7	0.15606306359093	0.0144998611472588	0.22	0.202	1
IFNG	0.177900745727748	0.213286250344463	0.129	0.104	1
STAT1	0.202784574163413	0.199766646034477	0.276	0.19	1
AREG	0.206539937204906	-0.323278621462198	0.334	0.399	1
MX1	0.209215345168451	0.0467448042982411	0.15	0.13	1
IFNAR2	0.218496075765673	-0.0451431342874577	0.134	0.145	1
IFI6	0.299468225464966	-0.0406059023641619	0.3	0.309	1
HLA-DRA	0.399163582011156	0.0674216017593849	0.847	0.887	1
HLA-DMB	0.414048852830378	-0.0458455241002865	0.178	0.202	1
IFITM3	0.457729367016549	0.0488527887105933	0.327	0.322	1
ISG20	0.718239335277266	-0.0132714843032493	0.506	0.463	1
LY6E	0.749696177580121	0.170924234913386	0.557	0.486	1
XAF1	0.832298346199905	0.0784565414396342	0.123	0.075	1
BSG	0.890753183442684	0.0839639172083876	0.413	0.362	1
ISG15	0.894812873945994	-0.102517564417293	0.285	0.294	1
HAVCR2	0.965361464876092	-0.081265281146725	0.168	0.202	1
