# Supplementary material for: Chronic lung diseases are associated with gene expression programs favoring SARS-CoV-2 entry and severity
Source: Nat Commun. 2021 Jul 14;12:4314. doi: 10.1038/s41467-021-24467-0 (PMC8280215; doi:10.1038/s41467-021-24467-0)
Supplement: Supplementary file 5 — Supplementary Dataset 3 [file 41467_2021_24467_MOESM5_ESM.zip › Table_S6/Figure_3/Plasma Cells _other_vs_control .csv]

p_val	avg_log2FC	pct.1	pct.2	p_val_adj
AREG	0.0221297664174982	-0.0411439160933329	0.299	0.29	1
CCL4	0.154884418753329	0.175431477748856	0.147	0.07	1
S100A8	0.344061960592322	0.365414821157367	0.126	0.196	1
IL6ST	0.571818820928411	-2.16775504688536	0.188	0.493	1
S100A9	0.718674223119498	0.320298635659233	0.124	0.201	1
SOCS1	0.724151960301858	0.122915977246917	0.198	0.126	1
IL6R	0.838351173133126	0.0271848293262305	0.201	0.172	1
CCL3	0.84202138685685	0.106953145113398	0.108	0.077	1
