# Supplementary material for: Chronic lung diseases are associated with gene expression programs favoring SARS-CoV-2 entry and severity
Source: Nat Commun. 2021 Jul 14;12:4314. doi: 10.1038/s41467-021-24467-0 (PMC8280215; doi:10.1038/s41467-021-24467-0)
Supplement: Supplementary file 5 — Supplementary Dataset 3 [file 41467_2021_24467_MOESM5_ESM.zip › Table_S6/Figure_3/Macrophages _disease_vs_control .csv]

p_val	Macrophages	pct.1	pct.2	p_val_adj
PCSK5	0	-0.143986077695816	0.161	0.21	0
CEBPB	0	-0.271990104739579	0.837	0.864	0
HLA-DRA	0	0.239869140871515	0.991	0.985	0
HLA-DQA1	0	0.432216635174528	0.773	0.711	0
HLA-DPA1	0	0.387888622228369	0.948	0.907	0
HLA-DRB1	0	0.377393958412877	0.979	0.964	0
HLA-DPB1	0	0.273543623097773	0.948	0.92	0
HLA-DQB1	0	0.166550038574363	0.785	0.734	0
IFNAR2	1.47653652250379e-271	-0.134532434216797	0.158	0.222	7.44514010742086e-267
S100A8	2.5950253133072e-251	-0.271776499415096	0.6	0.545	1.30848961372889e-246
LY6E	4.40954179597069e-218	0.147891685721681	0.61	0.547	2.2234232597823e-213
HLA-DRB5	1.33154464017252e-199	0.322462738015501	0.76	0.705	6.71404753914188e-195
S100A9	1.30686418584381e-189	-0.199549290728392	0.777	0.764	6.58960128428024e-185
TBK1	1.16136209308243e-185	-0.0900667228491434	0.25	0.289	5.85593608194953e-181
BSG	2.15181438232373e-134	0.0845098879148041	0.609	0.564	1.08500936599909e-129
HLA-DMB	4.15184901783826e-114	0.0306953923659545	0.513	0.5	2.09348683026458e-109
ACE	3.54789462252471e-106	0.0725089421927821	0.173	0.13	1.78895490551563e-101
IL6R	5.01829641788273e-96	-0.0385963161458625	0.176	0.187	2.53037560278901e-91
IFNGR2	8.23252711235003e-93	-0.0447473853400802	0.57	0.574	4.15108714586026e-88
IL1R2	3.97354594889061e-88	-0.440244772691933	0.114	0.217	2.00358107380911e-83
LGALS9	8.07274690874951e-82	0.0297637934758203	0.509	0.484	4.07052117379877e-77
NFKB1	5.59192040323054e-73	-0.12196994229616	0.39	0.412	2.81961402492094e-68
IL6ST	5.62458463400432e-68	-0.125209435247801	0.653	0.642	2.836084310004e-63
IL1B	2.16200256787841e-63	-0.0961915395777084	0.27	0.327	1.09014655480133e-58
CD163	3.2901832463039e-62	-0.432770044747272	0.48	0.551	1.65900909828381e-57
ADAM17	1.24311842206526e-50	-0.0380842903991401	0.531	0.559	6.26817601957964e-46
HLA-DMA	4.19183431493753e-36	0.0358344429559874	0.374	0.372	2.11364861662095e-31
HLA-DQA2	4.60005714388724e-35	0.0679264737725027	0.236	0.223	2.31948681366226e-30
CTSL	1.12101381181918e-31	0.264954149025846	0.714	0.72	5.65248794333586e-27
IFNAR1	1.08263069740737e-26	0.0187508590093601	0.258	0.245	5.45894876553719e-22
STAT1	8.8798264103678e-25	0.121391748626952	0.296	0.234	4.47747487089976e-20
PIKFYVE	6.52727853280158e-24	-0.00841547970710593	0.169	0.17	3.29124965459454e-19
ISG15	4.00532068425553e-20	-0.0163103413797901	0.378	0.354	2.01960284862217e-15
NFKB2	6.57330607213669e-20	0.0205216294298765	0.101	0.089	3.31445812075348e-15
HAVCR2	5.08240667438542e-19	0.0224515031539572	0.424	0.409	2.56270191742536e-14
TRIM28	2.5677349199752e-17	-0.0242484770947184	0.137	0.152	1.29472897869909e-12
FURIN	2.98976085715479e-16	-0.0100791741302924	0.183	0.185	1.50752711700316e-11
HLA-DQB2	1.89357045009069e-14	0.0608551164080405	0.133	0.118	9.54795028049228e-10
GBP1	1.00597501982161e-13	0.121274458068029	0.19	0.134	5.07242784244652e-09
IRF7	1.98114970449412e-12	0.00442616833483545	0.179	0.181	9.98955115497072e-08
MX1	9.27191717221858e-09	0.0491226427010001	0.206	0.188	0.000467517879574778
TGFB1	7.46845629955052e-08	0.0394726310489391	0.491	0.483	0.00376581971992236
FCGR3A	1.00922336581296e-07	0.075466475308144	0.563	0.553	0.00508880697743868
PCSK7	2.60547496840038e-06	-0.00829629830509979	0.145	0.147	0.131375864331652
IFI27	6.60985409521728e-06	-0.145679023916552	0.167	0.177	0.333288673043141
IFI44	8.19429108651562e-06	0.0231093073023729	0.133	0.117	0.413180739455377
XAF1	0.000609692612927946	0.0109197991930565	0.101	0.092	1
IFITM3	0.00082966811985358	0.168456605136358	0.453	0.467	1
TRIM27	0.0169949402791501	0.0115163921347095	0.135	0.127	1
IFI6	0.0349182945565567	0.0391007320830756	0.606	0.556	1
CTSB	0.043638737282015	0.178850773312438	0.98	0.98	1
IFI44L	0.266158797524391	-0.0180392840036132	0.099	0.108	1
IFNGR1	0.716771981557293	0.0569906207973261	0.551	0.523	1
AREG	0.768914476380544	0.0380787111126688	0.415	0.464	1
MRC1	0.902103070755973	0.128703036808637	0.74	0.785	1
