# Supplementary material for: Chronic lung diseases are associated with gene expression programs favoring SARS-CoV-2 entry and severity
Source: Nat Commun. 2021 Jul 14;12:4314. doi: 10.1038/s41467-021-24467-0 (PMC8280215; doi:10.1038/s41467-021-24467-0)
Supplement: Supplementary file 5 — Supplementary Dataset 3 [file 41467_2021_24467_MOESM5_ESM.zip › Table_S6/Figure_3/Proliferating Macrophages _disease_vs_control .csv]

p_val	Macrophages	pct.1	pct.2	p_val_adj
HLA-DQA2	8.65516577026094e-14	-0.407608746983128	0.189	0.314	4.36419423633867e-09
HAVCR2	2.79210273972183e-10	-0.0151926508086957	0.399	0.404	1.40786196444994e-05
HLA-DRB5	9.76737671018396e-08	-0.200813937307344	0.71	0.737	0.00492500435857606
CD163	2.22090255695799e-07	-0.553511541190447	0.545	0.764	0.0111984569629493
CTSB	0.000108763675702783	1.0538666330807	0.976	0.949	1
CEBPB	0.00301014350904133	-0.7756900038468	0.718	0.864	1
ADAM17	0.0107699452554108	-0.00954420469627237	0.447	0.526	1
LGALS9	0.0115828615982794	0.0500561365447213	0.58	0.54	1
TGFB1	0.0155204253447144	0.0833725063543473	0.375	0.358	1
FURIN	0.0185594775039323	0.032352912682109	0.179	0.153	1
IL1R2	0.0358568518971203	-0.487294643033162	0.055	0.214	1
IFNAR2	0.0386950264935499	-0.0654984911470955	0.188	0.241	1
XAF1	0.0729982900573321	-0.15057052103931	0.112	0.207	1
IFI27	0.129366712893922	-0.0745934861084083	0.164	0.141	1
FCGR3A	0.175146517332667	-0.350220798137826	0.533	0.623	1
HLA-DPA1	0.188426033371933	0.0275772418170517	0.92	0.956	1
IFITM3	0.233745865438124	-0.246840260696257	0.303	0.397	1
TRIM27	0.280326012236294	0.0123317844283834	0.161	0.161	1
NFKB1	0.281956207823245	0.461154622827479	0.373	0.287	1
HLA-DMA	0.342834197601857	-0.318737764112446	0.566	0.835	1
HLA-DQA1	0.379356431633276	0.529838507850553	0.782	0.701	1
MX1	0.391323377448078	-0.0418416874823607	0.221	0.253	1
LY6E	0.404480387266106	-0.305964570373081	0.639	0.689	1
IL6ST	0.408686342239557	1.1880274857157	0.455	0.273	1
HLA-DRB1	0.410591768837757	0.102849359935879	0.962	0.946	1
HLA-DMB	0.455795250299851	0.0843712368748983	0.61	0.608	1
AREG	0.457146020630099	-1.29335212978981	0.328	0.501	1
S100A8	0.495665413747913	0.0575605725250836	0.457	0.416	1
CTSL	0.506144720655163	0.540822941645953	0.787	0.715	1
HLA-DRA	0.51629870078788	-0.16296948998139	0.989	0.998	1
IL6R	0.530972994915341	0.0550668194815229	0.173	0.144	1
NFKB2	0.532479548748325	-0.00506557891784709	0.104	0.109	1
STAT1	0.535929679841508	0.19331695985738	0.389	0.299	1
IFI44	0.574165133063969	-0.0161801831432159	0.21	0.224	1
IL1B	0.579120462540817	-0.556428413892404	0.174	0.304	1
IFNGR1	0.625191828239779	-0.0385276352135131	0.539	0.543	1
TRIM28	0.666931004137169	0.00226266163513567	0.231	0.234	1
S100A9	0.675116851179791	0.201488634345635	0.776	0.732	1
BSG	0.678429706512077	0.115758204025657	0.677	0.591	1
PIKFYVE	0.683579035873132	0.165772315494053	0.205	0.117	1
MRC1	0.710835708946398	0.0441719692229323	0.606	0.669	1
IFNGR2	0.739997970603282	-0.0872232508401579	0.539	0.606	1
GBP1	0.756048844718878	0.0685761660290246	0.252	0.221	1
IFI6	0.766012688884989	0.175094145603758	0.71	0.603	1
HLA-DPB1	0.800181082826858	-0.136710272616301	0.933	0.983	1
ISG15	0.805779994158213	-0.197943382880227	0.405	0.45	1
TNF	0.825244579145905	-0.076319226109661	0.06	0.114	1
ACE	0.889568057173599	0.185311742044237	0.195	0.08	1
TBK1	0.937518317398577	0.047394404902724	0.213	0.195	1
IFNAR1	0.943076140508631	0.0492837573364602	0.387	0.36	1
IRF7	0.963561880873014	-0.208162657416454	0.128	0.248	1
HLA-DQB1	0.97718229419677	-0.213560141604701	0.807	0.856	1
PCSK7	0.998762783169832	0.00451394820937878	0.194	0.197	1
