# Supplementary material for: Chronic lung diseases are associated with gene expression programs favoring SARS-CoV-2 entry and severity
Source: Nat Commun. 2021 Jul 14;12:4314. doi: 10.1038/s41467-021-24467-0 (PMC8280215; doi:10.1038/s41467-021-24467-0)
Supplement: Supplementary file 5 — Supplementary Dataset 3 [file 41467_2021_24467_MOESM5_ESM.zip › Table_S6/Figure_3/Mast Cells _copd_vs_control .csv]

p_val	avg_log2FC	pct.1	pct.2	p_val_adj
AREG	0.0340616409431131	-0.542019806678551	0.726	0.633	1
CXCL8	0.0870295684801143	-0.33366015678268	0.084	0.15	1
IL6ST	0.0891448038958912	1.21435065269023	0.681	0.363	1
S100A8	0.354412107795262	-0.805536641633705	0.18	0.419	1
IL6R	0.407374994891375	0.0283783976561374	0.147	0.155	1
S100A9	0.444459883750137	-0.441500785002053	0.347	0.498	1
CCL4	0.46910609630059	0.294500122709479	0.115	0.085	1
FCGR3A	0.535726452986663	-0.251584149660196	0.109	0.187	1
SOCS1	0.577292156231834	-0.0946487357442756	0.459	0.42	1
