# Supplementary material for: Chronic lung diseases are associated with gene expression programs favoring SARS-CoV-2 entry and severity
Source: Nat Commun. 2021 Jul 14;12:4314. doi: 10.1038/s41467-021-24467-0 (PMC8280215; doi:10.1038/s41467-021-24467-0)
Supplement: Supplementary file 5 — Supplementary Dataset 3 [file 41467_2021_24467_MOESM5_ESM.zip › Table_S6/Figure_3/B Cells _disease_vs_control .csv]

p_val	B Cells	pct.1	pct.2	p_val_adj
HLA-DQA1	1.87385538547367e-06	0.193427772610816	0.867	0.844	0.0944854101017387
HLA-DRA	2.01277170659549e-06	0.119310958098047	0.995	0.994	0.101489987761664
IL6ST	5.29655366988645e-06	-0.0161135654283342	0.727	0.723	0.267068125696684
CEBPB	9.20526435183815e-06	-0.337885156537375	0.329	0.459	0.464157044412735
NFKB1	1.35649558124511e-05	0.0323484909333571	0.376	0.381	0.683985766931222
S100A8	4.44824741238095e-05	-0.730633503382504	0.165	0.26	1
S100A9	0.000102141309476531	-0.605766788810357	0.27	0.401	1
HLA-DRB5	0.000119035630073819	0.027441248788262	0.697	0.69	1
HLA-DPB1	0.000166234122802485	0.156193174468248	0.966	0.947	1
CD163	0.000393150549443987	-0.616213204389441	0.079	0.181	1
ISG15	0.000460464324399107	-0.186153942763546	0.152	0.207	1
HLA-DPA1	0.00055628474732634	0.100842176967377	0.96	0.935	1
HLA-DQB2	0.000788765172640662	-0.0588877210716824	0.088	0.125	1
ISG20	0.00121809100020338	0.102095151096684	0.581	0.51	1
IFNAR1	0.00180232272661514	-0.0515408916120787	0.141	0.173	1
LY6E	0.00186499880836593	-0.196212614273135	0.302	0.39	1
TGFB1	0.00274679276334142	0.285963349843759	0.442	0.38	1
IFNGR1	0.00980904460354393	-0.0974119512682879	0.233	0.271	1
HLA-DQB1	0.0101205778310566	0.107943438332236	0.784	0.786	1
IRF7	0.0157345919348903	-0.0351037678400949	0.112	0.127	1
HLA-DQA2	0.0226931024926099	-0.014001779178986	0.245	0.229	1
IFNAR2	0.0299302501614015	-0.0325950286170233	0.107	0.126	1
TBK1	0.0310190800400899	-0.0551637470398019	0.142	0.17	1
MX1	0.0361247188941373	-0.00463201054387402	0.132	0.138	1
IFITM1	0.0450030209679771	0.168563957034866	0.124	0.076	1
AREG	0.0542338212877564	-0.0382636836536487	0.289	0.287	1
FCGR3A	0.0566184583359373	-0.20508763352796	0.095	0.166	1
IFI6	0.0683933558966191	-0.215037195414643	0.149	0.213	1
LGALS9	0.133583652687822	-0.102286191234473	0.152	0.202	1
HLA-DMA	0.202149027879059	-0.0392918284596673	0.267	0.273	1
NFKB2	0.226711312207508	-0.0157096392890691	0.144	0.155	1
MRC1	0.297349567003256	-0.350903979356712	0.207	0.316	1
HLA-DRB1	0.379681135402779	-0.0126807558544897	0.97	0.975	1
STAT1	0.38423611760362	0.0287486777927557	0.134	0.124	1
PCSK7	0.425450977707108	0.0766369963543937	0.197	0.152	1
CTSL	0.44149988523548	-0.110522391675013	0.164	0.258	1
BSG	0.5274027088439	-0.0834093520059509	0.226	0.264	1
HLA-DMB	0.550307281255379	-0.00474786618724088	0.386	0.383	1
HAVCR2	0.577698006689915	-0.019469018937119	0.093	0.109	1
PIKFYVE	0.591643012368913	0.0882488347090935	0.305	0.277	1
IFITM3	0.621229646959608	-0.14806030048364	0.162	0.21	1
IFNGR2	0.679817664367933	-0.0406731621631284	0.338	0.365	1
ADAM17	0.731869799055782	0.0187443463621377	0.287	0.296	1
CTSB	0.971320545773644	-0.39543968473016	0.613	0.702	1
