# Supplementary material for: Chronic lung diseases are associated with gene expression programs favoring SARS-CoV-2 entry and severity
Source: Nat Commun. 2021 Jul 14;12:4314. doi: 10.1038/s41467-021-24467-0 (PMC8280215; doi:10.1038/s41467-021-24467-0)
Supplement: Supplementary file 5 — Supplementary Dataset 3 [file 41467_2021_24467_MOESM5_ESM.zip › Table_S6/Figure_3/NK Cells _ipf_vs_control .csv]

p_val	avg_log2FC	pct.1	pct.2	p_val_adj
GZMB	2.68923313103619e-24	0.69371055520582	0.843	0.712	1.35599202166238e-19
IL6ST	8.22562095663707e-19	-0.197220686213409	0.858	0.936	4.14760485496511e-14
FCGR3A	0.000451417266774071	0.566012096615114	0.516	0.391	1
CCL4	0.00440792413398759	0.293502834171666	0.847	0.799	1
S100A8	0.00666908661076466	-0.333687133750247	0.131	0.218	1
S100A9	0.0129861532393783	-0.383198390830977	0.341	0.448	1
SOCS1	0.180449355161394	-0.0673487621268258	0.268	0.289	1
AREG	0.249933183939509	-0.504547489081753	0.509	0.591	1
CCL3	0.427259222576341	0.346450092590251	0.276	0.303	1
