# Supplementary material for: Chronic lung diseases are associated with gene expression programs favoring SARS-CoV-2 entry and severity
Source: Nat Commun. 2021 Jul 14;12:4314. doi: 10.1038/s41467-021-24467-0 (PMC8280215; doi:10.1038/s41467-021-24467-0)
Supplement: Supplementary file 5 — Supplementary Dataset 3 [file 41467_2021_24467_MOESM5_ESM.zip › Table_S6/Figure_3/Proliferating Macrophages _ipf_vs_control .csv]

p_val	avg_log2FC	pct.1	pct.2	p_val_adj
AREG	0.00435564001170021	-1.18860915771094	0.345	0.501	1
FCGR3A	0.0223531352071112	-0.389460618388964	0.498	0.623	1
S100A8	0.0305365069700066	0.0591567308451573	0.436	0.416	1
SOCS1	0.0379406179444918	-0.164408856191551	0.087	0.192	1
CCL4	0.0695257753224715	0.241124374586459	0.223	0.114	1
CCL3	0.148800971120534	-0.344604529951388	0.303	0.268	1
S100A9	0.159475277903815	0.294412783337535	0.772	0.732	1
IL6ST	0.322787935348606	1.4939320211613	0.531	0.273	1
CCL2	0.436060168602032	0.835576569012072	0.264	0.156	1
IL6R	0.596750719135403	0.0927888356311304	0.199	0.144	1
CXCL8	0.619599439429805	-0.83607880154956	0.283	0.37	1
CCL7	0.99998995497859	0.532450256414342	0.168	0.015	1
CCL13	0.999995447840229	0.644564575889258	0.133	0.044	1
