# Supplementary material for: Chronic lung diseases are associated with gene expression programs favoring SARS-CoV-2 entry and severity
Source: Nat Commun. 2021 Jul 14;12:4314. doi: 10.1038/s41467-021-24467-0 (PMC8280215; doi:10.1038/s41467-021-24467-0)
Supplement: Supplementary file 5 — Supplementary Dataset 3 [file 41467_2021_24467_MOESM5_ESM.zip › Table_S6/Figure_3/Monocytes _other_vs_control .csv]

p_val	avg_log2FC	pct.1	pct.2	p_val_adj
AREG	1.38354724610819e-10	0.497200746537426	0.519	0.513	6.97626027905131e-06
CCL2	0.0103820098955648	0.948956191548861	0.144	0.077	1
IL6ST	0.0157408441947194	-0.423555508724346	0.23	0.224	1
SOCS1	0.0517298462771798	-0.0111492249129361	0.192	0.18	1
CXCL8	0.0655177262718077	0.0443034254676435	0.367	0.399	1
S100A8	0.215660897340714	-0.296451425232044	0.767	0.763	1
S100A9	0.265476445255213	-0.116437499995946	0.797	0.809	1
FCGR3A	0.32418394426211	-0.082480597234982	0.534	0.59	1
CCL4	0.409596519236195	-0.284198957979486	0.192	0.168	1
CCL3	0.624980914936839	0.260066334410717	0.329	0.255	1
IL6R	0.659331557365794	0.0325026396873294	0.187	0.18	1
