# Supplementary material for: Chronic lung diseases are associated with gene expression programs favoring SARS-CoV-2 entry and severity
Source: Nat Commun. 2021 Jul 14;12:4314. doi: 10.1038/s41467-021-24467-0 (PMC8280215; doi:10.1038/s41467-021-24467-0)
Supplement: Supplementary file 5 — Supplementary Dataset 3 [file 41467_2021_24467_MOESM5_ESM.zip › Table_S6/Figure_3/Proliferating Macrophages _other_vs_control .csv]

p_val	avg_log2FC	pct.1	pct.2	p_val_adj
FCGR3A	0.497727015058421	-0.230768440073644	0.643	0.623	1
S100A8	0.548778947264687	0.0540856386115292	0.525	0.416	1
S100A9	0.711657257369631	-0.103467762207261	0.799	0.732	1
CXCL8	0.999662563626271	-1.76485988431618	0.042	0.37	1
CCL3	0.999663880250284	-0.677537168571453	0.138	0.268	1
IL6ST	0.999840032146767	-0.83494601583542	0.217	0.273	1
SOCS1	0.999898554262549	-0.0189459044037448	0.179	0.192	1
CCL2	0.999980191609059	0.337975042206098	0.094	0.156	1
IL6R	0.999983623663675	-0.0736213038819819	0.092	0.144	1
AREG	0.999998553965399	-1.66611371752382	0.276	0.501	1
CCL4	0.999999305593027	-0.203759211119701	0.149	0.114	1
