# Supplementary material for: Chronic lung diseases are associated with gene expression programs favoring SARS-CoV-2 entry and severity
Source: Nat Commun. 2021 Jul 14;12:4314. doi: 10.1038/s41467-021-24467-0 (PMC8280215; doi:10.1038/s41467-021-24467-0)
Supplement: Supplementary file 5 — Supplementary Dataset 3 [file 41467_2021_24467_MOESM5_ESM.zip › Table_S6/Figure_3/pDCs _other_vs_control .csv]

p_val	avg_log2FC	pct.1	pct.2	p_val_adj
AREG	0.000261450882990785	1.19127576977306	0.706	0.452	1
S100A8	0.0925475348376946	0.958815756863642	0.264	0.231	1
GZMB	0.098338827108469	0.843948202157958	0.957	0.74	1
S100A9	0.214910055351143	0.487311919254065	0.294	0.288	1
SOCS1	0.250050861149073	0.639689933449897	0.587	0.288	1
IL6R	0.378352288267854	-0.0795039687288547	0.145	0.202	1
IL6ST	0.396476471596231	-3.05428874802587	0.226	0.721	1
CCL4	0.997907684404888	0.357354971657166	0.149	0.106	1
CCL3	0.999999430749401	-0.0357045720593552	0.115	0.087	1
