# Supplementary material for: Chronic lung diseases are associated with gene expression programs favoring SARS-CoV-2 entry and severity
Source: Nat Commun. 2021 Jul 14;12:4314. doi: 10.1038/s41467-021-24467-0 (PMC8280215; doi:10.1038/s41467-021-24467-0)
Supplement: Supplementary file 5 — Supplementary Dataset 3 [file 41467_2021_24467_MOESM5_ESM.zip › Table_S6/Figure_3/NK Cells _copd_vs_control .csv]

p_val	avg_log2FC	pct.1	pct.2	p_val_adj
AREG	1.73121325977874e-06	-0.167187037807601	0.664	0.591	0.0872929661978233
CCL3	0.00025604838784703	-0.630367636707486	0.159	0.303	1
SOCS1	0.0583666919252365	-0.116851762250833	0.248	0.289	1
FCGR3A	0.153654485885425	0.00708480094777686	0.44	0.391	1
S100A9	0.267440454946969	-0.330572442707233	0.401	0.448	1
IL6ST	0.346702237452942	0.315126232103415	0.979	0.936	1
GZMB	0.569005007953429	0.388725833811509	0.828	0.712	1
CCL4	0.803947478743929	-0.228449075533603	0.804	0.799	1
S100A8	0.930443088175617	-0.324380277334289	0.134	0.218	1
