# Supplementary material for: Chronic lung diseases are associated with gene expression programs favoring SARS-CoV-2 entry and severity
Source: Nat Commun. 2021 Jul 14;12:4314. doi: 10.1038/s41467-021-24467-0 (PMC8280215; doi:10.1038/s41467-021-24467-0)
Supplement: Supplementary file 5 — Supplementary Dataset 3 [file 41467_2021_24467_MOESM5_ESM.zip › Table_S6/Figure_3/Mast Cells _ipf_vs_control .csv]

p_val	avg_log2FC	pct.1	pct.2	p_val_adj
SOCS1	3.65171352919337e-14	0.628063550119462	0.639	0.42	1.84130351282518e-09
S100A9	1.1491427914432e-06	-0.296911986077373	0.325	0.498	0.0579432269729405
S100A8	3.36433937813925e-06	-0.783005910767391	0.209	0.419	0.169640084463915
AREG	0.00109980262819032	0.645501450279834	0.825	0.633	1
FCGR3A	0.00136058704553582	-0.216475591839973	0.105	0.187	1
SOCS2	0.0197250446895345	0.0726077128716314	0.117	0.085	1
CXCL8	0.0586384716194593	-0.323807444001423	0.07	0.15	1
CCL4	0.0882451026307024	0.81031628121435	0.155	0.085	1
IL6ST	0.709981324303436	-0.112906211751469	0.324	0.363	1
IL6R	0.835065148003771	0.0104881137962401	0.154	0.155	1
