# Supplementary material for: Chronic lung diseases are associated with gene expression programs favoring SARS-CoV-2 entry and severity
Source: Nat Commun. 2021 Jul 14;12:4314. doi: 10.1038/s41467-021-24467-0 (PMC8280215; doi:10.1038/s41467-021-24467-0)
Supplement: Supplementary file 5 — Supplementary Dataset 3 [file 41467_2021_24467_MOESM5_ESM.zip › Table_S6/Figure_3/Macrophages _other_vs_control .csv]

p_val	avg_log2FC	pct.1	pct.2	p_val_adj
AREG	9.21135907178175e-243	0.110748319805114	0.387	0.464	4.64464358476451e-238
CCL2	8.38881102195422e-166	1.03430341793974	0.162	0.105	4.22989018159997e-161
CXCL8	2.95459723699878e-129	-0.975434514153039	0.213	0.402	1.48979656481189e-124
SOCS1	2.32629466810841e-82	0.134052373790822	0.171	0.096	1.1729875605003e-77
IL6ST	3.24082993987835e-66	-2.75717726296753	0.207	0.642	1.63412368058486e-61
IL6R	4.19333223616415e-08	-0.0616034921095251	0.164	0.187	0.00211440391344105
FCGR3A	4.72656132028101e-08	0.272130035844927	0.613	0.553	0.00238327401452529
S100A8	7.32345821538619e-08	0.251610900617901	0.634	0.545	0.00369270733594418
CCL3	0.0101022673882751	0.834703590443952	0.275	0.116	1
CCL4	0.0732174400188611	0.510770683344883	0.184	0.147	1
S100A9	0.139839841604177	0.0794503073703541	0.776	0.764	1
