# Supplementary material for: Chronic lung diseases are associated with gene expression programs favoring SARS-CoV-2 entry and severity
Source: Nat Commun. 2021 Jul 14;12:4314. doi: 10.1038/s41467-021-24467-0 (PMC8280215; doi:10.1038/s41467-021-24467-0)
Supplement: Supplementary file 5 — Supplementary Dataset 3 [file 41467_2021_24467_MOESM5_ESM.zip › Table_S6/Figure_3/cDCs _other_vs_control .csv]

p_val	avg_log2FC	pct.1	pct.2	p_val_adj
AREG	1.08566081868864e-21	0.0943452261178193	0.636	0.663	5.47422754607373e-17
CCL2	6.06893636882121e-07	0.595955728061823	0.107	0.072	0.0306013978525072
SOCS1	2.07105520017023e-06	0.114850579136322	0.314	0.242	0.104428816358183
S100A8	9.14320912668101e-05	-0.182319837304879	0.318	0.39	1
S100A9	0.000247145770112508	-0.220896253749956	0.376	0.499	1
IL6ST	0.000534930598601436	-2.66102221737362	0.247	0.559	1
CXCL8	0.00132432074706023	-0.666030949287028	0.248	0.356	1
FCGR3A	0.00724837874622892	-0.118107442230623	0.308	0.37	1
CCL3	0.267240837903182	0.313373151693666	0.271	0.197	1
IL6R	0.758000802941632	0.0386948199112201	0.233	0.214	1
CCL4	0.898147029439927	0.347571122472757	0.205	0.171	1
