# Supplementary material for: Chronic lung diseases are associated with gene expression programs favoring SARS-CoV-2 entry and severity
Source: Nat Commun. 2021 Jul 14;12:4314. doi: 10.1038/s41467-021-24467-0 (PMC8280215; doi:10.1038/s41467-021-24467-0)
Supplement: Supplementary file 5 — Supplementary Dataset 3 [file 41467_2021_24467_MOESM5_ESM.zip › Table_S6/Figure_3/Monocytes _disease_vs_control .csv]

p_val	Monocytes	pct.1	pct.2	p_val_adj
HLA-DRB5	2.9937432419157e-20	0.355212204309221	0.912	0.853	1.50953515487115e-15
HLA-DQA1	2.00615040639177e-18	0.688036322920848	0.754	0.595	1.01156121941492e-13
HLA-DQB1	6.59287480533721e-13	0.40583547375399	0.885	0.789	3.32432526309518e-08
HLA-DRA	1.21787070137635e-12	0.38619068686226	0.995	0.979	6.14086943754998e-08
HLA-DPB1	6.80018794454767e-12	0.402837438980613	0.96	0.899	3.42885876727927e-07
HLA-DQA2	1.57781433203928e-11	0.184407416516521	0.318	0.173	7.95581320644167e-07
HLA-DPA1	3.76976219892703e-11	0.42325252181383	0.981	0.918	1.90082719356498e-06
HLA-DRB1	3.96441299421921e-10	0.483968021053347	0.991	0.961	1.99897596407515e-05
AREG	1.97211293881836e-09	0.48181886316408	0.534	0.513	9.94398507140383e-05
HLA-DMA	3.18638625084331e-06	0.221048166846746	0.841	0.732	0.160667153926272
S100A8	1.67830020160577e-05	-0.512147497879658	0.747	0.763	0.846249310655677
S100A9	0.000128025767382325	-0.384290491766309	0.803	0.809	1
ISG20	0.0005525199110438	0.0807337605113141	0.159	0.121	1
HLA-DMB	0.000606572655890956	0.0911805479464298	0.562	0.539	1
CEBPB	0.000671456880151164	-0.0989994928395683	0.841	0.848	1
ADAM17	0.00428870793070235	-0.133027666537873	0.305	0.369	1
IFITM1	0.005364773502725	0.331714582939334	0.162	0.082	1
TRIM27	0.00691354231867021	-0.104034524268023	0.168	0.25	1
IL1B	0.0175822245953678	0.625062975450788	0.436	0.327	1
CTSL	0.0179245336141797	0.335337356754728	0.621	0.606	1
GBP1	0.0265047485264165	0.179382734228758	0.234	0.157	1
HAVCR2	0.0291946337794797	0.131067482895642	0.375	0.312	1
CTSB	0.0528535356227953	-0.113487230618348	0.958	0.974	1
PCSK7	0.0639548326993596	-0.0402528136185581	0.116	0.142	1
IL1R2	0.0652612858710588	-0.886495267174783	0.137	0.294	1
TPCN2	0.072317861816294	-0.0452047955793967	0.078	0.113	1
TRIM28	0.0738965446154149	-0.0465640477467329	0.166	0.196	1
XAF1	0.135947322455441	0.0931998437677723	0.223	0.188	1
TGFB1	0.171284101445053	0.0129703656064787	0.478	0.518	1
NFKB2	0.185883542117846	0.106442574300297	0.202	0.139	1
IL10	0.198215249836137	-0.0273122586693697	0.119	0.124	1
MRC1	0.20402960933782	-0.105952879172575	0.582	0.675	1
PIKFYVE	0.221886562658837	0.0336522057367587	0.144	0.126	1
NFKB1	0.272497225267453	0.111635666516331	0.329	0.253	1
FURIN	0.278708227421487	0.00547884662440878	0.183	0.193	1
IL6ST	0.292106303423855	-0.143259623848072	0.252	0.224	1
IFI44	0.312234456375267	0.0328885548790749	0.155	0.137	1
IFNGR1	0.326818015920843	-0.0340501595549543	0.586	0.621	1
BSG	0.372285176103273	-0.0195222243894402	0.561	0.611	1
IRF7	0.376887602466507	0.0852335927394848	0.298	0.281	1
IFI44L	0.381761762000404	0.0419907619863273	0.131	0.088	1
STAT1	0.408792824011683	0.0613916863561683	0.332	0.343	1
CD163	0.424373648141186	-0.976356637142113	0.503	0.745	1
TNF	0.453384194544838	-0.0143392699034416	0.13	0.116	1
MX1	0.468541770327016	0.101689510247923	0.259	0.209	1
TBK1	0.485851123637587	-0.0249393468662356	0.137	0.142	1
IFNGR2	0.490274001136398	-0.0454161142443896	0.569	0.611	1
FCGR3A	0.508249239703046	0.0496410795278881	0.54	0.59	1
IFI6	0.509818516103715	0.25029034592868	0.506	0.485	1
ACE	0.551940819648463	0.0281027516912841	0.11	0.106	1
IFITM3	0.63125561715714	0.259875056704033	0.68	0.688	1
IFNAR2	0.679215975254135	-0.00679719642248855	0.095	0.111	1
IL6R	0.694968072762736	0.0880479943879048	0.227	0.18	1
HLA-DQB2	0.698650122183518	0.0768572824757912	0.133	0.116	1
LY6E	0.794487216427052	0.299447894714496	0.613	0.567	1
CCR2	0.808775578186816	0.0155117232547932	0.108	0.108	1
IFNAR1	0.817182324027157	-0.0122791275225174	0.275	0.302	1
ISG15	0.956474773470822	0.252200721529532	0.348	0.289	1
LGALS9	0.989326488891721	-0.126590456826793	0.519	0.588	1
