# Supplementary material for: Chronic lung diseases are associated with gene expression programs favoring SARS-CoV-2 entry and severity
Source: Nat Commun. 2021 Jul 14;12:4314. doi: 10.1038/s41467-021-24467-0 (PMC8280215; doi:10.1038/s41467-021-24467-0)
Supplement: Supplementary file 5 — Supplementary Dataset 3 [file 41467_2021_24467_MOESM5_ESM.zip › Table_S6/Figure_3/B Cells _copd_vs_control .csv]

p_val	avg_log2FC	pct.1	pct.2	p_val_adj
S100A9	0.000285175875812737	-1.12910073140892	0.243	0.401	1
S100A8	0.00164998076337912	-1.3151378717699	0.121	0.26	1
AREG	0.0204569242393484	-0.130466215714339	0.321	0.287	1
IL6ST	0.0477576946991455	0.2730172643541	0.855	0.723	1
FCGR3A	0.0558438866044761	-0.349331951983471	0.058	0.166	1
SOCS1	0.138282950372888	-0.0216520837422755	0.12	0.128	1
CXCL8	0.43947435815228	-0.42760304946974	0.07	0.12	1
