# Supplementary material for: Chronic lung diseases are associated with gene expression programs favoring SARS-CoV-2 entry and severity
Source: Nat Commun. 2021 Jul 14;12:4314. doi: 10.1038/s41467-021-24467-0 (PMC8280215; doi:10.1038/s41467-021-24467-0)
Supplement: Supplementary file 5 — Supplementary Dataset 3 [file 41467_2021_24467_MOESM5_ESM.zip › Table_S6/Figure_3/Proliferating T Cells _other_vs_control .csv]

p_val	avg_log2FC	pct.1	pct.2	p_val_adj
CCL4	2.09780578850747e-06	-0.406332949112675	0.284	0.548	0.105777661273912
CXCL8	0.000883395333986081	-0.0604487430659077	0.136	0.131	1
CCL2	0.00380060298554702	0.942970438227424	0.117	0.037	1
CCL3	0.021930917950738	0.0472467150111253	0.312	0.323	1
LAG3	0.0256900743331564	-0.47425695172725	0.056	0.301	1
AREG	0.0682200826872118	-0.204176070032712	0.306	0.329	1
S100A8	0.0843937108468797	-0.181024890985676	0.447	0.279	1
IL6R	0.0903208357053594	0.0415854384599913	0.107	0.074	1
SOCS1	0.180786011039106	0.144320165991605	0.274	0.215	1
IL6ST	0.250591114140885	-1.76269239236104	0.219	0.418	1
S100A9	0.569451958730762	0.210638099919358	0.563	0.287	1
GZMB	0.698878417234093	-1.5261528836584	0.142	0.511	1
SOCS2	0.776338725552473	0.0260366116074852	0.11	0.091	1
FCGR3A	0.800397914916874	0.179132395986373	0.519	0.407	1
