# Supplementary material for: Chronic lung diseases are associated with gene expression programs favoring SARS-CoV-2 entry and severity
Source: Nat Commun. 2021 Jul 14;12:4314. doi: 10.1038/s41467-021-24467-0 (PMC8280215; doi:10.1038/s41467-021-24467-0)
Supplement: Supplementary file 5 — Supplementary Dataset 3 [file 41467_2021_24467_MOESM5_ESM.zip › Table_S6/Figure_3/B Cells _other_vs_control .csv]

p_val	avg_log2FC	pct.1	pct.2	p_val_adj
CCL4	0.000751047767167814	1.03690908189172	0.18	0.084	1
AREG	0.0075225364587835	0.813640954590076	0.414	0.287	1
S100A8	0.0110185006344277	0.868382820137769	0.404	0.26	1
S100A9	0.011212189694725	0.785963091951284	0.45	0.401	1
SOCS1	0.0187066957901378	0.368528882851854	0.305	0.128	1
IL6ST	0.10518770935655	-3.81974905000598	0.182	0.723	1
IL6R	0.119896140842233	0.10614959868422	0.125	0.059	1
CCL3	0.147811576388459	0.398825625845438	0.186	0.059	1
CXCL8	0.191679424498305	0.0129636526559387	0.137	0.12	1
FCGR3A	0.902695643511225	0.500417936798836	0.332	0.166	1
