# Supplementary material for: Chronic lung diseases are associated with gene expression programs favoring SARS-CoV-2 entry and severity
Source: Nat Commun. 2021 Jul 14;12:4314. doi: 10.1038/s41467-021-24467-0 (PMC8280215; doi:10.1038/s41467-021-24467-0)
Supplement: Supplementary file 5 — Supplementary Dataset 3 [file 41467_2021_24467_MOESM5_ESM.zip › Table_S6/Figure_3/Mast Cells _disease_vs_control .csv]

p_val	Mast Cells	pct.1	pct.2	p_val_adj
CEBPB	6.14150307989279e-13	-0.238006181710761	0.627	0.696	3.09673009797434e-08
HLA-DRB1	2.03814989586883e-12	-0.646715880393308	0.788	0.847	1.02769632199394e-07
CTSL	2.31556115000957e-08	-0.241892199802344	0.289	0.399	0.00116757539866933
IFI6	1.76570500104291e-07	-0.391623616500351	0.231	0.315	0.00890321432675867
HLA-DQB1	3.7749622436402e-07	-0.51611334785797	0.442	0.58	0.019034492121107
HLA-DRA	9.3279504639937e-07	-0.687451009398628	0.825	0.88	0.0470343246245954
S100A8	2.12221235146528e-06	-0.632282752920649	0.24	0.419	0.107008313397934
HLA-DPA1	2.28731384271453e-06	-0.410257166345887	0.731	0.784	0.115333225891195
HLA-DPB1	2.29116449642169e-06	-0.455848345188107	0.706	0.76	0.115527387403071
HLA-DMB	1.27287081526745e-05	-0.237042579542624	0.108	0.212	0.641819651182305
S100A9	4.58976723590253e-05	-0.249215940783776	0.361	0.498	1
FCGR3A	0.000116649384874637	-0.190520247167296	0.119	0.187	1
HLA-DRB5	0.000425377843822143	-0.548380881730934	0.494	0.62	1
HLA-DQA1	0.000526808222646633	-0.375489137166816	0.441	0.529	1
ISG15	0.000660318607538026	-0.201942366383047	0.217	0.272	1
LY6E	0.00201000900338062	-0.213467269143303	0.36	0.422	1
MX1	0.00275738559919507	-0.161947787655489	0.052	0.123	1
IRF7	0.00551187600859773	-0.0760763939548908	0.083	0.117	1
LGALS9	0.00606701357776629	-0.118797807770346	0.202	0.267	1
CTSB	0.0160682815792691	0.0397638985153397	0.868	0.875	1
CD163	0.0210379589697213	-0.565217212876698	0.096	0.184	1
MRC1	0.0425017591666401	-0.300643621424436	0.291	0.38	1
XAF1	0.0442108735923788	-0.066025407665467	0.072	0.113	1
TGFB1	0.0476663898070034	0.0953623257173044	0.33	0.334	1
NFKB2	0.0510810646648812	0.11739318132215	0.167	0.118	1
IFNGR2	0.0550215541985529	0.145653260320831	0.37	0.302	1
AREG	0.123654068360572	0.46858288543327	0.796	0.633	1
HLA-DMA	0.235839178472375	-0.206635235660878	0.258	0.335	1
NFKB1	0.266413251052533	0.560444198677287	0.521	0.375	1
HAVCR2	0.283114744553629	0.0359446591713835	0.321	0.288	1
STAT1	0.355759572121522	-0.000994178613754226	0.157	0.174	1
IL6ST	0.424600317421278	0.255988303869057	0.397	0.363	1
TRIM27	0.47012015719178	-0.00377549549813025	0.092	0.102	1
PCSK7	0.489841578264263	0.0155216243980627	0.107	0.097	1
ADAM17	0.543547366908586	-0.0453043400607082	0.191	0.243	1
TBK1	0.693980698238821	-0.00323972604416739	0.156	0.182	1
IFITM3	0.695028932159055	-0.0564576697996115	0.339	0.337	1
IFITM1	0.721557464208728	0.0476969763721222	0.122	0.085	1
BSG	0.883621222206475	-0.0154028131719106	0.424	0.455	1
PIKFYVE	0.891092351677369	0.0383346963332641	0.163	0.163	1
IFNGR1	0.920209719434175	-0.0461754261923134	0.336	0.343	1
IL6R	0.985869224665516	0.023366325501857	0.154	0.155	1
IFNAR1	0.994433036058746	0.0049156260281436	0.154	0.141	1
