# Supplementary material for: Chronic lung diseases are associated with gene expression programs favoring SARS-CoV-2 entry and severity
Source: Nat Commun. 2021 Jul 14;12:4314. doi: 10.1038/s41467-021-24467-0 (PMC8280215; doi:10.1038/s41467-021-24467-0)
Supplement: Supplementary file 5 — Supplementary Dataset 3 [file 41467_2021_24467_MOESM5_ESM.zip › Table_S6/Figure_3/CD4 T Cells _copd_vs_control .csv]

p_val	avg_log2FC	pct.1	pct.2	p_val_adj
CXCL8	0.00847531682773331	-0.564395358124511	0.115	0.177	1
GZMB	0.0219583638883715	0.338923606559868	0.245	0.161	1
AREG	0.0351287527693345	-0.400375440981115	0.353	0.399	1
S100A8	0.0958265809289102	-0.081350963615987	0.246	0.307	1
CCL4	0.154457182879036	0.501957167321801	0.368	0.272	1
IL6ST	0.429903263481982	0.526610343989608	0.673	0.61	1
CCL3	0.455431526394199	-0.188335558840005	0.144	0.104	1
S100A9	0.539969461471189	-0.352217063702233	0.387	0.504	1
SOCS1	0.561881485878712	0.0329775496801944	0.293	0.258	1
IL6R	0.598756620230034	-0.0382987033454191	0.093	0.11	1
FCGR3A	0.683186369520531	0.35597811815016	0.273	0.243	1
