# Supplementary material for: Chronic lung diseases are associated with gene expression programs favoring SARS-CoV-2 entry and severity
Source: Nat Commun. 2021 Jul 14;12:4314. doi: 10.1038/s41467-021-24467-0 (PMC8280215; doi:10.1038/s41467-021-24467-0)
Supplement: Supplementary file 5 — Supplementary Dataset 3 [file 41467_2021_24467_MOESM5_ESM.zip › Table_S6/Figure_3/pDCs _copd_vs_control .csv]

p_val	avg_log2FC	pct.1	pct.2	p_val_adj
IL6ST	0.000482224098385377	0.0408998544286137	0.668	0.721	1
GZMB	0.0029010606465728	0.367546591155447	0.874	0.74	1
S100A8	0.136204083189594	-0.183281713013245	0.219	0.231	1
S100A9	0.29613905711232	-0.0543373807285871	0.304	0.288	1
CXCL8	0.432514308649258	0.0195009592553056	0.063	0.115	1
AREG	0.484588825390176	1.51735836699002	0.778	0.452	1
SOCS1	0.705007535406937	-0.0667741217552804	0.348	0.288	1
IL6R	0.933177826859814	-0.0989711284289036	0.123	0.202	1
CCL4	0.999867841116031	-0.0992385170017921	0.126	0.106	1
