# Supplementary material for: Chronic lung diseases are associated with gene expression programs favoring SARS-CoV-2 entry and severity
Source: Nat Commun. 2021 Jul 14;12:4314. doi: 10.1038/s41467-021-24467-0 (PMC8280215; doi:10.1038/s41467-021-24467-0)
Supplement: Supplementary file 5 — Supplementary Dataset 3 [file 41467_2021_24467_MOESM5_ESM.zip › Table_S6/Figure_3/Proliferating T Cells _ipf_vs_control .csv]

p_val	avg_log2FC	pct.1	pct.2	p_val_adj
GZMB	3.71904652634357e-08	-0.743715993682965	0.299	0.511	0.00187525482997822
SOCS1	2.70657698067259e-05	0.206089592531636	0.304	0.215	1
CXCL8	0.000274843931717638	0.146768020384337	0.179	0.131	1
S100A8	0.00132259696443055	-0.726094152373336	0.338	0.279	1
AREG	0.00224145506915373	-0.239584224262037	0.301	0.329	1
S100A9	0.00268110700617751	-0.268738620278302	0.413	0.287	1
CCL4	0.351526381004757	0.0425954480125719	0.431	0.548	1
LAG3	0.410840302837817	-0.250577520545223	0.119	0.301	1
IL6R	0.59484080498836	0.0775093672209155	0.112	0.074	1
IL6ST	0.629640289878161	-0.229165649931874	0.389	0.418	1
CCL3	0.784280848266528	0.149342824511769	0.261	0.323	1
FCGR3A	0.947318523704649	0.271716648933595	0.448	0.407	1
