# Supplementary material for: Chronic lung diseases are associated with gene expression programs favoring SARS-CoV-2 entry and severity
Source: Nat Commun. 2021 Jul 14;12:4314. doi: 10.1038/s41467-021-24467-0 (PMC8280215; doi:10.1038/s41467-021-24467-0)
Supplement: Supplementary file 6 — Supplementary Dataset 4 [file 41467_2021_24467_MOESM6_ESM.csv]

	p_value	rho	geneID	Set
SCN7A1	4.10E-13	0.341368217	SCN7A	Control
AC245052.4	1.30E-12	0.334384752	AC245052.4	Control
SLC35E2A3	0.008751095	0.304761905	SLC35E2A	COPD
RNF2073	0.006782533	0.314224228	RNF207	COPD
PDPN3	0.006782533	0.314224228	PDPN	COPD
PLEKHM23	0.003194564	0.340578503	PLEKHM2	COPD
AL450998.23	0.006782533	0.314224228	AL450998.2	COPD
CLCNKB	1.48E-07	0.569275043	CLCNKB	COPD
CEP853	0.008751095	0.304761905	CEP85	COPD
NUDC3	0.014260375	0.285749438	NUDC	COPD
IFI63	0.000888372	0.380812117	IFI6	COPD
C1orf1093	0.006782533	0.314224228	C1orf109	COPD
UTP113	0.007408552	0.310979492	UTP11	COPD
NDUFS53	0.005032793	0.324940985	NDUFS5	COPD
MYCL3	0.008751095	0.304761905	MYCL	COPD
C1orf503	0.008751095	0.304761905	C1orf50	COPD
FAM183A3	1.48E-07	0.569275043	FAM183A	COPD
AL139289.22	1.48E-07	0.569275043	AL139289.2	COPD
POMGNT13	0.014207318	0.28589929	POMGNT1	COPD
GADD45A3	0.001634981	0.362276248	GADD45A	COPD
ANKRD13C3	0.000568065	0.393743322	ANKRD13C	COPD
SPATA15	0.009933896	0.299941309	SPATA1	COPD
SYDE23	0.000717377	0.387060223	SYDE2	COPD
PRMT63	0.009933896	0.299941309	PRMT6	COPD
GPSM22	1.48E-07	0.569275043	GPSM2	COPD
CELSR23	0.008751095	0.304761905	CELSR2	COPD
AL365361.12	0.000694653	0.387990403	AL365361.1	COPD
HIPK1-AS13	0.000694653	0.387990403	HIPK1-AS1	COPD
SRGAP2B3	0.009933896	0.299941309	SRGAP2B	COPD
PDE4DIP3	0.019466551	0.272959695	PDE4DIP	COPD
HIST2H2BE3	0.001994023	0.35600088	HIST2H2BE	COPD
PLEKHO13	3.21E-07	0.556375806	PLEKHO1	COPD
TNFAIP8L22	0.008751095	0.304761905	TNFAIP8L2	COPD
TUFT13	0.008769553	0.304682415	TUFT1	COPD
ITLN22	1.48E-07	0.569275043	ITLN2	COPD
FCRLB2	1.48E-07	0.569275043	FCRLB	COPD
SLC19A23	0.007065488	0.312726391	SLC19A2	COPD
FMO23	0.000694653	0.387990403	FMO2	COPD
AL645568.13	0.000694653	0.387990403	AL645568.1	COPD
RNASEL3	0.008751095	0.304761905	RNASEL	COPD
SLC45A31	1.48E-07	0.569275043	SLC45A3	COPD
ARF13	0.012062379	0.292404948	ARF1	COPD
C1orf353	0.008538232	0.305689353	C1orf35	COPD
LINC011392	1.48E-07	0.569275043	LINC01139	COPD
CNST3	0.010518408	0.297741575	CNST	COPD
TRIB23	0.001994023	0.35600088	TRIB2	COPD
CAPN133	1.48E-07	0.569275043	CAPN13	COPD
MTA33	0.007408552	0.310979492	MTA3	COPD
TTC7A3	0.001650806	0.361974641	TTC7A	COPD
FAM161A3	0.000568065	0.393743322	FAM161A	COPD
EXOC6B3	0.004335234	0.330162106	EXOC6B	COPD
SLC4A52	0.008751095	0.304761905	SLC4A5	COPD
INO80B3	1.48E-07	0.569275043	INO80B	COPD
AC062029.11	1.48E-07	0.569275043	AC062029.1	COPD
IGKV2D-28	1.48E-07	0.569275043	IGKV2D-28	COPD
ANKRD36B3	0.007718083	0.309463255	ANKRD36B	COPD
ZRANB33	0.000568065	0.393743322	ZRANB3	COPD
RND33	0.008769553	0.304682415	RND3	COPD
CERS63	0.008751095	0.304761905	CERS6	COPD
STRADB3	0.003785552	0.334831078	STRADB	COPD
IGFBP23	0.000848555	0.382162636	IGFBP2	COPD
NPPC	1.48E-07	0.569275043	NPPC	COPD
UGT1A7	1.48E-07	0.569275043	UGT1A7	COPD
UGT1A61	1.48E-07	0.569275043	UGT1A6	COPD
ACKR31	0.000568065	0.393743322	ACKR3	COPD
HDAC43	0.008751095	0.304761905	HDAC4	COPD
FARP23	0.001650806	0.361974641	FARP2	COPD
SRGAP33	0.000568065	0.393743322	SRGAP3	COPD
IQSEC13	0.009933896	0.299941309	IQSEC1	COPD
AC092053.22	1.48E-07	0.569275043	AC092053.2	COPD
ZNF6623	0.008751095	0.304761905	ZNF662	COPD
CLEC3B2	1.48E-07	0.569275043	CLEC3B	COPD
AC098613.13	1.48E-07	0.569275043	AC098613.1	COPD
AC099778.13	1.48E-07	0.569275043	AC099778.1	COPD
UBA73	0.005465352	0.322016962	UBA7	COPD
MST1R3	3.21E-07	0.556375806	MST1R	COPD
HTD23	1.48E-07	0.569275043	HTD2	COPD
TRMT10C3	0.000433579	0.401309442	TRMT10C	COPD
ACKR43	0.000694653	0.387990403	ACKR4	COPD
STX18-AS13	1.48E-07	0.569275043	STX18-AS1	COPD
SLC2A92	1.48E-07	0.569275043	SLC2A9	COPD
PPARGC1A3	0.000568065	0.393743322	PPARGC1A	COPD
KIT3	0.009933896	0.299941309	KIT	COPD
HERC33	7.34E-05	0.447059976	HERC3	COPD
AP1AR3	0.000694653	0.387990403	AP1AR	COPD
FAT43	1.48E-07	0.569275043	FAT4	COPD
OTUD43	0.010289263	0.298590928	OTUD4	COPD
SMAD13	0.008751095	0.304761905	SMAD1	COPD
SEMA5A3	1.48E-07	0.569275043	SEMA5A	COPD
BASP1-AS1	1.48E-07	0.569275043	BASP1-AS1	COPD
C5orf513	0.010289263	0.298590928	C5orf51	COPD
MIER33	0.000717377	0.387060223	MIER3	COPD
SGTB3	0.000694653	0.387990403	SGTB	COPD
NR2F13	1.48E-07	0.569275043	NR2F1	COPD
ARHGEF373	0.006782533	0.314224228	ARHGEF37	COPD
THG1L3	0.000309401	0.410515067	THG1L	COPD
AC134043.13	1.48E-07	0.569275043	AC134043.1	COPD
HIGD2A3	0.001912073	0.357337946	HIGD2A	COPD
ZNF3463	0.008751095	0.304761905	ZNF346	COPD
PDLIM73	0.006782533	0.314224228	PDLIM7	COPD
SIRT53	0.000568065	0.393743322	SIRT5	COPD
NHLRC12	0.000694653	0.387990403	NHLRC1	COPD
HIST1H2BD3	0.009933896	0.299941309	HIST1H2BD	COPD
HIST1H2BE3	0.000568065	0.393743322	HIST1H2BE	COPD
HIST1H4D	1.48E-07	0.569275043	HIST1H4D	COPD
AL031777.32	1.48E-07	0.569275043	AL031777.3	COPD
HIST1H2BM	1.48E-07	0.569275043	HIST1H2BM	COPD
AL662797.11	0.000568065	0.393743322	AL662797.1	COPD
LST13	0.008751095	0.304761905	LST1	COPD
VWA73	0.000694653	0.387990403	VWA7	COPD
C6orf2233	0.010289263	0.298590928	C6orf223	COPD
FAM83B1	1.48E-07	0.569275043	FAM83B	COPD
PM20D23	0.006782533	0.314224228	PM20D2	COPD
NDUFAF43	0.003194564	0.340578503	NDUFAF4	COPD
ASCC33	0.011886262	0.292982645	ASCC3	COPD
WASF12	0.000568065	0.393743322	WASF1	COPD
ZUP13	1.48E-07	0.569275043	ZUP1	COPD
PERP3	0.008231984	0.307059821	PERP	COPD
KATNA13	0.008751095	0.304761905	KATNA1	COPD
PDCD23	0.000166069	0.42682755	PDCD2	COPD
AC091729.33	1.48E-07	0.569275043	AC091729.3	COPD
KBTBD23	0.003194564	0.340578503	KBTBD2	COPD
SEPT7-AS13	0.008751095	0.304761905	SEPT7-AS1	COPD
AC004951.13	1.48E-07	0.569275043	AC004951.1	COPD
DDC3	0.009933896	0.299941309	DDC	COPD
NUPR23	0.000694653	0.387990403	NUPR2	COPD
TYW1B3	0.008751095	0.304761905	TYW1B	COPD
METTL273	0.000694653	0.387990403	METTL27	COPD
TRIM733	0.000568065	0.393743322	TRIM73	COPD
UPK3B3	0.009933896	0.299941309	UPK3B	COPD
CFAP693	0.000694653	0.387990403	CFAP69	COPD
SAMD9L3	0.001650806	0.361974641	SAMD9L	COPD
MCM73	0.000888372	0.380812117	MCM7	COPD
PILRB3	0.003047321	0.342157507	PILRB	COPD
PTPRZ11	1.48E-07	0.569275043	PTPRZ1	COPD
ZC3HC13	0.000694653	0.387990403	ZC3HC1	COPD
CLCN1	1.48E-07	0.569275043	CLCN1	COPD
ZNF3983	0.006782533	0.314224228	ZNF398	COPD
ZRSR23	0.003194564	0.340578503	ZRSR2	COPD
PLP23	0.003482779	0.337667024	PLP2	COPD
TCEAL5	1.48E-07	0.569275043	TCEAL5	COPD
ELF43	0.006782533	0.314224228	ELF4	COPD
CETN23	4.13E-07	0.552052447	CETN2	COPD
NPM23	0.000568065	0.393743322	NPM2	COPD
AC022733.11	1.48E-07	0.569275043	AC022733.1	COPD
FAM92A4	1.48E-07	0.569275043	FAM92A	COPD
AC108860.23	0.000694653	0.387990403	AC108860.2	COPD
FZD63	0.017593074	0.277180172	FZD6	COPD
RHPN13	0.001650806	0.361974641	RHPN1	COPD
DNAJA13	0.005433135	0.322227554	DNAJA1	COPD
C9orf243	1.48E-07	0.569275043	C9orf24	COPD
DNAJB53	0.008751095	0.304761905	DNAJB5	COPD
TPM23	0.000568065	0.393743322	TPM2	COPD
RECK3	0.000694653	0.387990403	RECK	COPD
WDR313	0.000568065	0.393743322	WDR31	COPD
DOLPP13	1.48E-07	0.569275043	DOLPP1	COPD
GPR1073	0.004101481	0.332079365	GPR107	COPD
RNF2083	0.000694653	0.387990403	RNF208	COPD
SYT83	0.000568065	0.393743322	SYT8	COPD
RIC33	0.008361248	0.306476007	RIC3	COPD
ZBED53	0.017205181	0.278101852	ZBED5	COPD
BBOX12	0.000694653	0.387990403	BBOX1	COPD
PRRG43	0.009843384	0.300291969	PRRG4	COPD
SDHAF23	0.000888372	0.380812117	SDHAF2	COPD
B3GAT33	0.012449785	0.291159489	B3GAT3	COPD
LBHD13	0.000694653	0.387990403	LBHD1	COPD
PLCB33	0.006782533	0.314224228	PLCB3	COPD
MRPL493	0.012449785	0.291159489	MRPL49	COPD
CNIH21	1.48E-07	0.569275043	CNIH2	COPD
BRMS13	0.00364523	0.33611931	BRMS1	COPD
LRTOMT3	0.008751095	0.304761905	LRTOMT	COPD
PPME13	0.005959444	0.318917292	PPME1	COPD
WNT11	1.48E-07	0.569275043	WNT11	COPD
AP000787.13	1.48E-07	0.569275043	AP000787.1	COPD
KDELC23	0.001307764	0.369188795	KDELC2	COPD
TTC123	0.008751095	0.304761905	TTC12	COPD
RNF2143	0.008751095	0.304761905	RNF214	COPD
AP000866.13	0.008751095	0.304761905	AP000866.1	COPD
ROBO33	6.26E-06	0.501280471	ROBO3	COPD
ARHGAP323	0.000122874	0.434437037	ARHGAP32	COPD
THYN13	0.000717377	0.387060223	THYN1	COPD
PITRM1-AS11	1.48E-07	0.569275043	PITRM1-AS1	COPD
AL117339.53	0.000694653	0.387990403	AL117339.5	COPD
RASGEF1A3	1.48E-07	0.569275043	RASGEF1A	COPD
AC245041.22	1.48E-07	0.569275043	AC245041.2	COPD
FRMPD23	1.48E-07	0.569275043	FRMPD2	COPD
DDX503	0.001169918	0.372580908	DDX50	COPD
NDST23	0.006782533	0.314224228	NDST2	COPD
FAM213A3	0.008774876	0.30465952	FAM213A	COPD
IFIT23	0.008751095	0.304761905	IFIT2	COPD
IFIT13	0.000694653	0.387990403	IFIT1	COPD
LINC008653	1.48E-07	0.569275043	LINC00865	COPD
LOXL43	1.48E-07	0.569275043	LOXL4	COPD
CFAP433	0.000694653	0.387990403	CFAP43	COPD
PLEKHS13	1.48E-07	0.569275043	PLEKHS1	COPD
PTHLH2	0.000568065	0.393743322	PTHLH	COPD
AC121338.22	0.000694653	0.387990403	AC121338.2	COPD
KRT51	1.48E-07	0.569275043	KRT5	COPD
AC025164.13	2.74E-10	0.657014295	AC025164.1	COPD
ARPC33	0.008507165	0.305826403	ARPC3	COPD
OAS13	0.001307764	0.369188795	OAS1	COPD
OASL3	0.000694653	0.387990403	OASL	COPD
SBNO13	0.01407332	0.286279912	SBNO1	COPD
EEF1AKMT13	0.000568065	0.393743322	EEF1AKMT1	COPD
WASF33	0.008751095	0.304761905	WASF3	COPD
SLC46A33	1.46E-08	0.604781599	SLC46A3	COPD
COG63	0.000694653	0.387990403	COG6	COPD
FOXO13	0.007718083	0.309463255	FOXO1	COPD
RGCC3	0.01140366	0.294604627	RGCC	COPD
DGKH3	0.000848555	0.382162636	DGKH	COPD
SMIM2-AS13	1.48E-07	0.569275043	SMIM2-AS1	COPD
LPAR62	0.008751095	0.304761905	LPAR6	COPD
INTS6-AS13	0.000694653	0.387990403	INTS6-AS1	COPD
TNFSF13B3	0.009933896	0.299941309	TNFSF13B	COPD
C13orf463	1.48E-07	0.569275043	C13orf46	COPD
METTL33	0.004461568	0.32916378	METTL3	COPD
PSME13	0.009062454	0.303440226	PSME1	COPD
RIPK33	0.000694653	0.387990403	RIPK3	COPD
NYNRIN3	0.000568065	0.393743322	NYNRIN	COPD
LRR13	0.008751095	0.304761905	LRR1	COPD
KTN1-AS13	0.000694653	0.387990403	KTN1-AS1	COPD
ARG23	0.006782533	0.314224228	ARG2	COPD
EXD23	0.006782533	0.314224228	EXD2	COPD
ELMSAN13	0.011886262	0.292982645	ELMSAN1	COPD
DGLUCY3	0.000241573	0.417102185	DGLUCY	COPD
PPP4R43	0.004101481	0.332079365	PPP4R4	COPD
IGHV4-342	0.000694653	0.387990403	IGHV4-34	COPD
IGHV3-731	1.48E-07	0.569275043	IGHV3-73	COPD
GOLGA8B3	0.011296875	0.294971558	GOLGA8B	COPD
SPINT1-AS13	0.011296875	0.294971558	SPINT1-AS1	COPD
JMJD7-PLA2G4B2	0.000568065	0.393743322	JMJD7-PLA2G4B	COPD
PLA2G4E2	0.000694653	0.387990403	PLA2G4E	COPD
PPIP5K13	0.008751095	0.304761905	PPIP5K1	COPD
SPATA5L12	2.74E-10	0.657014295	SPATA5L1	COPD
MAN2C13	0.007957721	0.308325592	MAN2C1	COPD
FAH3	0.014207318	0.28589929	FAH	COPD
ARNT23	0.008751095	0.304761905	ARNT2	COPD
MEF2A3	0.015799575	0.281598625	MEF2A	COPD
LINS13	0.000568065	0.393743322	LINS1	COPD
NARFL3	0.008751095	0.304761905	NARFL	COPD
MAPK8IP33	0.006991575	0.313112495	MAPK8IP3	COPD
ZNF5973	0.000568065	0.393743322	ZNF597	COPD
ZNF5003	0.000694653	0.387990403	ZNF500	COPD
NDE13	0.000694653	0.387990403	NDE1	COPD
IGSF63	1.48E-07	0.569275043	IGSF6	COPD
TBX62	1.48E-07	0.569275043	TBX6	COPD
AC002310.13	0.008751095	0.304761905	AC002310.1	COPD
ZNF7853	0.008751095	0.304761905	ZNF785	COPD
ZNF7203	0.001957282	0.356594095	ZNF720	COPD
NLRC53	0.008751095	0.304761905	NLRC5	COPD
PLEKHG43	0.000694653	0.387990403	PLEKHG4	COPD
TPPP33	0.016069508	0.2809069	TPPP3	COPD
PDPR3	0.008538232	0.305689353	PDPR	COPD
AC092376.2	1.48E-07	0.569275043	AC092376.2	COPD
SDR42E13	1.48E-07	0.569275043	SDR42E1	COPD
CAMKK13	1.48E-07	0.569275043	CAMKK1	COPD
GGT63	0.008751095	0.304761905	GGT6	COPD
C1QBP3	0.017466397	0.277479236	C1QBP	COPD
DLG43	0.008751095	0.304761905	DLG4	COPD
PER13	0.014456783	0.285198868	PER1	COPD
SLC25A353	0.006782533	0.314224228	SLC25A35	COPD
TMEM220-AS13	0.006782533	0.314224228	TMEM220-AS1	COPD
ZNF187	1.48E-07	0.569275043	ZNF18	COPD
AC087164.13	1.48E-07	0.569275043	AC087164.1	COPD
B9D13	0.008751095	0.304761905	B9D1	COPD
NATD13	0.000848555	0.382162636	NATD1	COPD
RAB343	0.006501437	0.315767663	RAB34	COPD
AC006449.63	0.008751095	0.304761905	AC006449.6	COPD
KRT173	0.000568065	0.393743322	KRT17	COPD
P3H43	0.000694653	0.387990403	P3H4	COPD
LINC009102	0.008751095	0.304761905	LINC00910	COPD
ETV43	0.000694653	0.387990403	ETV4	COPD
SOX93	0.008769553	0.304682415	SOX9	COPD
ALYREF3	0.006991575	0.313112495	ALYREF	COPD
ASXL3	1.48E-07	0.569275043	ASXL3	COPD
DCC3	0.011886262	0.292982645	DCC	COPD
BCL23	0.008751095	0.304761905	BCL2	COPD
RBFA3	0.006782533	0.314224228	RBFA	COPD
SIRPA2	0.008751095	0.304761905	SIRPA	COPD
ANKEF13	0.000694653	0.387990403	ANKEF1	COPD
MGME13	0.008751095	0.304761905	MGME1	COPD
ZNF337-AS13	0.000694653	0.387990403	ZNF337-AS1	COPD
PROCR3	0.008751095	0.304761905	PROCR	COPD
SLC13A32	0.000568065	0.393743322	SLC13A3	COPD
AL354766.21	1.48E-07	0.569275043	AL354766.2	COPD
RBM383	0.008751095	0.304761905	RBM38	COPD
C20orf853	1.48E-07	0.569275043	C20orf85	COPD
SLC2A4RG3	0.019466551	0.272959695	SLC2A4RG	COPD
CAPS4	0.009933896	0.299941309	CAPS	COPD
TRIP103	0.010941822	0.296213655	TRIP10	COPD
ANGPTL43	0.007718083	0.309463255	ANGPTL4	COPD
ZNF4903	0.000694653	0.387990403	ZNF490	COPD
C19orf571	1.48E-07	0.569275043	C19orf57	COPD
AC008397.13	1.48E-07	0.569275043	AC008397.1	COPD
SSBP43	0.014207318	0.28589929	SSBP4	COPD
ZNF5733	0.008751095	0.304761905	ZNF573	COPD
CATSPERG3	1.07E-05	0.490255179	CATSPERG	COPD
SUPT5H3	0.005433889	0.322222615	SUPT5H	COPD
DEDD23	0.005465352	0.322016962	DEDD2	COPD
PHLDB33	0.006782533	0.314224228	PHLDB3	COPD
KCNN42	0.006782533	0.314224228	KCNN4	COPD
FOXA33	0.000694653	0.387990403	FOXA3	COPD
PLA2G4C1	0.000694653	0.387990403	PLA2G4C	COPD
EMC103	0.018336242	0.275461961	EMC10	COPD
KLK113	0.007718083	0.309463255	KLK11	COPD
ZNF7013	1.48E-07	0.569275043	ZNF701	COPD
ZNF289	0.000848555	0.382162636	ZNF28	COPD
ZNF8882	0.009933896	0.299941309	ZNF888	COPD
TMC43	0.005130847	0.324259206	TMC4	COPD
ZNF7843	0.008751095	0.304761905	ZNF784	COPD
ZNF5822	1.48E-07	0.569275043	ZNF582	COPD
ZNF7763	0.000694653	0.387990403	ZNF776	COPD
ZNF5863	0.000568065	0.393743322	ZNF586	COPD
ZNF5523	0.006782533	0.314224228	ZNF552	COPD
ZNF4463	0.009933896	0.299941309	ZNF446	COPD
LINC016373	0.008751095	0.304761905	LINC01637	COPD
IGLV1-512	0.000848555	0.382162636	IGLV1-51	COPD
IGLV3-101	1.48E-07	0.569275043	IGLV3-10	COPD
Z93930.23	0.008751095	0.304761905	Z93930.2	COPD
ZNRF3-AS11	1.48E-07	0.569275043	ZNRF3-AS1	COPD
C1QTNF62	0.000568065	0.393743322	C1QTNF6	COPD
Z93241.13	0.001474681	0.365489298	Z93241.1	COPD
AL118516.13	0.006378879	0.316459053	AL118516.1	COPD
ADAMTS110	0.012109566	0.292251409	ADAMTS1	COPD
RSPH13	3.17E-07	0.556596678	RSPH1	COPD
COL18A13	0.006782533	0.314224228	COL18A1	COPD
FAM150B3	0.000694653	0.387990403	FAM150B	COPD
TSSC13	0.000568065	0.393743322	TSSC1	COPD
DNAJC3-AS13	0.000694653	0.387990403	DNAJC3-AS1	COPD
CCDC64B3	0.000694653	0.387990403	CCDC64B	COPD
CTD-2095E4.51	1.48E-07	0.569275043	CTD-2095E4.5	COPD
CECR52	0.008751095	0.304761905	CECR5	COPD
LINC00115	1.12E-06	0.400642918	LINC00115	IPF
AL645728.1	0.001114542	0.274642512	AL645728.1	IPF
TCEANC2	0.000109045	0.323439429	TCEANC2	IPF
LRRC40	0.001111202	0.274711445	LRRC40	IPF
TRAF5	0.000109045	0.323439429	TRAF5	IPF
ITPKB	0.001111202	0.274711445	ITPKB	IPF
TRIM11	0.001111202	0.274711445	TRIM11	IPF
GPR137B	3.37E-13	0.56884467	GPR137B	IPF
OPN3	0.001114542	0.274642512	OPN3	IPF
CATSPERE	9.11E-07	0.403710016	CATSPERE	IPF
PAPOLG	0.001111202	0.274711445	PAPOLG	IPF
AC013275.1	7.44E-14	0.581579998	AC013275.1	IPF
CFLAR-AS1	7.44E-14	0.581579998	CFLAR-AS1	IPF
GLB1L	0.000124218	0.320917418	GLB1L	IPF
CHL1	2.03E-06	0.391670368	CHL1	IPF
AC097359.2	0.000109045	0.323439429	AC097359.2	IPF
HEMK1	8.02E-05	0.329305769	HEMK1	IPF
TNNC1	0.000661809	0.286357286	TNNC1	IPF
LNP1	0.001111202	0.274711445	LNP1	IPF
NECTIN3	5.56E-05	0.336123083	NECTIN3	IPF
ZBTB20-AS5	7.44E-14	0.581579998	ZBTB20-AS5	IPF
GTF2E1	0.000109045	0.323439429	GTF2E1	IPF
WDR5B	0.001111202	0.274711445	WDR5B	IPF
DGKQ	9.11E-07	0.403710016	DGKQ	IPF
EPB41L4A-AS1	0.00095052	0.278274535	EPB41L4A-AS1	IPF
FAM53C	3.78E-06	0.381989512	FAM53C	IPF
AC139491.7	9.11E-07	0.403710016	AC139491.7	IPF
FOXQ1	0.00014083	0.318466438	FOXQ1	IPF
TUBB2B	3.37E-13	0.56884467	TUBB2B	IPF
AL137003.1	0.000124218	0.320917418	AL137003.1	IPF
GMNN	2.84E-05	0.348254619	GMNN	IPF
HIST1H4J	0.001111202	0.274711445	HIST1H4J	IPF
GABBR1	0.000145193	0.317867427	GABBR1	IPF
TCF19	0.000109045	0.323439429	TCF19	IPF
GSTA1	0.000672618	0.286000689	GSTA1	IPF
ZC3H12D	3.37E-13	0.56884467	ZC3H12D	IPF
GPR146	0.001114542	0.274642512	GPR146	IPF
AC007009.1	0.001222409	0.272512053	AC007009.1	IPF
SP4	7.21E-06	0.371592353	SP4	IPF
C7orf31	1.37E-06	0.397652068	C7orf31	IPF
GPC2	3.37E-13	0.56884467	GPC2	IPF
AC090114.2	0.000124218	0.320917418	AC090114.2	IPF
FAM239A	7.44E-14	0.581579998	FAM239A	IPF
NXF3	7.44E-14	0.581579998	NXF3	IPF
SLC25A14	0.001114542	0.274642512	SLC25A14	IPF
MCM4	1.31E-08	0.460612031	MCM4	IPF
HEY1	0.001222798	0.272504686	HEY1	IPF
AC103718.1	3.37E-13	0.56884467	AC103718.1	IPF
KIFC2	4.20E-05	0.341264389	KIFC2	IPF
HAUS6	0.001222798	0.272504686	HAUS6	IPF
TESK1	0.00057687	0.289362343	TESK1	IPF
RMI1	0.001115083	0.274631375	RMI1	IPF
ENG	0.001111202	0.274711445	ENG	IPF
IGSF22	9.11E-07	0.403710016	IGSF22	IPF
TMEM132A	0.000124218	0.320917418	TMEM132A	IPF
UCP3	3.37E-13	0.56884467	UCP3	IPF
SKIDA1	0.000124218	0.320917418	SKIDA1	IPF
FZD8	0.001114542	0.274642512	FZD8	IPF
PTPN20	0.001111202	0.274711445	PTPN20	IPF
TIMM23B	0.001111202	0.274711445	TIMM23B	IPF
PDCD11	0.000253655	0.306685933	PDCD11	IPF
TESC	0.001061852	0.275752662	TESC	IPF
AL139230.1	3.37E-13	0.56884467	AL139230.1	IPF
CLDN10	0.000124255	0.320911677	CLDN10	IPF
G2E3	6.00E-06	0.374581357	G2E3	IPF
SYT16	3.37E-13	0.56884467	SYT16	IPF
GPR68	0.001114542	0.274642512	GPR68	IPF
AHNAK2	0.000124218	0.320917418	AHNAK2	IPF
AC013394.1	0.001241018	0.272161988	AC013394.1	IPF
AC023024.1	7.44E-14	0.581579998	AC023024.1	IPF
AL022341.1	3.37E-13	0.56884467	AL022341.1	IPF
EME2	0.000124218	0.320917418	EME2	IPF
CLDN9	0.000109045	0.323439429	CLDN9	IPF
AC108134.2	3.37E-13	0.56884467	AC108134.2	IPF
GPT2	0.001111202	0.274711445	GPT2	IPF
CDH11	3.37E-13	0.56884467	CDH11	IPF
CES3	0.001222798	0.272504686	CES3	IPF
PMFBP1	7.44E-14	0.581579998	PMFBP1	IPF
ZNF18	0.001111202	0.274711445	ZNF18	IPF
MSL1	0.000107349	0.323741434	MSL1	IPF
FKBP10	9.11E-07	0.403710016	FKBP10	IPF
GHDC	1.67E-07	0.427704419	GHDC	IPF
TUBG2	0.001111202	0.274711445	TUBG2	IPF
ARHGAP27	0.00012776	0.320370267	ARHGAP27	IPF
AC005332.4	0.000109045	0.323439429	AC005332.4	IPF
SLC9A3R1	2.32E-05	0.351808864	SLC9A3R1	IPF
GGA3	0.000514746	0.291830373	GGA3	IPF
CYGB	0.001222409	0.272512053	CYGB	IPF
CLUL1	0.001111202	0.274711445	CLUL1	IPF
SNHG22	7.44E-14	0.581579998	SNHG22	IPF
UBOX5	0.001111202	0.274711445	UBOX5	IPF
AL121761.1	9.11E-07	0.403710016	AL121761.1	IPF
CD93	0.000124218	0.320917418	CD93	IPF
MROH8	0.000124218	0.320917418	MROH8	IPF
ANKRD24	3.37E-13	0.56884467	ANKRD24	IPF
ZNF559	0.001114542	0.274642512	ZNF559	IPF
LINC00663	0.000109045	0.323439429	LINC00663	IPF
ZNF420	0.001111202	0.274711445	ZNF420	IPF
ZNF600	0.001111202	0.274711445	ZNF600	IPF
AC005261.3	9.11E-07	0.403710016	AC005261.3	IPF
ZNF550	9.11E-07	0.403710016	ZNF550	IPF
ZNF776	1.12E-06	0.400642918	ZNF776	IPF
NLGN4Y	0.001111202	0.274711445	NLGN4Y	IPF
AL021707.6	0.000124218	0.320917418	AL021707.6	IPF
CYP2D6	7.44E-14	0.581579998	CYP2D6	IPF
ERG	3.37E-13	0.56884467	ERG	IPF
ADARB1	0.000124218	0.320917418	ADARB1	IPF
AC240274.1	0.000109045	0.323439429	AC240274.1	IPF
PLEKHN12	0.001110564	0.271847162	PLEKHN1	Other-ILD
HES42	3.03E-05	0.343556305	HES4	Other-ILD
RNF2231	0.001012224	0.273947515	RNF223	Other-ILD
AL391244.3	8.39E-07	0.400891863	AL391244.3	Other-ILD
AJAP11	8.39E-07	0.400891863	AJAP1	Other-ILD
AL034417.31	0.001110564	0.271847162	AL034417.3	Other-ILD
PIK3CD2	0.001012224	0.273947515	PIK3CD	Other-ILD
BX284668.21	8.39E-07	0.400891863	BX284668.2	Other-ILD
CAMK2N12	8.39E-07	0.400891863	CAMK2N1	Other-ILD
RCAN32	3.80E-05	0.339549875	RCAN3	Other-ILD
CCDC28B2	0.001110564	0.271847162	CCDC28B	Other-ILD
PRKAA22	0.001110564	0.271847162	PRKAA2	Other-ILD
LRRIQ32	0.001110564	0.271847162	LRRIQ3	Other-ILD
CDC14A2	0.001110564	0.271847162	CDC14A	Other-ILD
SYPL22	8.39E-07	0.400891863	SYPL2	Other-ILD
PTPN222	1.34E-08	0.45589124	PTPN22	Other-ILD
VTCN11	8.39E-07	0.400891863	VTCN1	Other-ILD
AC239800.32	0.001110564	0.271847162	AC239800.3	Other-ILD
HIST2H2BF2	8.39E-07	0.400891863	HIST2H2BF	Other-ILD
HORMAD1	0.001110564	0.271847162	HORMAD1	Other-ILD
IVL1	8.39E-07	0.400891863	IVL	Other-ILD
MEX3A2	0.001110564	0.271847162	MEX3A	Other-ILD
ITLN11	8.39E-07	0.400891863	ITLN1	Other-ILD
NECTIN42	0.001055514	0.273000902	NECTIN4	Other-ILD
RCSD12	8.39E-07	0.400891863	RCSD1	Other-ILD
FMO22	0.001012224	0.273947515	FMO2	Other-ILD
PKP1	8.39E-07	0.400891863	PKP1	Other-ILD
NAV12	0.001110564	0.271847162	NAV1	Other-ILD
CR12	8.39E-07	0.400891863	CR1	Other-ILD
TRIM112	0.000177143	0.310684777	TRIM11	Other-ILD
TRIM172	0.001110564	0.271847162	TRIM17	Other-ILD
HIST3H2A2	1.72E-06	0.390217586	HIST3H2A	Other-ILD
AL359921.2	8.39E-07	0.400891863	AL359921.2	Other-ILD
AL356512.12	8.39E-07	0.400891863	AL356512.1	Other-ILD
CNST2	5.45E-05	0.333051886	CNST	Other-ILD
FAM84A2	8.39E-07	0.400891863	FAM84A	Other-ILD
ZFP36L22	0.000278259	0.30162477	ZFP36L2	Other-ILD
AC017083.22	8.39E-07	0.400891863	AC017083.2	Other-ILD
DUSP112	2.75E-06	0.38309363	DUSP11	Other-ILD
THNSL22	0.000227761	0.30567847	THNSL2	Other-ILD
IGKV3-111	8.39E-07	0.400891863	IGKV3-11	Other-ILD
LINC003422	0.001110564	0.271847162	LINC00342	Other-ILD
ANKRD36C2	2.10E-06	0.387245979	ANKRD36C	Other-ILD
DPP10-AS11	8.39E-07	0.400891863	DPP10-AS1	Other-ILD
RALB2	0.000689237	0.282482345	RALB	Other-ILD
C2orf692	0.000915374	0.276207291	C2orf69	Other-ILD
ABCA121	8.39E-07	0.400891863	ABCA12	Other-ILD
AC105760.21	8.39E-07	0.400891863	AC105760.2	Other-ILD
CHL11	0.001110564	0.271847162	CHL1	Other-ILD
RARB2	8.39E-07	0.400891863	RARB	Other-ILD
SLC4A72	5.87E-05	0.331709331	SLC4A7	Other-ILD
AC092053.31	8.39E-07	0.400891863	AC092053.3	Other-ILD
AC006058.3	8.39E-07	0.400891863	AC006058.3	Other-ILD
ZNF352	0.000818197	0.278706724	ZNF35	Other-ILD
PSMD6-AS22	8.39E-07	0.400891863	PSMD6-AS2	Other-ILD
HHLA22	8.39E-07	0.400891863	HHLA2	Other-ILD
HEG12	8.39E-07	0.400891863	HEG1	Other-ILD
GPR871	1.34E-08	0.45589124	GPR87	Other-ILD
PLD12	0.001110564	0.271847162	PLD1	Other-ILD
ABCC52	0.000251191	0.303703704	ABCC5	Other-ILD
MUC42	6.10E-06	0.370556074	MUC4	Other-ILD
AC104825.12	8.39E-07	0.400891863	AC104825.1	Other-ILD
CNGA11	8.39E-07	0.400891863	CNGA1	Other-ILD
KIT2	0.001110564	0.271847162	KIT	Other-ILD
KDR2	8.39E-07	0.400891863	KDR	Other-ILD
NMU2	8.39E-07	0.400891863	NMU	Other-ILD
PPAT2	0.000251191	0.303703704	PPAT	Other-ILD
SCD52	0.001012224	0.273947515	SCD5	Other-ILD
CCSER12	2.10E-06	0.387245979	CCSER1	Other-ILD
BMPR1B-DT1	8.39E-07	0.400891863	BMPR1B-DT	Other-ILD
INTU2	0.000951547	0.275338735	INTU	Other-ILD
FGB	0.001110564	0.271847162	FGB	Other-ILD
LRP2BP2	0.001012224	0.273947515	LRP2BP	Other-ILD
AC008945.12	8.39E-07	0.400891863	AC008945.1	Other-ILD
GAPT	0.001110564	0.271847162	GAPT	Other-ILD
THBS42	8.39E-07	0.400891863	THBS4	Other-ILD
SLC25A2	8.39E-07	0.400891863	SLC25A2	Other-ILD
PRELID22	0.001110564	0.271847162	PRELID2	Other-ILD
MYLK41	8.39E-07	0.400891863	MYLK4	Other-ILD
SLC35B32	6.67E-05	0.329351573	SLC35B3	Other-ILD
HIST1H4E2	8.39E-07	0.400891863	HIST1H4E	Other-ILD
HIST1H2BG2	8.39E-07	0.400891863	HIST1H2BG	Other-ILD
HIST1H4F2	0.001110564	0.271847162	HIST1H4F	Other-ILD
HIST1H2BJ2	0.001012224	0.273947515	HIST1H2BJ	Other-ILD
HIST1H2AG1	8.39E-07	0.400891863	HIST1H2AG	Other-ILD
AL121944.12	0.000251191	0.303703704	AL121944.1	Other-ILD
ZSCAN122	0.001110564	0.271847162	ZSCAN12	Other-ILD
HLA-G2	0.001110564	0.271847162	HLA-G	Other-ILD
NOTCH42	0.001110564	0.271847162	NOTCH4	Other-ILD
FANCE2	0.001110564	0.271847162	FANCE	Other-ILD
DNAH82	0.001110564	0.271847162	DNAH8	Other-ILD
MED202	0.001110564	0.271847162	MED20	Other-ILD
AL035701.12	0.001110564	0.271847162	AL035701.1	Other-ILD
KCNQ52	8.39E-07	0.400891863	KCNQ5	Other-ILD
HEY22	0.001012224	0.273947515	HEY2	Other-ILD
PLEKHG12	2.10E-06	0.387245979	PLEKHG1	Other-ILD
ZDHHC141	0.001110564	0.271847162	ZDHHC14	Other-ILD
TAGAP2	1.34E-08	0.45589124	TAGAP	Other-ILD
RBAKDN1	8.39E-07	0.400891863	RBAKDN	Other-ILD
AC019117.22	0.001110564	0.271847162	AC019117.2	Other-ILD
HDAC92	1.17E-08	0.457594584	HDAC9	Other-ILD
ITGB82	0.001012224	0.273947515	ITGB8	Other-ILD
PPP1R17	8.39E-07	0.400891863	PPP1R17	Other-ILD
PSPH2	0.000251191	0.303703704	PSPH	Other-ILD
CLDN42	0.000135191	0.315970959	CLDN4	Other-ILD
FZD12	0.001110564	0.271847162	FZD1	Other-ILD
SH2B22	8.39E-07	0.400891863	SH2B2	Other-ILD
AC002467.11	8.39E-07	0.400891863	AC002467.1	Other-ILD
ANKRD71	0.001110564	0.271847162	ANKRD7	Other-ILD
ZNF8622	8.39E-07	0.400891863	ZNF862	Other-ILD
DPP62	8.39E-07	0.400891863	DPP6	Other-ILD
PRKX2	1.82E-13	0.568982431	PRKX	Other-ILD
AC073529.11	0.001110564	0.271847162	AC073529.1	Other-ILD
MAP3K151	0.001110564	0.271847162	MAP3K15	Other-ILD
ZC4H22	8.39E-07	0.400891863	ZC4H2	Other-ILD
MAGEE12	0.001110564	0.271847162	MAGEE1	Other-ILD
CHM2	1.72E-05	0.353377319	CHM	Other-ILD
SYTL42	0.001110564	0.271847162	SYTL4	Other-ILD
SLITRK4	0.001110564	0.271847162	SLITRK4	Other-ILD
ABCD12	0.001012224	0.273947515	ABCD1	Other-ILD
C8orf582	0.001110564	0.271847162	C8orf58	Other-ILD
AC107959.12	0.001110564	0.271847162	AC107959.1	Other-ILD
SCARA32	0.001110564	0.271847162	SCARA3	Other-ILD
DUSP42	2.10E-06	0.387245979	DUSP4	Other-ILD
ZNF7032	0.000951547	0.275338735	ZNF703	Other-ILD
NKAIN3	8.39E-07	0.400891863	NKAIN3	Other-ILD
XKR92	0.001110564	0.271847162	XKR9	Other-ILD
TNFRSF11B	8.39E-07	0.400891863	TNFRSF11B	Other-ILD
FAM83A1	8.39E-07	0.400891863	FAM83A	Other-ILD
PLPP62	2.10E-06	0.387245979	PLPP6	Other-ILD
FAM95C2	8.39E-07	0.400891863	FAM95C	Other-ILD
GCNT12	0.001110564	0.271847162	GCNT1	Other-ILD
LPAR12	0.001110564	0.271847162	LPAR1	Other-ILD
OLFML2A1	0.001110564	0.271847162	OLFML2A	Other-ILD
CERCAM2	0.001110564	0.271847162	CERCAM	Other-ILD
MIGA22	3.80E-05	0.339549875	MIGA2	Other-ILD
AL161785.12	8.39E-07	0.400891863	AL161785.1	Other-ILD
PTGES4	0.001110564	0.271847162	PTGES	Other-ILD
AK82	0.001110564	0.271847162	AK8	Other-ILD
MAMDC42	0.001110564	0.271847162	MAMDC4	Other-ILD
ASCL22	8.39E-07	0.400891863	ASCL2	Other-ILD
APBB12	0.001055514	0.273000902	APBB1	Other-ILD
LGR42	0.001110564	0.271847162	LGR4	Other-ILD
LINC002941	0.001110564	0.271847162	LINC00294	Other-ILD
ABTB22	0.001110564	0.271847162	ABTB2	Other-ILD
LDLRAD32	0.001110564	0.271847162	LDLRAD3	Other-ILD
PRG22	8.39E-07	0.400891863	PRG2	Other-ILD
TMEM132A2	0.001110564	0.271847162	TMEM132A	Other-ILD
DAGLA2	8.39E-07	0.400891863	DAGLA	Other-ILD
PCNX32	4.29E-06	0.37616262	PCNX3	Other-ILD
RELT2	0.001110564	0.271847162	RELT	Other-ILD
FZD42	8.39E-07	0.400891863	FZD4	Other-ILD
SCARNA9	8.39E-07	0.400891863	SCARNA9	Other-ILD
VSTM5	8.39E-07	0.400891863	VSTM5	Other-ILD
AP002954.1	8.39E-07	0.400891863	AP002954.1	Other-ILD
NECTIN12	0.000951547	0.275338735	NECTIN1	Other-ILD
LINP1	0.001110564	0.271847162	LINP1	Other-ILD
FRMD4A2	0.001110564	0.271847162	FRMD4A	Other-ILD
CASC102	0.001110564	0.271847162	CASC10	Other-ILD
AGAP92	0.001110564	0.271847162	AGAP9	Other-ILD
EGR22	0.001110564	0.271847162	EGR2	Other-ILD
PLAU2	1.72E-06	0.390217586	PLAU	Other-ILD
C10orf55	8.39E-07	0.400891863	C10orf55	Other-ILD
ZNF503-AS22	2.10E-06	0.387245979	ZNF503-AS2	Other-ILD
FFAR41	0.001110564	0.271847162	FFAR4	Other-ILD
ARMH32	0.000153823	0.313457834	ARMH3	Other-ILD
ADRA2A1	8.39E-07	0.400891863	ADRA2A	Other-ILD
FAM160B12	0.000284182	0.301195012	FAM160B1	Other-ILD
CRACR2A1	8.39E-07	0.400891863	CRACR2A	Other-ILD
RERG2	8.39E-07	0.400891863	RERG	Other-ILD
ETFBKMT2	8.39E-07	0.400891863	ETFBKMT	Other-ILD
H3F3C2	8.39E-07	0.400891863	H3F3C	Other-ILD
AC084824.51	8.39E-07	0.400891863	AC084824.5	Other-ILD
GALNT62	8.39E-07	0.400891863	GALNT6	Other-ILD
NEMP12	0.000951547	0.275338735	NEMP1	Other-ILD
ARHGAP91	0.001110564	0.271847162	ARHGAP9	Other-ILD
AC020656.21	8.39E-07	0.400891863	AC020656.2	Other-ILD
NUAK11	0.001110564	0.271847162	NUAK1	Other-ILD
HVCN12	0.001110564	0.271847162	HVCN1	Other-ILD
MPHOSPH92	0.000951547	0.275338735	MPHOSPH9	Other-ILD
SLC25A152	8.39E-07	0.400891863	SLC25A15	Other-ILD
CLDN102	8.39E-07	0.400891863	CLDN10	Other-ILD
LINC023021	8.39E-07	0.400891863	LINC02302	Other-ILD
PTGER21	0.001110564	0.271847162	PTGER2	Other-ILD
SIX12	0.001110564	0.271847162	SIX1	Other-ILD
LINC01269	8.39E-07	0.400891863	LINC01269	Other-ILD
TTC7B2	8.39E-07	0.400891863	TTC7B	Other-ILD
AHNAK22	2.10E-06	0.387245979	AHNAK2	Other-ILD
C15orf652	1.72E-06	0.390217586	C15orf65	Other-ILD
AGBL12	4.21E-08	0.441619106	AGBL1	Other-ILD
FANCI2	8.39E-07	0.400891863	FANCI	Other-ILD
MESP12	0.000272113	0.302079847	MESP1	Other-ILD
RCCD12	0.000951547	0.275338735	RCCD1	Other-ILD
RGMA2	0.001110564	0.271847162	RGMA	Other-ILD
ALDH1A32	0.000196781	0.308601447	ALDH1A3	Other-ILD
AC130456.22	0.001110564	0.271847162	AC130456.2	Other-ILD
GDPD32	8.39E-07	0.400891863	GDPD3	Other-ILD
NOD21	8.39E-07	0.400891863	NOD2	Other-ILD
CMTM32	0.001110564	0.271847162	CMTM3	Other-ILD
EDC42	0.001110564	0.271847162	EDC4	Other-ILD
AC126773.22	8.39E-07	0.400891863	AC126773.2	Other-ILD
AC099508.11	8.39E-07	0.400891863	AC099508.1	Other-ILD
CDYL22	0.001110564	0.271847162	CDYL2	Other-ILD
GINS22	8.39E-07	0.400891863	GINS2	Other-ILD
ZNF2762	3.91E-05	0.339050121	ZNF276	Other-ILD
TUBB32	0.001110564	0.271847162	TUBB3	Other-ILD
TRPV11	8.39E-07	0.400891863	TRPV1	Other-ILD
ZNF2322	0.000951547	0.275338735	ZNF232	Other-ILD
HES71	0.001110564	0.271847162	HES7	Other-ILD
RNF222	8.39E-07	0.400891863	RNF222	Other-ILD
TVP23C2	0.001012224	0.273947515	TVP23C	Other-ILD
AC002553.21	8.39E-07	0.400891863	AC002553.2	Other-ILD
PEX122	8.39E-07	0.400891863	PEX12	Other-ILD
PLXDC12	0.000736442	0.28103034	PLXDC1	Other-ILD
KRT13	8.39E-07	0.400891863	KRT13	Other-ILD
KAT2A2	0.000153823	0.313457834	KAT2A	Other-ILD
PSMC3IP2	0.001110564	0.271847162	PSMC3IP	Other-ILD
AC003102.12	8.39E-07	0.400891863	AC003102.1	Other-ILD
AC138150.21	0.001110564	0.271847162	AC138150.2	Other-ILD
EFCAB131	8.39E-07	0.400891863	EFCAB13	Other-ILD
TSPOAP1-AS12	0.001110564	0.271847162	TSPOAP1-AS1	Other-ILD
RGS92	0.001110564	0.271847162	RGS9	Other-ILD
AC087289.31	8.39E-07	0.400891863	AC087289.3	Other-ILD
TBC1D162	6.35E-06	0.369907058	TBC1D16	Other-ILD
LDLRAD42	1.72E-06	0.390217586	LDLRAD4	Other-ILD
DTNA2	0.001110564	0.271847162	DTNA	Other-ILD
MOCOS2	8.39E-07	0.400891863	MOCOS	Other-ILD
AC015961.22	0.001110564	0.271847162	AC015961.2	Other-ILD
EBF42	0.001110564	0.271847162	EBF4	Other-ILD
SLC4A111	8.39E-07	0.400891863	SLC4A11	Other-ILD
LAMP51	0.001110564	0.271847162	LAMP5	Other-ILD
KAT142	0.001110564	0.271847162	KAT14	Other-ILD
EPB41L12	2.54E-06	0.384312401	EPB41L1	Other-ILD
SOGA12	8.39E-07	0.400891863	SOGA1	Other-ILD
AL121832.22	0.001110564	0.271847162	AL121832.2	Other-ILD
ZNF5542	1.11E-11	0.532175454	ZNF554	Other-ILD
EBI31	0.001110564	0.271847162	EBI3	Other-ILD
AC010503.42	4.29E-06	0.37616262	AC010503.4	Other-ILD
MUC161	1.34E-08	0.45589124	MUC16	Other-ILD
ATG4D2	4.29E-06	0.37616262	ATG4D	Other-ILD
C19orf381	8.39E-07	0.400891863	C19orf38	Other-ILD
FBXW92	8.39E-07	0.400891863	FBXW9	Other-ILD
TMEM38A2	8.39E-07	0.400891863	TMEM38A	Other-ILD
ZNF145	0.001110564	0.271847162	ZNF14	Other-ILD
ZNF6752	0.001110564	0.271847162	ZNF675	Other-ILD
ZNF7921	0.001110564	0.271847162	ZNF792	Other-ILD
CATSPERG2	0.001012224	0.273947515	CATSPERG	Other-ILD
TMEM1432	1.34E-08	0.45589124	TMEM143	Other-ILD
PTOV1-AS21	8.39E-07	0.400891863	PTOV1-AS2	Other-ILD
ZNF6112	3.80E-05	0.339549875	ZNF611	Other-ILD
ZIK11	8.39E-07	0.400891863	ZIK1	Other-ILD
ZNF2112	0.000251191	0.303703704	ZNF211	Other-ILD
ZSCAN222	0.001110564	0.271847162	ZSCAN22	Other-ILD
A1BG2	0.000393181	0.29448461	A1BG	Other-ILD
USP9Y2	0.000736442	0.28103034	USP9Y	Other-ILD
RTL102	0.000951547	0.275338735	RTL10	Other-ILD
RGL41	0.001110564	0.271847162	RGL4	Other-ILD
MB1	0.001110564	0.271847162	MB	Other-ILD
MKL12	4.34E-06	0.375980855	MKL1	Other-ILD
AL022328.42	8.39E-07	0.400891863	AL022328.4	Other-ILD
ADM22	8.39E-07	0.400891863	ADM2	Other-ILD
GATD3B2	0.001012224	0.273947515	GATD3B	Other-ILD
AF129075.22	8.39E-07	0.400891863	AF129075.2	Other-ILD
IL10RB-DT2	8.39E-07	0.400891863	IL10RB-DT	Other-ILD
KCNE12	0.001110564	0.271847162	KCNE1	Other-ILD
LINC014362	8.39E-07	0.400891863	LINC01436	Other-ILD
ADARB12	8.39E-07	0.400891863	ADARB1	Other-ILD
COL6A21	8.39E-07	0.400891863	COL6A2	Other-ILD
