# Supplementary material for: Chronic lung diseases are associated with gene expression programs favoring SARS-CoV-2 entry and severity
Source: Nat Commun. 2021 Jul 14;12:4314. doi: 10.1038/s41467-021-24467-0 (PMC8280215; doi:10.1038/s41467-021-24467-0)
Supplement: Supplementary file 8 — Source Data [file 41467_2021_24467_MOESM8_ESM.xlsx]

## Sheet: Fig1A_SP_percentage
Ident	CellType	Total	Count	Percent	geneid
001C	AT1	29	0	0	ACE2
001C	AT2	19	0	0	ACE2
001C	B Cells	15	0	0	ACE2
001C	Basal	2	0	0	ACE2
001C	CD4 T Cells	21	0	0	ACE2
001C	CD8 T Cells	37	0	0	ACE2
001C	cDCs	12	0	0	ACE2
001C	Ciliated Cells	20	0	0	ACE2
001C	Fibroblasts	10	0	0	ACE2
001C	HAS1 High Fibroblasts	0	0	NA	ACE2
001C	KRT5-/KRT17+	1	0	0	ACE2
001C	Lymphatic Endothelial Cells	44	0	0	ACE2
001C	Macrophages	1298	2	0.154083	ACE2
001C	Mast Cells	0	0	NA	ACE2
001C	Mesothelial	1	0	0	ACE2
001C	MUC5AC+	0	0	NA	ACE2
001C	MUC5B+	1	0	0	ACE2
001C	Myofibroblasts	0	0	NA	ACE2
001C	NK Cells	24	0	0	ACE2
001C	Pericytes	0	0	NA	ACE2
001C	Plasma Cells	4	0	0	ACE2
001C	PLIN2+ Fibroblasts	0	0	NA	ACE2
001C	PNEC/Ionocytes	0	0	NA	ACE2
001C	SCGB3A2+	3	0	0	ACE2
001C	SCGB3A2+/SCGB1A1+	5	0	0	ACE2
001C	Smooth Muscle Cells	1	0	0	ACE2
001C	Transitional AT2	0	0	NA	ACE2
001C	Vascular Endothelial Cells	9	0	0	ACE2
002C	AT1	0	0	NA	ACE2
002C	AT2	4	0	0	ACE2
002C	B Cells	15	0	0	ACE2
002C	Basal	0	0	NA	ACE2
002C	CD4 T Cells	22	0	0	ACE2
002C	CD8 T Cells	14	0	0	ACE2
002C	cDCs	13	0	0	ACE2
002C	Ciliated Cells	17	0	0	ACE2
002C	Fibroblasts	0	0	NA	ACE2
002C	HAS1 High Fibroblasts	0	0	NA	ACE2
002C	KRT5-/KRT17+	0	0	NA	ACE2
002C	Lymphatic Endothelial Cells	0	0	NA	ACE2
002C	Macrophages	570	1	0.175439	ACE2
002C	Mast Cells	3	0	0	ACE2
002C	Mesothelial	0	0	NA	ACE2
002C	MUC5AC+	0	0	NA	ACE2
002C	MUC5B+	1	0	0	ACE2
002C	Myofibroblasts	0	0	NA	ACE2
002C	NK Cells	4	0	0	ACE2
002C	Pericytes	0	0	NA	ACE2
002C	Plasma Cells	0	0	NA	ACE2
002C	PLIN2+ Fibroblasts	0	0	NA	ACE2
002C	PNEC/Ionocytes	0	0	NA	ACE2
002C	SCGB3A2+	0	0	NA	ACE2
002C	SCGB3A2+/SCGB1A1+	0	0	NA	ACE2
002C	Smooth Muscle Cells	0	0	NA	ACE2
002C	Transitional AT2	0	0	NA	ACE2
002C	Vascular Endothelial Cells	1	0	0	ACE2
003C	AT1	1	0	0	ACE2
003C	AT2	17	1	5.88235	ACE2
003C	B Cells	92	0	0	ACE2
003C	Basal	1	0	0	ACE2
003C	CD4 T Cells	81	0	0	ACE2
003C	CD8 T Cells	92	0	0	ACE2
003C	cDCs	70	0	0	ACE2
003C	Ciliated Cells	28	0	0	ACE2
003C	Fibroblasts	28	0	0	ACE2
003C	HAS1 High Fibroblasts	0	0	NA	ACE2
003C	KRT5-/KRT17+	0	0	NA	ACE2
003C	Lymphatic Endothelial Cells	37	0	0	ACE2
003C	Macrophages	2301	1	0.0434594	ACE2
003C	Mast Cells	66	0	0	ACE2
003C	Mesothelial	0	0	NA	ACE2
003C	MUC5AC+	1	0	0	ACE2
003C	MUC5B+	1	0	0	ACE2
003C	Myofibroblasts	2	0	0	ACE2
003C	NK Cells	121	1	0.826446	ACE2
003C	Pericytes	0	0	NA	ACE2
003C	Plasma Cells	21	0	0	ACE2
003C	PLIN2+ Fibroblasts	0	0	NA	ACE2
003C	PNEC/Ionocytes	0	0	NA	ACE2
003C	SCGB3A2+	8	0	0	ACE2
003C	SCGB3A2+/SCGB1A1+	6	1	16.6667	ACE2
003C	Smooth Muscle Cells	4	0	0	ACE2
003C	Transitional AT2	1	0	0	ACE2
003C	Vascular Endothelial Cells	34	0	0	ACE2
010I	AT1	3	0	0	ACE2
010I	AT2	82	0	0	ACE2
010I	B Cells	86	0	0	ACE2
010I	Basal	15	0	0	ACE2
010I	CD4 T Cells	197	0	0	ACE2
010I	CD8 T Cells	257	0	0	ACE2
010I	cDCs	110	0	0	ACE2
010I	Ciliated Cells	431	1	0.232019	ACE2
010I	Fibroblasts	51	0	0	ACE2
010I	HAS1 High Fibroblasts	3	0	0	ACE2
010I	KRT5-/KRT17+	14	1	7.14286	ACE2
010I	Lymphatic Endothelial Cells	8	0	0	ACE2
010I	Macrophages	2817	5	0.177494	ACE2
010I	Mast Cells	16	0	0	ACE2
010I	Mesothelial	1	0	0	ACE2
010I	MUC5AC+	19	0	0	ACE2
010I	MUC5B+	75	0	0	ACE2
010I	Myofibroblasts	5	0	0	ACE2
010I	NK Cells	27	0	0	ACE2
010I	Pericytes	1	0	0	ACE2
010I	Plasma Cells	3	0	0	ACE2
010I	PLIN2+ Fibroblasts	7	0	0	ACE2
010I	PNEC/Ionocytes	13	0	0	ACE2
010I	SCGB3A2+	56	0	0	ACE2
010I	SCGB3A2+/SCGB1A1+	100	0	0	ACE2
010I	Smooth Muscle Cells	1	0	0	ACE2
010I	Transitional AT2	5	0	0	ACE2
010I	Vascular Endothelial Cells	40	1	2.5	ACE2
021I	AT1	18	0	0	ACE2
021I	AT2	34	0	0	ACE2
021I	B Cells	8	0	0	ACE2
021I	Basal	27	1	3.7037	ACE2
021I	CD4 T Cells	175	1	0.571429	ACE2
021I	CD8 T Cells	285	0	0	ACE2
021I	cDCs	69	1	1.44928	ACE2
021I	Ciliated Cells	118	2	1.69492	ACE2
021I	Fibroblasts	325	1	0.307692	ACE2
021I	HAS1 High Fibroblasts	12	0	0	ACE2
021I	KRT5-/KRT17+	11	1	9.09091	ACE2
021I	Lymphatic Endothelial Cells	72	1	1.38889	ACE2
021I	Macrophages	998	4	0.400802	ACE2
021I	Mast Cells	1	0	0	ACE2
021I	Mesothelial	8	0	0	ACE2
021I	MUC5AC+	4	0	0	ACE2
021I	MUC5B+	19	0	0	ACE2
021I	Myofibroblasts	39	0	0	ACE2
021I	NK Cells	93	0	0	ACE2
021I	Pericytes	64	3	4.6875	ACE2
021I	Plasma Cells	3	0	0	ACE2
021I	PLIN2+ Fibroblasts	18	0	0	ACE2
021I	PNEC/Ionocytes	5	0	0	ACE2
021I	SCGB3A2+	3	0	0	ACE2
021I	SCGB3A2+/SCGB1A1+	8	2	25	ACE2
021I	Smooth Muscle Cells	10	0	0	ACE2
021I	Transitional AT2	15	0	0	ACE2
021I	Vascular Endothelial Cells	276	2	0.724638	ACE2
022C-a	AT1	23	0	0	ACE2
022C-a	AT2	58	0	0	ACE2
022C-a	B Cells	34	0	0	ACE2
022C-a	Basal	0	0	NA	ACE2
022C-a	CD4 T Cells	139	0	0	ACE2
022C-a	CD8 T Cells	485	0	0	ACE2
022C-a	cDCs	71	0	0	ACE2
022C-a	Ciliated Cells	23	0	0	ACE2
022C-a	Fibroblasts	41	0	0	ACE2
022C-a	HAS1 High Fibroblasts	0	0	NA	ACE2
022C-a	KRT5-/KRT17+	1	0	0	ACE2
022C-a	Lymphatic Endothelial Cells	10	0	0	ACE2
022C-a	Macrophages	2297	5	0.217675	ACE2
022C-a	Mast Cells	16	0	0	ACE2
022C-a	Mesothelial	0	0	NA	ACE2
022C-a	MUC5AC+	0	0	NA	ACE2
022C-a	MUC5B+	5	0	0	ACE2
022C-a	Myofibroblasts	3	0	0	ACE2
022C-a	NK Cells	141	0	0	ACE2
022C-a	Pericytes	0	0	NA	ACE2
022C-a	Plasma Cells	10	0	0	ACE2
022C-a	PLIN2+ Fibroblasts	14	0	0	ACE2
022C-a	PNEC/Ionocytes	0	0	NA	ACE2
022C-a	SCGB3A2+	6	0	0	ACE2
022C-a	SCGB3A2+/SCGB1A1+	6	0	0	ACE2
022C-a	Smooth Muscle Cells	6	0	0	ACE2
022C-a	Transitional AT2	8	0	0	ACE2
022C-a	Vascular Endothelial Cells	49	0	0	ACE2
022C-b	AT1	25	0	0	ACE2
022C-b	AT2	50	0	0	ACE2
022C-b	B Cells	21	0	0	ACE2
022C-b	Basal	0	0	NA	ACE2
022C-b	CD4 T Cells	137	0	0	ACE2
022C-b	CD8 T Cells	386	1	0.259067	ACE2
022C-b	cDCs	55	1	1.81818	ACE2
022C-b	Ciliated Cells	15	0	0	ACE2
022C-b	Fibroblasts	35	0	0	ACE2
022C-b	HAS1 High Fibroblasts	2	0	0	ACE2
022C-b	KRT5-/KRT17+	0	0	NA	ACE2
022C-b	Lymphatic Endothelial Cells	13	0	0	ACE2
022C-b	Macrophages	2250	0	0	ACE2
022C-b	Mast Cells	5	0	0	ACE2
022C-b	Mesothelial	0	0	NA	ACE2
022C-b	MUC5AC+	0	0	NA	ACE2
022C-b	MUC5B+	5	0	0	ACE2
022C-b	Myofibroblasts	0	0	NA	ACE2
022C-b	NK Cells	144	0	0	ACE2
022C-b	Pericytes	2	0	0	ACE2
022C-b	Plasma Cells	6	0	0	ACE2
022C-b	PLIN2+ Fibroblasts	7	0	0	ACE2
022C-b	PNEC/Ionocytes	1	0	0	ACE2
022C-b	SCGB3A2+	7	0	0	ACE2
022C-b	SCGB3A2+/SCGB1A1+	2	0	0	ACE2
022C-b	Smooth Muscle Cells	5	0	0	ACE2
022C-b	Transitional AT2	10	0	0	ACE2
022C-b	Vascular Endothelial Cells	60	1	1.66667	ACE2
022I	AT1	11	0	0	ACE2
022I	AT2	84	0	0	ACE2
022I	B Cells	89	0	0	ACE2
022I	Basal	34	0	0	ACE2
022I	CD4 T Cells	163	0	0	ACE2
022I	CD8 T Cells	264	0	0	ACE2
022I	cDCs	112	0	0	ACE2
022I	Ciliated Cells	106	0	0	ACE2
022I	Fibroblasts	343	1	0.291545	ACE2
022I	HAS1 High Fibroblasts	8	0	0	ACE2
022I	KRT5-/KRT17+	12	0	0	ACE2
022I	Lymphatic Endothelial Cells	31	0	0	ACE2
022I	Macrophages	2278	7	0.307287	ACE2
022I	Mast Cells	10	0	0	ACE2
022I	Mesothelial	2	0	0	ACE2
022I	MUC5AC+	5	1	20	ACE2
022I	MUC5B+	15	1	6.66667	ACE2
022I	Myofibroblasts	45	2	4.44444	ACE2
022I	NK Cells	66	0	0	ACE2
022I	Pericytes	92	2	2.17391	ACE2
022I	Plasma Cells	9	0	0	ACE2
022I	PLIN2+ Fibroblasts	10	0	0	ACE2
022I	PNEC/Ionocytes	7	0	0	ACE2
022I	SCGB3A2+	22	1	4.54545	ACE2
022I	SCGB3A2+/SCGB1A1+	22	0	0	ACE2
022I	Smooth Muscle Cells	26	0	0	ACE2
022I	Transitional AT2	10	0	0	ACE2
022I	Vascular Endothelial Cells	325	2	0.615385	ACE2
025I	AT1	0	0	NA	ACE2
025I	AT2	19	1	5.26316	ACE2
025I	B Cells	16	0	0	ACE2
025I	Basal	3	0	0	ACE2
025I	CD4 T Cells	23	0	0	ACE2
025I	CD8 T Cells	24	0	0	ACE2
025I	cDCs	84	0	0	ACE2
025I	Ciliated Cells	111	0	0	ACE2
025I	Fibroblasts	24	0	0	ACE2
025I	HAS1 High Fibroblasts	0	0	NA	ACE2
025I	KRT5-/KRT17+	1	0	0	ACE2
025I	Lymphatic Endothelial Cells	36	1	2.77778	ACE2
025I	Macrophages	2524	4	0.158479	ACE2
025I	Mast Cells	0	0	NA	ACE2
025I	Mesothelial	5	1	20	ACE2
025I	MUC5AC+	7	0	0	ACE2
025I	MUC5B+	39	0	0	ACE2
025I	Myofibroblasts	3	0	0	ACE2
025I	NK Cells	17	0	0	ACE2
025I	Pericytes	2	0	0	ACE2
025I	Plasma Cells	0	0	NA	ACE2
025I	PLIN2+ Fibroblasts	2	0	0	ACE2
025I	PNEC/Ionocytes	1	0	0	ACE2
025I	SCGB3A2+	2	0	0	ACE2
025I	SCGB3A2+/SCGB1A1+	17	0	0	ACE2
025I	Smooth Muscle Cells	6	0	0	ACE2
025I	Transitional AT2	3	0	0	ACE2
025I	Vascular Endothelial Cells	39	1	2.5641	ACE2
034I-a	AT1	1	0	0	ACE2
034I-a	AT2	228	1	0.438596	ACE2
034I-a	B Cells	25	0	0	ACE2
034I-a	Basal	190	2	1.05263	ACE2
034I-a	CD4 T Cells	42	0	0	ACE2
034I-a	CD8 T Cells	65	0	0	ACE2
034I-a	cDCs	36	0	0	ACE2
034I-a	Ciliated Cells	117	1	0.854701	ACE2
034I-a	Fibroblasts	236	1	0.423729	ACE2
034I-a	HAS1 High Fibroblasts	5	0	0	ACE2
034I-a	KRT5-/KRT17+	65	0	0	ACE2
034I-a	Lymphatic Endothelial Cells	59	0	0	ACE2
034I-a	Macrophages	1610	3	0.186335	ACE2
034I-a	Mast Cells	41	0	0	ACE2
034I-a	Mesothelial	1	0	0	ACE2
034I-a	MUC5AC+	1	0	0	ACE2
034I-a	MUC5B+	56	1	1.78571	ACE2
034I-a	Myofibroblasts	196	0	0	ACE2
034I-a	NK Cells	18	0	0	ACE2
034I-a	Pericytes	128	10	7.8125	ACE2
034I-a	Plasma Cells	5	0	0	ACE2
034I-a	PLIN2+ Fibroblasts	9	0	0	ACE2
034I-a	PNEC/Ionocytes	3	0	0	ACE2
034I-a	SCGB3A2+	48	0	0	ACE2
034I-a	SCGB3A2+/SCGB1A1+	12	0	0	ACE2
034I-a	Smooth Muscle Cells	60	1	1.66667	ACE2
034I-a	Transitional AT2	2	0	0	ACE2
034I-a	Vascular Endothelial Cells	439	4	0.911162	ACE2
040I	AT1	7	0	0	ACE2
040I	AT2	16	0	0	ACE2
040I	B Cells	42	0	0	ACE2
040I	Basal	6	0	0	ACE2
040I	CD4 T Cells	74	0	0	ACE2
040I	CD8 T Cells	108	1	0.925926	ACE2
040I	cDCs	21	0	0	ACE2
040I	Ciliated Cells	44	0	0	ACE2
040I	Fibroblasts	151	0	0	ACE2
040I	HAS1 High Fibroblasts	11	0	0	ACE2
040I	KRT5-/KRT17+	5	0	0	ACE2
040I	Lymphatic Endothelial Cells	42	1	2.38095	ACE2
040I	Macrophages	235	1	0.425532	ACE2
040I	Mast Cells	2	0	0	ACE2
040I	Mesothelial	0	0	NA	ACE2
040I	MUC5AC+	0	0	NA	ACE2
040I	MUC5B+	11	0	0	ACE2
040I	Myofibroblasts	47	0	0	ACE2
040I	NK Cells	15	0	0	ACE2
040I	Pericytes	41	0	0	ACE2
040I	Plasma Cells	12	0	0	ACE2
040I	PLIN2+ Fibroblasts	8	0	0	ACE2
040I	PNEC/Ionocytes	0	0	NA	ACE2
040I	SCGB3A2+	2	0	0	ACE2
040I	SCGB3A2+/SCGB1A1+	7	0	0	ACE2
040I	Smooth Muscle Cells	13	0	0	ACE2
040I	Transitional AT2	0	0	NA	ACE2
040I	Vascular Endothelial Cells	168	0	0	ACE2
040I-b	AT1	0	0	NA	ACE2
040I-b	AT2	19	1	5.26316	ACE2
040I-b	B Cells	26	0	0	ACE2
040I-b	Basal	4	0	0	ACE2
040I-b	CD4 T Cells	32	0	0	ACE2
040I-b	CD8 T Cells	82	0	0	ACE2
040I-b	cDCs	43	0	0	ACE2
040I-b	Ciliated Cells	145	1	0.689655	ACE2
040I-b	Fibroblasts	17	0	0	ACE2
040I-b	HAS1 High Fibroblasts	3	0	0	ACE2
040I-b	KRT5-/KRT17+	0	0	NA	ACE2
040I-b	Lymphatic Endothelial Cells	4	0	0	ACE2
040I-b	Macrophages	2803	1	0.0356761	ACE2
040I-b	Mast Cells	2	0	0	ACE2
040I-b	Mesothelial	4	0	0	ACE2
040I-b	MUC5AC+	4	0	0	ACE2
040I-b	MUC5B+	21	0	0	ACE2
040I-b	Myofibroblasts	1	0	0	ACE2
040I-b	NK Cells	24	0	0	ACE2
040I-b	Pericytes	0	0	NA	ACE2
040I-b	Plasma Cells	6	0	0	ACE2
040I-b	PLIN2+ Fibroblasts	5	0	0	ACE2
040I-b	PNEC/Ionocytes	1	0	0	ACE2
040I-b	SCGB3A2+	5	0	0	ACE2
040I-b	SCGB3A2+/SCGB1A1+	2	0	0	ACE2
040I-b	Smooth Muscle Cells	0	0	NA	ACE2
040I-b	Transitional AT2	2	0	0	ACE2
040I-b	Vascular Endothelial Cells	13	0	0	ACE2
041I-b	AT1	1	0	0	ACE2
041I-b	AT2	21	1	4.7619	ACE2
041I-b	B Cells	113	0	0	ACE2
041I-b	Basal	11	0	0	ACE2
041I-b	CD4 T Cells	65	0	0	ACE2
041I-b	CD8 T Cells	94	0	0	ACE2
041I-b	cDCs	80	0	0	ACE2
041I-b	Ciliated Cells	161	2	1.24224	ACE2
041I-b	Fibroblasts	80	0	0	ACE2
041I-b	HAS1 High Fibroblasts	26	0	0	ACE2
041I-b	KRT5-/KRT17+	17	0	0	ACE2
041I-b	Lymphatic Endothelial Cells	6	0	0	ACE2
041I-b	Macrophages	2422	1	0.0412882	ACE2
041I-b	Mast Cells	1	0	0	ACE2
041I-b	Mesothelial	5	0	0	ACE2
041I-b	MUC5AC+	2	0	0	ACE2
041I-b	MUC5B+	50	2	4	ACE2
041I-b	Myofibroblasts	17	0	0	ACE2
041I-b	NK Cells	34	0	0	ACE2
041I-b	Pericytes	7	1	14.2857	ACE2
041I-b	Plasma Cells	3	0	0	ACE2
041I-b	PLIN2+ Fibroblasts	11	0	0	ACE2
041I-b	PNEC/Ionocytes	1	0	0	ACE2
041I-b	SCGB3A2+	4	0	0	ACE2
041I-b	SCGB3A2+/SCGB1A1+	21	0	0	ACE2
041I-b	Smooth Muscle Cells	5	0	0	ACE2
041I-b	Transitional AT2	3	0	0	ACE2
041I-b	Vascular Endothelial Cells	104	2	1.92308	ACE2
051I	AT1	0	0	NA	ACE2
051I	AT2	13	0	0	ACE2
051I	B Cells	214	0	0	ACE2
051I	Basal	21	0	0	ACE2
051I	CD4 T Cells	114	0	0	ACE2
051I	CD8 T Cells	159	0	0	ACE2
051I	cDCs	10	0	0	ACE2
051I	Ciliated Cells	112	1	0.892857	ACE2
051I	Fibroblasts	65	1	1.53846	ACE2
051I	HAS1 High Fibroblasts	4	0	0	ACE2
051I	KRT5-/KRT17+	1	0	0	ACE2
051I	Lymphatic Endothelial Cells	7	0	0	ACE2
051I	Macrophages	1345	1	0.0743494	ACE2
051I	Mast Cells	0	0	NA	ACE2
051I	Mesothelial	2	0	0	ACE2
051I	MUC5AC+	0	0	NA	ACE2
051I	MUC5B+	9	0	0	ACE2
051I	Myofibroblasts	55	0	0	ACE2
051I	NK Cells	65	0	0	ACE2
051I	Pericytes	9	0	0	ACE2
051I	Plasma Cells	5	0	0	ACE2
051I	PLIN2+ Fibroblasts	7	0	0	ACE2
051I	PNEC/Ionocytes	2	0	0	ACE2
051I	SCGB3A2+	2	0	0	ACE2
051I	SCGB3A2+/SCGB1A1+	2	0	0	ACE2
051I	Smooth Muscle Cells	1	0	0	ACE2
051I	Transitional AT2	2	0	0	ACE2
051I	Vascular Endothelial Cells	24	0	0	ACE2
051I-a	AT1	0	0	NA	ACE2
051I-a	AT2	24	0	0	ACE2
051I-a	B Cells	79	0	0	ACE2
051I-a	Basal	9	0	0	ACE2
051I-a	CD4 T Cells	82	0	0	ACE2
051I-a	CD8 T Cells	153	0	0	ACE2
051I-a	cDCs	27	0	0	ACE2
051I-a	Ciliated Cells	248	1	0.403226	ACE2
051I-a	Fibroblasts	72	0	0	ACE2
051I-a	HAS1 High Fibroblasts	5	0	0	ACE2
051I-a	KRT5-/KRT17+	5	0	0	ACE2
051I-a	Lymphatic Endothelial Cells	7	0	0	ACE2
051I-a	Macrophages	2691	3	0.111483	ACE2
051I-a	Mast Cells	13	0	0	ACE2
051I-a	Mesothelial	9	1	11.1111	ACE2
051I-a	MUC5AC+	0	0	NA	ACE2
051I-a	MUC5B+	18	0	0	ACE2
051I-a	Myofibroblasts	108	1	0.925926	ACE2
051I-a	NK Cells	48	0	0	ACE2
051I-a	Pericytes	1	0	0	ACE2
051I-a	Plasma Cells	11	0	0	ACE2
051I-a	PLIN2+ Fibroblasts	17	0	0	ACE2
051I-a	PNEC/Ionocytes	5	0	0	ACE2
051I-a	SCGB3A2+	6	0	0	ACE2
051I-a	SCGB3A2+/SCGB1A1+	2	0	0	ACE2
051I-a	Smooth Muscle Cells	2	0	0	ACE2
051I-a	Transitional AT2	1	0	0	ACE2
051I-a	Vascular Endothelial Cells	63	3	4.7619	ACE2
052CO-a	AT1	85	0	0	ACE2
052CO-a	AT2	76	1	1.31579	ACE2
052CO-a	B Cells	71	0	0	ACE2
052CO-a	Basal	2	0	0	ACE2
052CO-a	CD4 T Cells	319	0	0	ACE2
052CO-a	CD8 T Cells	1149	0	0	ACE2
052CO-a	cDCs	49	0	0	ACE2
052CO-a	Ciliated Cells	9	0	0	ACE2
052CO-a	Fibroblasts	63	0	0	ACE2
052CO-a	HAS1 High Fibroblasts	2	0	0	ACE2
052CO-a	KRT5-/KRT17+	2	0	0	ACE2
052CO-a	Lymphatic Endothelial Cells	15	0	0	ACE2
052CO-a	Macrophages	687	1	0.14556	ACE2
052CO-a	Mast Cells	12	0	0	ACE2
052CO-a	Mesothelial	5	0	0	ACE2
052CO-a	MUC5AC+	0	0	NA	ACE2
052CO-a	MUC5B+	2	0	0	ACE2
052CO-a	Myofibroblasts	1	0	0	ACE2
052CO-a	NK Cells	217	0	0	ACE2
052CO-a	Pericytes	8	0	0	ACE2
052CO-a	Plasma Cells	23	0	0	ACE2
052CO-a	PLIN2+ Fibroblasts	0	0	NA	ACE2
052CO-a	PNEC/Ionocytes	0	0	NA	ACE2
052CO-a	SCGB3A2+	1	0	0	ACE2
052CO-a	SCGB3A2+/SCGB1A1+	7	0	0	ACE2
052CO-a	Smooth Muscle Cells	11	1	9.09091	ACE2
052CO-a	Transitional AT2	9	0	0	ACE2
052CO-a	Vascular Endothelial Cells	135	1	0.740741	ACE2
053I	AT1	0	0	NA	ACE2
053I	AT2	4	0	0	ACE2
053I	B Cells	31	0	0	ACE2
053I	Basal	2	0	0	ACE2
053I	CD4 T Cells	29	0	0	ACE2
053I	CD8 T Cells	136	0	0	ACE2
053I	cDCs	48	1	2.08333	ACE2
053I	Ciliated Cells	35	0	0	ACE2
053I	Fibroblasts	2	0	0	ACE2
053I	HAS1 High Fibroblasts	0	0	NA	ACE2
053I	KRT5-/KRT17+	0	0	NA	ACE2
053I	Lymphatic Endothelial Cells	1	0	0	ACE2
053I	Macrophages	981	1	0.101937	ACE2
053I	Mast Cells	0	0	NA	ACE2
053I	Mesothelial	0	0	NA	ACE2
053I	MUC5AC+	0	0	NA	ACE2
053I	MUC5B+	8	0	0	ACE2
053I	Myofibroblasts	7	0	0	ACE2
053I	NK Cells	123	0	0	ACE2
053I	Pericytes	0	0	NA	ACE2
053I	Plasma Cells	0	0	NA	ACE2
053I	PLIN2+ Fibroblasts	0	0	NA	ACE2
053I	PNEC/Ionocytes	0	0	NA	ACE2
053I	SCGB3A2+	4	0	0	ACE2
053I	SCGB3A2+/SCGB1A1+	4	0	0	ACE2
053I	Smooth Muscle Cells	0	0	NA	ACE2
053I	Transitional AT2	0	0	NA	ACE2
053I	Vascular Endothelial Cells	5	0	0	ACE2
053I-n	AT1	0	0	NA	ACE2
053I-n	AT2	0	0	NA	ACE2
053I-n	B Cells	20	0	0	ACE2
053I-n	Basal	0	0	NA	ACE2
053I-n	CD4 T Cells	11	0	0	ACE2
053I-n	CD8 T Cells	119	0	0	ACE2
053I-n	cDCs	64	0	0	ACE2
053I-n	Ciliated Cells	21	0	0	ACE2
053I-n	Fibroblasts	2	0	0	ACE2
053I-n	HAS1 High Fibroblasts	0	0	NA	ACE2
053I-n	KRT5-/KRT17+	2	0	0	ACE2
053I-n	Lymphatic Endothelial Cells	0	0	NA	ACE2
053I-n	Macrophages	535	1	0.186916	ACE2
053I-n	Mast Cells	0	0	NA	ACE2
053I-n	Mesothelial	0	0	NA	ACE2
053I-n	MUC5AC+	0	0	NA	ACE2
053I-n	MUC5B+	4	0	0	ACE2
053I-n	Myofibroblasts	6	0	0	ACE2
053I-n	NK Cells	87	0	0	ACE2
053I-n	Pericytes	1	0	0	ACE2
053I-n	Plasma Cells	0	0	NA	ACE2
053I-n	PLIN2+ Fibroblasts	0	0	NA	ACE2
053I-n	PNEC/Ionocytes	1	1	100	ACE2
053I-n	SCGB3A2+	0	0	NA	ACE2
053I-n	SCGB3A2+/SCGB1A1+	4	0	0	ACE2
053I-n	Smooth Muscle Cells	1	0	0	ACE2
053I-n	Transitional AT2	1	0	0	ACE2
053I-n	Vascular Endothelial Cells	4	0	0	ACE2
056CO	AT1	9	0	0	ACE2
056CO	AT2	54	0	0	ACE2
056CO	B Cells	106	0	0	ACE2
056CO	Basal	0	0	NA	ACE2
056CO	CD4 T Cells	158	0	0	ACE2
056CO	CD8 T Cells	709	0	0	ACE2
056CO	cDCs	118	0	0	ACE2
056CO	Ciliated Cells	101	0	0	ACE2
056CO	Fibroblasts	44	0	0	ACE2
056CO	HAS1 High Fibroblasts	0	0	NA	ACE2
056CO	KRT5-/KRT17+	1	0	0	ACE2
056CO	Lymphatic Endothelial Cells	21	0	0	ACE2
056CO	Macrophages	1832	2	0.10917	ACE2
056CO	Mast Cells	18	0	0	ACE2
056CO	Mesothelial	7	0	0	ACE2
056CO	MUC5AC+	1	0	0	ACE2
056CO	MUC5B+	3	0	0	ACE2
056CO	Myofibroblasts	4	0	0	ACE2
056CO	NK Cells	175	0	0	ACE2
056CO	Pericytes	1	0	0	ACE2
056CO	Plasma Cells	85	0	0	ACE2
056CO	PLIN2+ Fibroblasts	0	0	NA	ACE2
056CO	PNEC/Ionocytes	6	0	0	ACE2
056CO	SCGB3A2+	3	0	0	ACE2
056CO	SCGB3A2+/SCGB1A1+	5	0	0	ACE2
056CO	Smooth Muscle Cells	1	0	0	ACE2
056CO	Transitional AT2	6	0	0	ACE2
056CO	Vascular Endothelial Cells	36	0	0	ACE2
063I-b	AT1	2	0	0	ACE2
063I-b	AT2	18	0	0	ACE2
063I-b	B Cells	3	0	0	ACE2
063I-b	Basal	17	1	5.88235	ACE2
063I-b	CD4 T Cells	15	0	0	ACE2
063I-b	CD8 T Cells	11	0	0	ACE2
063I-b	cDCs	72	0	0	ACE2
063I-b	Ciliated Cells	26	0	0	ACE2
063I-b	Fibroblasts	47	0	0	ACE2
063I-b	HAS1 High Fibroblasts	0	0	NA	ACE2
063I-b	KRT5-/KRT17+	1	0	0	ACE2
063I-b	Lymphatic Endothelial Cells	19	0	0	ACE2
063I-b	Macrophages	2340	2	0.0854701	ACE2
063I-b	Mast Cells	0	0	NA	ACE2
063I-b	Mesothelial	0	0	NA	ACE2
063I-b	MUC5AC+	0	0	NA	ACE2
063I-b	MUC5B+	9	0	0	ACE2
063I-b	Myofibroblasts	162	0	0	ACE2
063I-b	NK Cells	4	0	0	ACE2
063I-b	Pericytes	8	0	0	ACE2
063I-b	Plasma Cells	1	0	0	ACE2
063I-b	PLIN2+ Fibroblasts	0	0	NA	ACE2
063I-b	PNEC/Ionocytes	0	0	NA	ACE2
063I-b	SCGB3A2+	2	0	0	ACE2
063I-b	SCGB3A2+/SCGB1A1+	5	0	0	ACE2
063I-b	Smooth Muscle Cells	1	0	0	ACE2
063I-b	Transitional AT2	2	0	0	ACE2
063I-b	Vascular Endothelial Cells	96	2	2.08333	ACE2
065C	AT1	1	0	0	ACE2
065C	AT2	1	0	0	ACE2
065C	B Cells	20	0	0	ACE2
065C	Basal	2	1	50	ACE2
065C	CD4 T Cells	25	0	0	ACE2
065C	CD8 T Cells	16	0	0	ACE2
065C	cDCs	49	0	0	ACE2
065C	Ciliated Cells	26	0	0	ACE2
065C	Fibroblasts	8	0	0	ACE2
065C	HAS1 High Fibroblasts	0	0	NA	ACE2
065C	KRT5-/KRT17+	0	0	NA	ACE2
065C	Lymphatic Endothelial Cells	22	0	0	ACE2
065C	Macrophages	1326	3	0.226244	ACE2
065C	Mast Cells	0	0	NA	ACE2
065C	Mesothelial	1	0	0	ACE2
065C	MUC5AC+	0	0	NA	ACE2
065C	MUC5B+	2	0	0	ACE2
065C	Myofibroblasts	0	0	NA	ACE2
065C	NK Cells	19	0	0	ACE2
065C	Pericytes	0	0	NA	ACE2
065C	Plasma Cells	1	0	0	ACE2
065C	PLIN2+ Fibroblasts	4	0	0	ACE2
065C	PNEC/Ionocytes	1	0	0	ACE2
065C	SCGB3A2+	2	0	0	ACE2
065C	SCGB3A2+/SCGB1A1+	3	0	0	ACE2
065C	Smooth Muscle Cells	0	0	NA	ACE2
065C	Transitional AT2	1	0	0	ACE2
065C	Vascular Endothelial Cells	7	0	0	ACE2
084C	AT1	1	0	0	ACE2
084C	AT2	2	0	0	ACE2
084C	B Cells	3	0	0	ACE2
084C	Basal	0	0	NA	ACE2
084C	CD4 T Cells	7	0	0	ACE2
084C	CD8 T Cells	7	0	0	ACE2
084C	cDCs	14	0	0	ACE2
084C	Ciliated Cells	3	0	0	ACE2
084C	Fibroblasts	7	0	0	ACE2
084C	HAS1 High Fibroblasts	0	0	NA	ACE2
084C	KRT5-/KRT17+	0	0	NA	ACE2
084C	Lymphatic Endothelial Cells	5	0	0	ACE2
084C	Macrophages	360	1	0.277778	ACE2
084C	Mast Cells	0	0	NA	ACE2
084C	Mesothelial	0	0	NA	ACE2
084C	MUC5AC+	0	0	NA	ACE2
084C	MUC5B+	0	0	NA	ACE2
084C	Myofibroblasts	0	0	NA	ACE2
084C	NK Cells	6	0	0	ACE2
084C	Pericytes	0	0	NA	ACE2
084C	Plasma Cells	2	0	0	ACE2
084C	PLIN2+ Fibroblasts	0	0	NA	ACE2
084C	PNEC/Ionocytes	0	0	NA	ACE2
084C	SCGB3A2+	0	0	NA	ACE2
084C	SCGB3A2+/SCGB1A1+	2	0	0	ACE2
084C	Smooth Muscle Cells	1	0	0	ACE2
084C	Transitional AT2	0	0	NA	ACE2
084C	Vascular Endothelial Cells	9	1	11.1111	ACE2
092C	AT1	1	0	0	ACE2
092C	AT2	0	0	NA	ACE2
092C	B Cells	11	0	0	ACE2
092C	Basal	0	0	NA	ACE2
092C	CD4 T Cells	15	0	0	ACE2
092C	CD8 T Cells	41	0	0	ACE2
092C	cDCs	8	0	0	ACE2
092C	Ciliated Cells	0	0	NA	ACE2
092C	Fibroblasts	0	0	NA	ACE2
092C	HAS1 High Fibroblasts	0	0	NA	ACE2
092C	KRT5-/KRT17+	0	0	NA	ACE2
092C	Lymphatic Endothelial Cells	0	0	NA	ACE2
092C	Macrophages	3983	1	0.0251067	ACE2
092C	Mast Cells	0	0	NA	ACE2
092C	Mesothelial	0	0	NA	ACE2
092C	MUC5AC+	0	0	NA	ACE2
092C	MUC5B+	0	0	NA	ACE2
092C	Myofibroblasts	0	0	NA	ACE2
092C	NK Cells	35	0	0	ACE2
092C	Pericytes	0	0	NA	ACE2
092C	Plasma Cells	0	0	NA	ACE2
092C	PLIN2+ Fibroblasts	0	0	NA	ACE2
092C	PNEC/Ionocytes	0	0	NA	ACE2
092C	SCGB3A2+	0	0	NA	ACE2
092C	SCGB3A2+/SCGB1A1+	0	0	NA	ACE2
092C	Smooth Muscle Cells	0	0	NA	ACE2
092C	Transitional AT2	0	0	NA	ACE2
092C	Vascular Endothelial Cells	0	0	NA	ACE2
098C-a	AT1	8	0	0	ACE2
098C-a	AT2	68	0	0	ACE2
098C-a	B Cells	79	0	0	ACE2
098C-a	Basal	10	0	0	ACE2
098C-a	CD4 T Cells	118	0	0	ACE2
098C-a	CD8 T Cells	462	0	0	ACE2
098C-a	cDCs	68	0	0	ACE2
098C-a	Ciliated Cells	77	2	2.5974	ACE2
098C-a	Fibroblasts	50	0	0	ACE2
098C-a	HAS1 High Fibroblasts	1	0	0	ACE2
098C-a	KRT5-/KRT17+	5	0	0	ACE2
098C-a	Lymphatic Endothelial Cells	64	0	0	ACE2
098C-a	Macrophages	2534	1	0.0394633	ACE2
098C-a	Mast Cells	0	0	NA	ACE2
098C-a	Mesothelial	3	0	0	ACE2
098C-a	MUC5AC+	1	0	0	ACE2
098C-a	MUC5B+	11	1	9.09091	ACE2
098C-a	Myofibroblasts	0	0	NA	ACE2
098C-a	NK Cells	136	1	0.735294	ACE2
098C-a	Pericytes	0	0	NA	ACE2
098C-a	Plasma Cells	3	0	0	ACE2
098C-a	PLIN2+ Fibroblasts	25	0	0	ACE2
098C-a	PNEC/Ionocytes	1	0	0	ACE2
098C-a	SCGB3A2+	2	0	0	ACE2
098C-a	SCGB3A2+/SCGB1A1+	12	0	0	ACE2
098C-a	Smooth Muscle Cells	0	0	NA	ACE2
098C-a	Transitional AT2	1	0	0	ACE2
098C-a	Vascular Endothelial Cells	55	1	1.81818	ACE2
098C-b	AT1	3	0	0	ACE2
098C-b	AT2	52	0	0	ACE2
098C-b	B Cells	63	0	0	ACE2
098C-b	Basal	7	0	0	ACE2
098C-b	CD4 T Cells	71	0	0	ACE2
098C-b	CD8 T Cells	329	0	0	ACE2
098C-b	cDCs	78	0	0	ACE2
098C-b	Ciliated Cells	79	2	2.53165	ACE2
098C-b	Fibroblasts	64	0	0	ACE2
098C-b	HAS1 High Fibroblasts	3	0	0	ACE2
098C-b	KRT5-/KRT17+	4	0	0	ACE2
098C-b	Lymphatic Endothelial Cells	59	0	0	ACE2
098C-b	Macrophages	2904	0	0	ACE2
098C-b	Mast Cells	1	0	0	ACE2
098C-b	Mesothelial	3	0	0	ACE2
098C-b	MUC5AC+	0	0	NA	ACE2
098C-b	MUC5B+	5	0	0	ACE2
098C-b	Myofibroblasts	0	0	NA	ACE2
098C-b	NK Cells	77	0	0	ACE2
098C-b	Pericytes	2	0	0	ACE2
098C-b	Plasma Cells	4	0	0	ACE2
098C-b	PLIN2+ Fibroblasts	25	0	0	ACE2
098C-b	PNEC/Ionocytes	2	0	0	ACE2
098C-b	SCGB3A2+	3	0	0	ACE2
098C-b	SCGB3A2+/SCGB1A1+	8	0	0	ACE2
098C-b	Smooth Muscle Cells	1	0	0	ACE2
098C-b	Transitional AT2	1	0	0	ACE2
098C-b	Vascular Endothelial Cells	36	1	2.77778	ACE2
123I	AT1	1	0	0	ACE2
123I	AT2	15	0	0	ACE2
123I	B Cells	149	0	0	ACE2
123I	Basal	8	0	0	ACE2
123I	CD4 T Cells	94	0	0	ACE2
123I	CD8 T Cells	76	0	0	ACE2
123I	cDCs	30	0	0	ACE2
123I	Ciliated Cells	64	2	3.125	ACE2
123I	Fibroblasts	48	0	0	ACE2
123I	HAS1 High Fibroblasts	9	0	0	ACE2
123I	KRT5-/KRT17+	2	0	0	ACE2
123I	Lymphatic Endothelial Cells	3	0	0	ACE2
123I	Macrophages	1054	2	0.189753	ACE2
123I	Mast Cells	0	0	NA	ACE2
123I	Mesothelial	4	0	0	ACE2
123I	MUC5AC+	4	0	0	ACE2
123I	MUC5B+	6	0	0	ACE2
123I	Myofibroblasts	3	0	0	ACE2
123I	NK Cells	67	0	0	ACE2
123I	Pericytes	8	0	0	ACE2
123I	Plasma Cells	5	0	0	ACE2
123I	PLIN2+ Fibroblasts	5	0	0	ACE2
123I	PNEC/Ionocytes	0	0	NA	ACE2
123I	SCGB3A2+	12	0	0	ACE2
123I	SCGB3A2+/SCGB1A1+	4	0	0	ACE2
123I	Smooth Muscle Cells	0	0	NA	ACE2
123I	Transitional AT2	2	0	0	ACE2
123I	Vascular Endothelial Cells	39	0	0	ACE2
133C-a	AT1	55	1	1.81818	ACE2
133C-a	AT2	1679	21	1.25074	ACE2
133C-a	B Cells	41	0	0	ACE2
133C-a	Basal	5	0	0	ACE2
133C-a	CD4 T Cells	116	0	0	ACE2
133C-a	CD8 T Cells	263	0	0	ACE2
133C-a	cDCs	96	0	0	ACE2
133C-a	Ciliated Cells	23	0	0	ACE2
133C-a	Fibroblasts	1	0	0	ACE2
133C-a	HAS1 High Fibroblasts	0	0	NA	ACE2
133C-a	KRT5-/KRT17+	0	0	NA	ACE2
133C-a	Lymphatic Endothelial Cells	18	0	0	ACE2
133C-a	Macrophages	5274	1	0.0189609	ACE2
133C-a	Mast Cells	6	0	0	ACE2
133C-a	Mesothelial	0	0	NA	ACE2
133C-a	MUC5AC+	1	0	0	ACE2
133C-a	MUC5B+	6	0	0	ACE2
133C-a	Myofibroblasts	0	0	NA	ACE2
133C-a	NK Cells	102	0	0	ACE2
133C-a	Pericytes	0	0	NA	ACE2
133C-a	Plasma Cells	16	0	0	ACE2
133C-a	PLIN2+ Fibroblasts	0	0	NA	ACE2
133C-a	PNEC/Ionocytes	1	0	0	ACE2
133C-a	SCGB3A2+	19	1	5.26316	ACE2
133C-a	SCGB3A2+/SCGB1A1+	8	0	0	ACE2
133C-a	Smooth Muscle Cells	1	0	0	ACE2
133C-a	Transitional AT2	52	1	1.92308	ACE2
133C-a	Vascular Endothelial Cells	36	2	5.55556	ACE2
135I-a	AT1	0	0	NA	ACE2
135I-a	AT2	32	1	3.125	ACE2
135I-a	B Cells	88	0	0	ACE2
135I-a	Basal	14	2	14.2857	ACE2
135I-a	CD4 T Cells	62	0	0	ACE2
135I-a	CD8 T Cells	174	0	0	ACE2
135I-a	cDCs	143	1	0.699301	ACE2
135I-a	Ciliated Cells	168	1	0.595238	ACE2
135I-a	Fibroblasts	23	0	0	ACE2
135I-a	HAS1 High Fibroblasts	0	0	NA	ACE2
135I-a	KRT5-/KRT17+	22	0	0	ACE2
135I-a	Lymphatic Endothelial Cells	2	0	0	ACE2
135I-a	Macrophages	2021	6	0.296883	ACE2
135I-a	Mast Cells	5	0	0	ACE2
135I-a	Mesothelial	4	0	0	ACE2
135I-a	MUC5AC+	4	0	0	ACE2
135I-a	MUC5B+	45	1	2.22222	ACE2
135I-a	Myofibroblasts	3	0	0	ACE2
135I-a	NK Cells	52	0	0	ACE2
135I-a	Pericytes	0	0	NA	ACE2
135I-a	Plasma Cells	3	0	0	ACE2
135I-a	PLIN2+ Fibroblasts	11	0	0	ACE2
135I-a	PNEC/Ionocytes	7	0	0	ACE2
135I-a	SCGB3A2+	29	1	3.44828	ACE2
135I-a	SCGB3A2+/SCGB1A1+	35	1	2.85714	ACE2
135I-a	Smooth Muscle Cells	0	0	NA	ACE2
135I-a	Transitional AT2	3	0	0	ACE2
135I-a	Vascular Endothelial Cells	11	1	9.09091	ACE2
135I-b	AT1	0	0	NA	ACE2
135I-b	AT2	25	0	0	ACE2
135I-b	B Cells	97	0	0	ACE2
135I-b	Basal	14	0	0	ACE2
135I-b	CD4 T Cells	58	0	0	ACE2
135I-b	CD8 T Cells	191	0	0	ACE2
135I-b	cDCs	146	0	0	ACE2
135I-b	Ciliated Cells	157	0	0	ACE2
135I-b	Fibroblasts	30	0	0	ACE2
135I-b	HAS1 High Fibroblasts	0	0	NA	ACE2
135I-b	KRT5-/KRT17+	36	1	2.77778	ACE2
135I-b	Lymphatic Endothelial Cells	2	0	0	ACE2
135I-b	Macrophages	1907	2	0.104877	ACE2
135I-b	Mast Cells	6	0	0	ACE2
135I-b	Mesothelial	2	0	0	ACE2
135I-b	MUC5AC+	8	0	0	ACE2
135I-b	MUC5B+	50	2	4	ACE2
135I-b	Myofibroblasts	1	0	0	ACE2
135I-b	NK Cells	60	0	0	ACE2
135I-b	Pericytes	0	0	NA	ACE2
135I-b	Plasma Cells	4	0	0	ACE2
135I-b	PLIN2+ Fibroblasts	10	0	0	ACE2
135I-b	PNEC/Ionocytes	5	0	0	ACE2
135I-b	SCGB3A2+	44	0	0	ACE2
135I-b	SCGB3A2+/SCGB1A1+	32	0	0	ACE2
135I-b	Smooth Muscle Cells	0	0	NA	ACE2
135I-b	Transitional AT2	2	0	0	ACE2
135I-b	Vascular Endothelial Cells	10	0	0	ACE2
137C	AT1	1	0	0	ACE2
137C	AT2	4	0	0	ACE2
137C	B Cells	22	0	0	ACE2
137C	Basal	0	0	NA	ACE2
137C	CD4 T Cells	28	0	0	ACE2
137C	CD8 T Cells	53	0	0	ACE2
137C	cDCs	11	1	9.09091	ACE2
137C	Ciliated Cells	5	0	0	ACE2
137C	Fibroblasts	11	0	0	ACE2
137C	HAS1 High Fibroblasts	0	0	NA	ACE2
137C	KRT5-/KRT17+	0	0	NA	ACE2
137C	Lymphatic Endothelial Cells	5	0	0	ACE2
137C	Macrophages	717	0	0	ACE2
137C	Mast Cells	0	0	NA	ACE2
137C	Mesothelial	0	0	NA	ACE2
137C	MUC5AC+	0	0	NA	ACE2
137C	MUC5B+	0	0	NA	ACE2
137C	Myofibroblasts	0	0	NA	ACE2
137C	NK Cells	87	0	0	ACE2
137C	Pericytes	0	0	NA	ACE2
137C	Plasma Cells	3	0	0	ACE2
137C	PLIN2+ Fibroblasts	3	0	0	ACE2
137C	PNEC/Ionocytes	0	0	NA	ACE2
137C	SCGB3A2+	0	0	NA	ACE2
137C	SCGB3A2+/SCGB1A1+	0	0	NA	ACE2
137C	Smooth Muscle Cells	0	0	NA	ACE2
137C	Transitional AT2	0	0	NA	ACE2
137C	Vascular Endothelial Cells	4	0	0	ACE2
137C-a	AT1	16	0	0	ACE2
137C-a	AT2	60	0	0	ACE2
137C-a	B Cells	3	0	0	ACE2
137C-a	Basal	4	0	0	ACE2
137C-a	CD4 T Cells	25	0	0	ACE2
137C-a	CD8 T Cells	67	0	0	ACE2
137C-a	cDCs	45	0	0	ACE2
137C-a	Ciliated Cells	52	0	0	ACE2
137C-a	Fibroblasts	73	0	0	ACE2
137C-a	HAS1 High Fibroblasts	8	0	0	ACE2
137C-a	KRT5-/KRT17+	5	0	0	ACE2
137C-a	Lymphatic Endothelial Cells	74	0	0	ACE2
137C-a	Macrophages	1419	3	0.211416	ACE2
137C-a	Mast Cells	0	0	NA	ACE2
137C-a	Mesothelial	0	0	NA	ACE2
137C-a	MUC5AC+	0	0	NA	ACE2
137C-a	MUC5B+	3	0	0	ACE2
137C-a	Myofibroblasts	0	0	NA	ACE2
137C-a	NK Cells	12	0	0	ACE2
137C-a	Pericytes	0	0	NA	ACE2
137C-a	Plasma Cells	1	0	0	ACE2
137C-a	PLIN2+ Fibroblasts	2	0	0	ACE2
137C-a	PNEC/Ionocytes	2	0	0	ACE2
137C-a	SCGB3A2+	2	0	0	ACE2
137C-a	SCGB3A2+/SCGB1A1+	11	0	0	ACE2
137C-a	Smooth Muscle Cells	1	0	0	ACE2
137C-a	Transitional AT2	7	0	0	ACE2
137C-a	Vascular Endothelial Cells	66	0	0	ACE2
137C-b	AT1	12	0	0	ACE2
137C-b	AT2	73	0	0	ACE2
137C-b	B Cells	2	0	0	ACE2
137C-b	Basal	4	0	0	ACE2
137C-b	CD4 T Cells	19	0	0	ACE2
137C-b	CD8 T Cells	64	0	0	ACE2
137C-b	cDCs	46	0	0	ACE2
137C-b	Ciliated Cells	60	1	1.66667	ACE2
137C-b	Fibroblasts	81	1	1.23457	ACE2
137C-b	HAS1 High Fibroblasts	3	0	0	ACE2
137C-b	KRT5-/KRT17+	7	0	0	ACE2
137C-b	Lymphatic Endothelial Cells	72	0	0	ACE2
137C-b	Macrophages	1463	4	0.273411	ACE2
137C-b	Mast Cells	0	0	NA	ACE2
137C-b	Mesothelial	0	0	NA	ACE2
137C-b	MUC5AC+	0	0	NA	ACE2
137C-b	MUC5B+	1	0	0	ACE2
137C-b	Myofibroblasts	0	0	NA	ACE2
137C-b	NK Cells	22	0	0	ACE2
137C-b	Pericytes	0	0	NA	ACE2
137C-b	Plasma Cells	0	0	NA	ACE2
137C-b	PLIN2+ Fibroblasts	9	0	0	ACE2
137C-b	PNEC/Ionocytes	0	0	NA	ACE2
137C-b	SCGB3A2+	7	0	0	ACE2
137C-b	SCGB3A2+/SCGB1A1+	11	0	0	ACE2
137C-b	Smooth Muscle Cells	0	0	NA	ACE2
137C-b	Transitional AT2	10	0	0	ACE2
137C-b	Vascular Endothelial Cells	81	0	0	ACE2
138I	AT1	0	0	NA	ACE2
138I	AT2	2	0	0	ACE2
138I	B Cells	1	0	0	ACE2
138I	Basal	3	0	0	ACE2
138I	CD4 T Cells	14	0	0	ACE2
138I	CD8 T Cells	2	0	0	ACE2
138I	cDCs	0	0	NA	ACE2
138I	Ciliated Cells	1	0	0	ACE2
138I	Fibroblasts	7	0	0	ACE2
138I	HAS1 High Fibroblasts	1	0	0	ACE2
138I	KRT5-/KRT17+	0	0	NA	ACE2
138I	Lymphatic Endothelial Cells	0	0	NA	ACE2
138I	Macrophages	146	2	1.36986	ACE2
138I	Mast Cells	0	0	NA	ACE2
138I	Mesothelial	0	0	NA	ACE2
138I	MUC5AC+	0	0	NA	ACE2
138I	MUC5B+	1	0	0	ACE2
138I	Myofibroblasts	3	0	0	ACE2
138I	NK Cells	1	0	0	ACE2
138I	Pericytes	1	0	0	ACE2
138I	Plasma Cells	0	0	NA	ACE2
138I	PLIN2+ Fibroblasts	2	0	0	ACE2
138I	PNEC/Ionocytes	0	0	NA	ACE2
138I	SCGB3A2+	0	0	NA	ACE2
138I	SCGB3A2+/SCGB1A1+	1	0	0	ACE2
138I	Smooth Muscle Cells	1	0	0	ACE2
138I	Transitional AT2	0	0	NA	ACE2
138I	Vascular Endothelial Cells	4	0	0	ACE2
138I-a	AT1	0	0	NA	ACE2
138I-a	AT2	22	0	0	ACE2
138I-a	B Cells	57	0	0	ACE2
138I-a	Basal	24	0	0	ACE2
138I-a	CD4 T Cells	143	0	0	ACE2
138I-a	CD8 T Cells	180	0	0	ACE2
138I-a	cDCs	122	0	0	ACE2
138I-a	Ciliated Cells	74	2	2.7027	ACE2
138I-a	Fibroblasts	143	0	0	ACE2
138I-a	HAS1 High Fibroblasts	8	0	0	ACE2
138I-a	KRT5-/KRT17+	13	0	0	ACE2
138I-a	Lymphatic Endothelial Cells	24	0	0	ACE2
138I-a	Macrophages	1781	1	0.0561482	ACE2
138I-a	Mast Cells	12	0	0	ACE2
138I-a	Mesothelial	0	0	NA	ACE2
138I-a	MUC5AC+	6	0	0	ACE2
138I-a	MUC5B+	37	1	2.7027	ACE2
138I-a	Myofibroblasts	33	0	0	ACE2
138I-a	NK Cells	50	0	0	ACE2
138I-a	Pericytes	39	0	0	ACE2
138I-a	Plasma Cells	5	0	0	ACE2
138I-a	PLIN2+ Fibroblasts	62	0	0	ACE2
138I-a	PNEC/Ionocytes	2	0	0	ACE2
138I-a	SCGB3A2+	11	0	0	ACE2
138I-a	SCGB3A2+/SCGB1A1+	23	0	0	ACE2
138I-a	Smooth Muscle Cells	23	0	0	ACE2
138I-a	Transitional AT2	4	0	0	ACE2
138I-a	Vascular Endothelial Cells	169	3	1.77515	ACE2
145I-a	AT1	5	0	0	ACE2
145I-a	AT2	21	0	0	ACE2
145I-a	B Cells	97	0	0	ACE2
145I-a	Basal	4	0	0	ACE2
145I-a	CD4 T Cells	128	0	0	ACE2
145I-a	CD8 T Cells	570	0	0	ACE2
145I-a	cDCs	357	0	0	ACE2
145I-a	Ciliated Cells	224	0	0	ACE2
145I-a	Fibroblasts	5	1	20	ACE2
145I-a	HAS1 High Fibroblasts	0	0	NA	ACE2
145I-a	KRT5-/KRT17+	4	0	0	ACE2
145I-a	Lymphatic Endothelial Cells	1	0	0	ACE2
145I-a	Macrophages	2606	0	0	ACE2
145I-a	Mast Cells	13	0	0	ACE2
145I-a	Mesothelial	2	0	0	ACE2
145I-a	MUC5AC+	0	0	NA	ACE2
145I-a	MUC5B+	4	0	0	ACE2
145I-a	Myofibroblasts	0	0	NA	ACE2
145I-a	NK Cells	127	0	0	ACE2
145I-a	Pericytes	0	0	NA	ACE2
145I-a	Plasma Cells	2	0	0	ACE2
145I-a	PLIN2+ Fibroblasts	0	0	NA	ACE2
145I-a	PNEC/Ionocytes	6	0	0	ACE2
145I-a	SCGB3A2+	23	0	0	ACE2
145I-a	SCGB3A2+/SCGB1A1+	15	1	6.66667	ACE2
145I-a	Smooth Muscle Cells	1	0	0	ACE2
145I-a	Transitional AT2	6	0	0	ACE2
145I-a	Vascular Endothelial Cells	8	0	0	ACE2
152CO	AT1	0	0	NA	ACE2
152CO	AT2	0	0	NA	ACE2
152CO	B Cells	0	0	NA	ACE2
152CO	Basal	0	0	NA	ACE2
152CO	CD4 T Cells	19	0	0	ACE2
152CO	CD8 T Cells	0	0	NA	ACE2
152CO	cDCs	2	0	0	ACE2
152CO	Ciliated Cells	0	0	NA	ACE2
152CO	Fibroblasts	1	0	0	ACE2
152CO	HAS1 High Fibroblasts	0	0	NA	ACE2
152CO	KRT5-/KRT17+	0	0	NA	ACE2
152CO	Lymphatic Endothelial Cells	0	0	NA	ACE2
152CO	Macrophages	45	1	2.22222	ACE2
152CO	Mast Cells	0	0	NA	ACE2
152CO	Mesothelial	2	0	0	ACE2
152CO	MUC5AC+	0	0	NA	ACE2
152CO	MUC5B+	0	0	NA	ACE2
152CO	Myofibroblasts	0	0	NA	ACE2
152CO	NK Cells	2	0	0	ACE2
152CO	Pericytes	0	0	NA	ACE2
152CO	Plasma Cells	1	0	0	ACE2
152CO	PLIN2+ Fibroblasts	0	0	NA	ACE2
152CO	PNEC/Ionocytes	0	0	NA	ACE2
152CO	SCGB3A2+	0	0	NA	ACE2
152CO	SCGB3A2+/SCGB1A1+	1	0	0	ACE2
152CO	Smooth Muscle Cells	0	0	NA	ACE2
152CO	Transitional AT2	0	0	NA	ACE2
152CO	Vascular Endothelial Cells	2	0	0	ACE2
152CO-a	AT1	21	0	0	ACE2
152CO-a	AT2	111	0	0	ACE2
152CO-a	B Cells	12	0	0	ACE2
152CO-a	Basal	0	0	NA	ACE2
152CO-a	CD4 T Cells	102	1	0.980392	ACE2
152CO-a	CD8 T Cells	117	0	0	ACE2
152CO-a	cDCs	125	0	0	ACE2
152CO-a	Ciliated Cells	8	0	0	ACE2
152CO-a	Fibroblasts	103	0	0	ACE2
152CO-a	HAS1 High Fibroblasts	1	0	0	ACE2
152CO-a	KRT5-/KRT17+	1	0	0	ACE2
152CO-a	Lymphatic Endothelial Cells	62	0	0	ACE2
152CO-a	Macrophages	2630	4	0.152091	ACE2
152CO-a	Mast Cells	20	0	0	ACE2
152CO-a	Mesothelial	19	0	0	ACE2
152CO-a	MUC5AC+	0	0	NA	ACE2
152CO-a	MUC5B+	2	0	0	ACE2
152CO-a	Myofibroblasts	11	0	0	ACE2
152CO-a	NK Cells	22	0	0	ACE2
152CO-a	Pericytes	13	0	0	ACE2
152CO-a	Plasma Cells	30	0	0	ACE2
152CO-a	PLIN2+ Fibroblasts	0	0	NA	ACE2
152CO-a	PNEC/Ionocytes	1	0	0	ACE2
152CO-a	SCGB3A2+	2	0	0	ACE2
152CO-a	SCGB3A2+/SCGB1A1+	7	0	0	ACE2
152CO-a	Smooth Muscle Cells	3	0	0	ACE2
152CO-a	Transitional AT2	9	0	0	ACE2
152CO-a	Vascular Endothelial Cells	68	2	2.94118	ACE2
153CO-a	AT1	0	0	NA	ACE2
153CO-a	AT2	4	0	0	ACE2
153CO-a	B Cells	3	0	0	ACE2
153CO-a	Basal	1	0	0	ACE2
153CO-a	CD4 T Cells	20	0	0	ACE2
153CO-a	CD8 T Cells	9	0	0	ACE2
153CO-a	cDCs	25	0	0	ACE2
153CO-a	Ciliated Cells	20	0	0	ACE2
153CO-a	Fibroblasts	22	0	0	ACE2
153CO-a	HAS1 High Fibroblasts	0	0	NA	ACE2
153CO-a	KRT5-/KRT17+	4	0	0	ACE2
153CO-a	Lymphatic Endothelial Cells	28	0	0	ACE2
153CO-a	Macrophages	1118	3	0.268336	ACE2
153CO-a	Mast Cells	0	0	NA	ACE2
153CO-a	Mesothelial	7	0	0	ACE2
153CO-a	MUC5AC+	0	0	NA	ACE2
153CO-a	MUC5B+	4	0	0	ACE2
153CO-a	Myofibroblasts	2	0	0	ACE2
153CO-a	NK Cells	5	0	0	ACE2
153CO-a	Pericytes	1	0	0	ACE2
153CO-a	Plasma Cells	1	0	0	ACE2
153CO-a	PLIN2+ Fibroblasts	4	0	0	ACE2
153CO-a	PNEC/Ionocytes	0	0	NA	ACE2
153CO-a	SCGB3A2+	4	0	0	ACE2
153CO-a	SCGB3A2+/SCGB1A1+	3	0	0	ACE2
153CO-a	Smooth Muscle Cells	0	0	NA	ACE2
153CO-a	Transitional AT2	1	0	0	ACE2
153CO-a	Vascular Endothelial Cells	9	0	0	ACE2
157I	AT1	0	0	NA	ACE2
157I	AT2	10	0	0	ACE2
157I	B Cells	38	0	0	ACE2
157I	Basal	1	0	0	ACE2
157I	CD4 T Cells	27	0	0	ACE2
157I	CD8 T Cells	21	0	0	ACE2
157I	cDCs	33	0	0	ACE2
157I	Ciliated Cells	17	0	0	ACE2
157I	Fibroblasts	5	0	0	ACE2
157I	HAS1 High Fibroblasts	0	0	NA	ACE2
157I	KRT5-/KRT17+	3	0	0	ACE2
157I	Lymphatic Endothelial Cells	1	0	0	ACE2
157I	Macrophages	336	2	0.595238	ACE2
157I	Mast Cells	2	0	0	ACE2
157I	Mesothelial	0	0	NA	ACE2
157I	MUC5AC+	0	0	NA	ACE2
157I	MUC5B+	5	0	0	ACE2
157I	Myofibroblasts	0	0	NA	ACE2
157I	NK Cells	23	0	0	ACE2
157I	Pericytes	0	0	NA	ACE2
157I	Plasma Cells	2	0	0	ACE2
157I	PLIN2+ Fibroblasts	0	0	NA	ACE2
157I	PNEC/Ionocytes	0	0	NA	ACE2
157I	SCGB3A2+	6	0	0	ACE2
157I	SCGB3A2+/SCGB1A1+	2	0	0	ACE2
157I	Smooth Muscle Cells	0	0	NA	ACE2
157I	Transitional AT2	0	0	NA	ACE2
157I	Vascular Endothelial Cells	4	0	0	ACE2
157I-a	AT1	1	0	0	ACE2
157I-a	AT2	47	1	2.12766	ACE2
157I-a	B Cells	168	0	0	ACE2
157I-a	Basal	14	0	0	ACE2
157I-a	CD4 T Cells	117	0	0	ACE2
157I-a	CD8 T Cells	189	0	0	ACE2
157I-a	cDCs	163	0	0	ACE2
157I-a	Ciliated Cells	175	1	0.571429	ACE2
157I-a	Fibroblasts	9	0	0	ACE2
157I-a	HAS1 High Fibroblasts	0	0	NA	ACE2
157I-a	KRT5-/KRT17+	4	0	0	ACE2
157I-a	Lymphatic Endothelial Cells	12	0	0	ACE2
157I-a	Macrophages	1734	1	0.0576701	ACE2
157I-a	Mast Cells	12	0	0	ACE2
157I-a	Mesothelial	1	0	0	ACE2
157I-a	MUC5AC+	0	0	NA	ACE2
157I-a	MUC5B+	60	0	0	ACE2
157I-a	Myofibroblasts	2	0	0	ACE2
157I-a	NK Cells	89	0	0	ACE2
157I-a	Pericytes	2	0	0	ACE2
157I-a	Plasma Cells	6	0	0	ACE2
157I-a	PLIN2+ Fibroblasts	2	0	0	ACE2
157I-a	PNEC/Ionocytes	5	0	0	ACE2
157I-a	SCGB3A2+	54	0	0	ACE2
157I-a	SCGB3A2+/SCGB1A1+	22	0	0	ACE2
157I-a	Smooth Muscle Cells	1	0	0	ACE2
157I-a	Transitional AT2	2	0	0	ACE2
157I-a	Vascular Endothelial Cells	30	0	0	ACE2
157I-b	AT1	1	0	0	ACE2
157I-b	AT2	67	2	2.98507	ACE2
157I-b	B Cells	181	0	0	ACE2
157I-b	Basal	14	0	0	ACE2
157I-b	CD4 T Cells	100	0	0	ACE2
157I-b	CD8 T Cells	193	0	0	ACE2
157I-b	cDCs	147	0	0	ACE2
157I-b	Ciliated Cells	175	1	0.571429	ACE2
157I-b	Fibroblasts	12	0	0	ACE2
157I-b	HAS1 High Fibroblasts	0	0	NA	ACE2
157I-b	KRT5-/KRT17+	11	0	0	ACE2
157I-b	Lymphatic Endothelial Cells	5	1	20	ACE2
157I-b	Macrophages	1866	0	0	ACE2
157I-b	Mast Cells	15	0	0	ACE2
157I-b	Mesothelial	0	0	NA	ACE2
157I-b	MUC5AC+	0	0	NA	ACE2
157I-b	MUC5B+	45	1	2.22222	ACE2
157I-b	Myofibroblasts	3	0	0	ACE2
157I-b	NK Cells	100	0	0	ACE2
157I-b	Pericytes	4	0	0	ACE2
157I-b	Plasma Cells	4	0	0	ACE2
157I-b	PLIN2+ Fibroblasts	2	0	0	ACE2
157I-b	PNEC/Ionocytes	9	0	0	ACE2
157I-b	SCGB3A2+	40	1	2.5	ACE2
157I-b	SCGB3A2+/SCGB1A1+	28	1	3.57143	ACE2
157I-b	Smooth Muscle Cells	2	0	0	ACE2
157I-b	Transitional AT2	1	0	0	ACE2
157I-b	Vascular Endothelial Cells	31	0	0	ACE2
158I-b	AT1	3	0	0	ACE2
158I-b	AT2	154	2	1.2987	ACE2
158I-b	B Cells	13	0	0	ACE2
158I-b	Basal	33	1	3.0303	ACE2
158I-b	CD4 T Cells	228	0	0	ACE2
158I-b	CD8 T Cells	821	0	0	ACE2
158I-b	cDCs	119	0	0	ACE2
158I-b	Ciliated Cells	234	1	0.42735	ACE2
158I-b	Fibroblasts	25	0	0	ACE2
158I-b	HAS1 High Fibroblasts	0	0	NA	ACE2
158I-b	KRT5-/KRT17+	6	0	0	ACE2
158I-b	Lymphatic Endothelial Cells	16	0	0	ACE2
158I-b	Macrophages	3710	0	0	ACE2
158I-b	Mast Cells	19	0	0	ACE2
158I-b	Mesothelial	5	0	0	ACE2
158I-b	MUC5AC+	6	0	0	ACE2
158I-b	MUC5B+	7	0	0	ACE2
158I-b	Myofibroblasts	7	0	0	ACE2
158I-b	NK Cells	81	0	0	ACE2
158I-b	Pericytes	5	0	0	ACE2
158I-b	Plasma Cells	0	0	NA	ACE2
158I-b	PLIN2+ Fibroblasts	13	0	0	ACE2
158I-b	PNEC/Ionocytes	8	0	0	ACE2
158I-b	SCGB3A2+	34	0	0	ACE2
158I-b	SCGB3A2+/SCGB1A1+	34	0	0	ACE2
158I-b	Smooth Muscle Cells	12	0	0	ACE2
158I-b	Transitional AT2	8	0	0	ACE2
158I-b	Vascular Endothelial Cells	67	0	0	ACE2
160C	AT1	6	0	0	ACE2
160C	AT2	49	0	0	ACE2
160C	B Cells	5	0	0	ACE2
160C	Basal	1	0	0	ACE2
160C	CD4 T Cells	58	0	0	ACE2
160C	CD8 T Cells	111	0	0	ACE2
160C	cDCs	44	0	0	ACE2
160C	Ciliated Cells	74	0	0	ACE2
160C	Fibroblasts	40	0	0	ACE2
160C	HAS1 High Fibroblasts	0	0	NA	ACE2
160C	KRT5-/KRT17+	0	0	NA	ACE2
160C	Lymphatic Endothelial Cells	15	0	0	ACE2
160C	Macrophages	3699	2	0.0540687	ACE2
160C	Mast Cells	2	0	0	ACE2
160C	Mesothelial	0	0	NA	ACE2
160C	MUC5AC+	0	0	NA	ACE2
160C	MUC5B+	1	0	0	ACE2
160C	Myofibroblasts	1	0	0	ACE2
160C	NK Cells	47	0	0	ACE2
160C	Pericytes	1	0	0	ACE2
160C	Plasma Cells	14	0	0	ACE2
160C	PLIN2+ Fibroblasts	7	0	0	ACE2
160C	PNEC/Ionocytes	0	0	NA	ACE2
160C	SCGB3A2+	6	0	0	ACE2
160C	SCGB3A2+/SCGB1A1+	3	0	0	ACE2
160C	Smooth Muscle Cells	3	0	0	ACE2
160C	Transitional AT2	6	0	0	ACE2
160C	Vascular Endothelial Cells	28	0	0	ACE2
166I-a	AT1	10	0	0	ACE2
166I-a	AT2	71	1	1.40845	ACE2
166I-a	B Cells	8	0	0	ACE2
166I-a	Basal	9	0	0	ACE2
166I-a	CD4 T Cells	59	0	0	ACE2
166I-a	CD8 T Cells	36	0	0	ACE2
166I-a	cDCs	62	0	0	ACE2
166I-a	Ciliated Cells	182	0	0	ACE2
166I-a	Fibroblasts	45	0	0	ACE2
166I-a	HAS1 High Fibroblasts	2	0	0	ACE2
166I-a	KRT5-/KRT17+	14	0	0	ACE2
166I-a	Lymphatic Endothelial Cells	25	0	0	ACE2
166I-a	Macrophages	3674	5	0.136091	ACE2
166I-a	Mast Cells	10	0	0	ACE2
166I-a	Mesothelial	17	0	0	ACE2
166I-a	MUC5AC+	0	0	NA	ACE2
166I-a	MUC5B+	15	0	0	ACE2
166I-a	Myofibroblasts	10	0	0	ACE2
166I-a	NK Cells	13	0	0	ACE2
166I-a	Pericytes	1	0	0	ACE2
166I-a	Plasma Cells	4	0	0	ACE2
166I-a	PLIN2+ Fibroblasts	3	0	0	ACE2
166I-a	PNEC/Ionocytes	3	0	0	ACE2
166I-a	SCGB3A2+	9	0	0	ACE2
166I-a	SCGB3A2+/SCGB1A1+	7	0	0	ACE2
166I-a	Smooth Muscle Cells	2	0	0	ACE2
166I-a	Transitional AT2	10	0	0	ACE2
166I-a	Vascular Endothelial Cells	108	2	1.85185	ACE2
174I-a	AT1	0	0	NA	ACE2
174I-a	AT2	43	0	0	ACE2
174I-a	B Cells	483	0	0	ACE2
174I-a	Basal	30	0	0	ACE2
174I-a	CD4 T Cells	280	0	0	ACE2
174I-a	CD8 T Cells	263	1	0.380228	ACE2
174I-a	cDCs	421	1	0.23753	ACE2
174I-a	Ciliated Cells	201	1	0.497512	ACE2
174I-a	Fibroblasts	59	0	0	ACE2
174I-a	HAS1 High Fibroblasts	1	0	0	ACE2
174I-a	KRT5-/KRT17+	37	0	0	ACE2
174I-a	Lymphatic Endothelial Cells	29	0	0	ACE2
174I-a	Macrophages	3070	2	0.0651466	ACE2
174I-a	Mast Cells	37	0	0	ACE2
174I-a	Mesothelial	4	0	0	ACE2
174I-a	MUC5AC+	5	0	0	ACE2
174I-a	MUC5B+	49	0	0	ACE2
174I-a	Myofibroblasts	10	0	0	ACE2
174I-a	NK Cells	163	1	0.613497	ACE2
174I-a	Pericytes	5	0	0	ACE2
174I-a	Plasma Cells	17	0	0	ACE2
174I-a	PLIN2+ Fibroblasts	9	0	0	ACE2
174I-a	PNEC/Ionocytes	9	0	0	ACE2
174I-a	SCGB3A2+	35	1	2.85714	ACE2
174I-a	SCGB3A2+/SCGB1A1+	42	0	0	ACE2
174I-a	Smooth Muscle Cells	0	0	NA	ACE2
174I-a	Transitional AT2	5	0	0	ACE2
174I-a	Vascular Endothelial Cells	53	0	0	ACE2
177I	AT1	4	0	0	ACE2
177I	AT2	46	0	0	ACE2
177I	B Cells	1	0	0	ACE2
177I	Basal	18	0	0	ACE2
177I	CD4 T Cells	76	0	0	ACE2
177I	CD8 T Cells	187	0	0	ACE2
177I	cDCs	163	0	0	ACE2
177I	Ciliated Cells	115	0	0	ACE2
177I	Fibroblasts	33	0	0	ACE2
177I	HAS1 High Fibroblasts	3	0	0	ACE2
177I	KRT5-/KRT17+	4	0	0	ACE2
177I	Lymphatic Endothelial Cells	16	0	0	ACE2
177I	Macrophages	3400	1	0.0294118	ACE2
177I	Mast Cells	9	0	0	ACE2
177I	Mesothelial	37	0	0	ACE2
177I	MUC5AC+	2	0	0	ACE2
177I	MUC5B+	23	1	4.34783	ACE2
177I	Myofibroblasts	1	0	0	ACE2
177I	NK Cells	71	0	0	ACE2
177I	Pericytes	0	0	NA	ACE2
177I	Plasma Cells	1	0	0	ACE2
177I	PLIN2+ Fibroblasts	4	0	0	ACE2
177I	PNEC/Ionocytes	2	0	0	ACE2
177I	SCGB3A2+	18	0	0	ACE2
177I	SCGB3A2+/SCGB1A1+	51	0	0	ACE2
177I	Smooth Muscle Cells	1	0	0	ACE2
177I	Transitional AT2	7	0	0	ACE2
177I	Vascular Endothelial Cells	17	0	0	ACE2
178CO	AT1	13	0	0	ACE2
178CO	AT2	53	0	0	ACE2
178CO	B Cells	74	0	0	ACE2
178CO	Basal	4	0	0	ACE2
178CO	CD4 T Cells	237	0	0	ACE2
178CO	CD8 T Cells	451	0	0	ACE2
178CO	cDCs	149	0	0	ACE2
178CO	Ciliated Cells	88	0	0	ACE2
178CO	Fibroblasts	10	0	0	ACE2
178CO	HAS1 High Fibroblasts	1	0	0	ACE2
178CO	KRT5-/KRT17+	2	0	0	ACE2
178CO	Lymphatic Endothelial Cells	5	0	0	ACE2
178CO	Macrophages	3666	2	0.0545554	ACE2
178CO	Mast Cells	23	0	0	ACE2
178CO	Mesothelial	19	0	0	ACE2
178CO	MUC5AC+	0	0	NA	ACE2
178CO	MUC5B+	10	0	0	ACE2
178CO	Myofibroblasts	0	0	NA	ACE2
178CO	NK Cells	88	0	0	ACE2
178CO	Pericytes	0	0	NA	ACE2
178CO	Plasma Cells	35	0	0	ACE2
178CO	PLIN2+ Fibroblasts	0	0	NA	ACE2
178CO	PNEC/Ionocytes	1	0	0	ACE2
178CO	SCGB3A2+	17	1	5.88235	ACE2
178CO	SCGB3A2+/SCGB1A1+	35	0	0	ACE2
178CO	Smooth Muscle Cells	0	0	NA	ACE2
178CO	Transitional AT2	9	0	0	ACE2
178CO	Vascular Endothelial Cells	6	0	0	ACE2
179I	AT1	1	0	0	ACE2
179I	AT2	14	0	0	ACE2
179I	B Cells	93	0	0	ACE2
179I	Basal	6	0	0	ACE2
179I	CD4 T Cells	135	0	0	ACE2
179I	CD8 T Cells	256	0	0	ACE2
179I	cDCs	175	0	0	ACE2
179I	Ciliated Cells	40	0	0	ACE2
179I	Fibroblasts	14	0	0	ACE2
179I	HAS1 High Fibroblasts	0	0	NA	ACE2
179I	KRT5-/KRT17+	0	0	NA	ACE2
179I	Lymphatic Endothelial Cells	10	1	10	ACE2
179I	Macrophages	3057	1	0.0327118	ACE2
179I	Mast Cells	17	0	0	ACE2
179I	Mesothelial	2	0	0	ACE2
179I	MUC5AC+	0	0	NA	ACE2
179I	MUC5B+	8	0	0	ACE2
179I	Myofibroblasts	1	0	0	ACE2
179I	NK Cells	113	0	0	ACE2
179I	Pericytes	1	0	0	ACE2
179I	Plasma Cells	2	0	0	ACE2
179I	PLIN2+ Fibroblasts	0	0	NA	ACE2
179I	PNEC/Ionocytes	1	0	0	ACE2
179I	SCGB3A2+	9	0	0	ACE2
179I	SCGB3A2+/SCGB1A1+	9	0	0	ACE2
179I	Smooth Muscle Cells	1	0	0	ACE2
179I	Transitional AT2	2	0	0	ACE2
179I	Vascular Endothelial Cells	29	0	0	ACE2
184CO-a	AT1	7	0	0	ACE2
184CO-a	AT2	19	0	0	ACE2
184CO-a	B Cells	50	0	0	ACE2
184CO-a	Basal	6	0	0	ACE2
184CO-a	CD4 T Cells	304	1	0.328947	ACE2
184CO-a	CD8 T Cells	460	0	0	ACE2
184CO-a	cDCs	177	0	0	ACE2
184CO-a	Ciliated Cells	32	1	3.125	ACE2
184CO-a	Fibroblasts	15	0	0	ACE2
184CO-a	HAS1 High Fibroblasts	1	0	0	ACE2
184CO-a	KRT5-/KRT17+	0	0	NA	ACE2
184CO-a	Lymphatic Endothelial Cells	10	0	0	ACE2
184CO-a	Macrophages	1319	2	0.15163	ACE2
184CO-a	Mast Cells	9	0	0	ACE2
184CO-a	Mesothelial	3	0	0	ACE2
184CO-a	MUC5AC+	0	0	NA	ACE2
184CO-a	MUC5B+	11	0	0	ACE2
184CO-a	Myofibroblasts	0	0	NA	ACE2
184CO-a	NK Cells	182	0	0	ACE2
184CO-a	Pericytes	0	0	NA	ACE2
184CO-a	Plasma Cells	8	0	0	ACE2
184CO-a	PLIN2+ Fibroblasts	0	0	NA	ACE2
184CO-a	PNEC/Ionocytes	3	0	0	ACE2
184CO-a	SCGB3A2+	1	0	0	ACE2
184CO-a	SCGB3A2+/SCGB1A1+	14	0	0	ACE2
184CO-a	Smooth Muscle Cells	1	0	0	ACE2
184CO-a	Transitional AT2	1	0	0	ACE2
184CO-a	Vascular Endothelial Cells	19	2	10.5263	ACE2
184CO-b	AT1	5	0	0	ACE2
184CO-b	AT2	15	0	0	ACE2
184CO-b	B Cells	34	0	0	ACE2
184CO-b	Basal	7	1	14.2857	ACE2
184CO-b	CD4 T Cells	185	1	0.540541	ACE2
184CO-b	CD8 T Cells	283	0	0	ACE2
184CO-b	cDCs	166	0	0	ACE2
184CO-b	Ciliated Cells	59	0	0	ACE2
184CO-b	Fibroblasts	10	0	0	ACE2
184CO-b	HAS1 High Fibroblasts	1	0	0	ACE2
184CO-b	KRT5-/KRT17+	0	0	NA	ACE2
184CO-b	Lymphatic Endothelial Cells	9	0	0	ACE2
184CO-b	Macrophages	1428	0	0	ACE2
184CO-b	Mast Cells	10	0	0	ACE2
184CO-b	Mesothelial	4	0	0	ACE2
184CO-b	MUC5AC+	0	0	NA	ACE2
184CO-b	MUC5B+	5	0	0	ACE2
184CO-b	Myofibroblasts	1	0	0	ACE2
184CO-b	NK Cells	138	1	0.724638	ACE2
184CO-b	Pericytes	3	0	0	ACE2
184CO-b	Plasma Cells	3	0	0	ACE2
184CO-b	PLIN2+ Fibroblasts	1	0	0	ACE2
184CO-b	PNEC/Ionocytes	1	0	0	ACE2
184CO-b	SCGB3A2+	3	0	0	ACE2
184CO-b	SCGB3A2+/SCGB1A1+	10	0	0	ACE2
184CO-b	Smooth Muscle Cells	1	0	0	ACE2
184CO-b	Transitional AT2	1	0	0	ACE2
184CO-b	Vascular Endothelial Cells	28	0	0	ACE2
186CO-b	AT1	2	0	0	ACE2
186CO-b	AT2	0	0	NA	ACE2
186CO-b	B Cells	16	0	0	ACE2
186CO-b	Basal	1	0	0	ACE2
186CO-b	CD4 T Cells	98	0	0	ACE2
186CO-b	CD8 T Cells	343	0	0	ACE2
186CO-b	cDCs	39	0	0	ACE2
186CO-b	Ciliated Cells	44	0	0	ACE2
186CO-b	Fibroblasts	13	0	0	ACE2
186CO-b	HAS1 High Fibroblasts	0	0	NA	ACE2
186CO-b	KRT5-/KRT17+	0	0	NA	ACE2
186CO-b	Lymphatic Endothelial Cells	21	0	0	ACE2
186CO-b	Macrophages	2440	1	0.0409836	ACE2
186CO-b	Mast Cells	7	0	0	ACE2
186CO-b	Mesothelial	17	0	0	ACE2
186CO-b	MUC5AC+	0	0	NA	ACE2
186CO-b	MUC5B+	2	0	0	ACE2
186CO-b	Myofibroblasts	0	0	NA	ACE2
186CO-b	NK Cells	53	0	0	ACE2
186CO-b	Pericytes	1	0	0	ACE2
186CO-b	Plasma Cells	8	0	0	ACE2
186CO-b	PLIN2+ Fibroblasts	3	0	0	ACE2
186CO-b	PNEC/Ionocytes	2	0	0	ACE2
186CO-b	SCGB3A2+	0	0	NA	ACE2
186CO-b	SCGB3A2+/SCGB1A1+	3	0	0	ACE2
186CO-b	Smooth Muscle Cells	0	0	NA	ACE2
186CO-b	Transitional AT2	2	0	0	ACE2
186CO-b	Vascular Endothelial Cells	20	0	0	ACE2
192C-a	AT1	11	0	0	ACE2
192C-a	AT2	53	2	3.77358	ACE2
192C-a	B Cells	23	0	0	ACE2
192C-a	Basal	8	0	0	ACE2
192C-a	CD4 T Cells	67	0	0	ACE2
192C-a	CD8 T Cells	91	0	0	ACE2
192C-a	cDCs	24	0	0	ACE2
192C-a	Ciliated Cells	83	0	0	ACE2
192C-a	Fibroblasts	21	0	0	ACE2
192C-a	HAS1 High Fibroblasts	41	0	0	ACE2
192C-a	KRT5-/KRT17+	0	0	NA	ACE2
192C-a	Lymphatic Endothelial Cells	73	0	0	ACE2
192C-a	Macrophages	2494	4	0.160385	ACE2
192C-a	Mast Cells	16	0	0	ACE2
192C-a	Mesothelial	0	0	NA	ACE2
192C-a	MUC5AC+	0	0	NA	ACE2
192C-a	MUC5B+	3	0	0	ACE2
192C-a	Myofibroblasts	2	0	0	ACE2
192C-a	NK Cells	62	0	0	ACE2
192C-a	Pericytes	1	0	0	ACE2
192C-a	Plasma Cells	1	0	0	ACE2
192C-a	PLIN2+ Fibroblasts	22	1	4.54545	ACE2
192C-a	PNEC/Ionocytes	3	0	0	ACE2
192C-a	SCGB3A2+	4	0	0	ACE2
192C-a	SCGB3A2+/SCGB1A1+	9	0	0	ACE2
192C-a	Smooth Muscle Cells	2	0	0	ACE2
192C-a	Transitional AT2	12	0	0	ACE2
192C-a	Vascular Endothelial Cells	32	1	3.125	ACE2
192CO	AT1	5	0	0	ACE2
192CO	AT2	4	1	25	ACE2
192CO	B Cells	32	0	0	ACE2
192CO	Basal	0	0	NA	ACE2
192CO	CD4 T Cells	81	0	0	ACE2
192CO	CD8 T Cells	156	0	0	ACE2
192CO	cDCs	26	0	0	ACE2
192CO	Ciliated Cells	17	1	5.88235	ACE2
192CO	Fibroblasts	3	0	0	ACE2
192CO	HAS1 High Fibroblasts	0	0	NA	ACE2
192CO	KRT5-/KRT17+	2	0	0	ACE2
192CO	Lymphatic Endothelial Cells	1	0	0	ACE2
192CO	Macrophages	746	1	0.134048	ACE2
192CO	Mast Cells	2	0	0	ACE2
192CO	Mesothelial	5	0	0	ACE2
192CO	MUC5AC+	0	0	NA	ACE2
192CO	MUC5B+	5	0	0	ACE2
192CO	Myofibroblasts	0	0	NA	ACE2
192CO	NK Cells	34	0	0	ACE2
192CO	Pericytes	0	0	NA	ACE2
192CO	Plasma Cells	5	0	0	ACE2
192CO	PLIN2+ Fibroblasts	0	0	NA	ACE2
192CO	PNEC/Ionocytes	0	0	NA	ACE2
192CO	SCGB3A2+	1	0	0	ACE2
192CO	SCGB3A2+/SCGB1A1+	1	0	0	ACE2
192CO	Smooth Muscle Cells	0	0	NA	ACE2
192CO	Transitional AT2	5	0	0	ACE2
192CO	Vascular Endothelial Cells	0	0	NA	ACE2
192CO-a	AT1	3	0	0	ACE2
192CO-a	AT2	7	0	0	ACE2
192CO-a	B Cells	63	0	0	ACE2
192CO-a	Basal	1	0	0	ACE2
192CO-a	CD4 T Cells	171	0	0	ACE2
192CO-a	CD8 T Cells	561	1	0.178253	ACE2
192CO-a	cDCs	97	0	0	ACE2
192CO-a	Ciliated Cells	43	0	0	ACE2
192CO-a	Fibroblasts	2	0	0	ACE2
192CO-a	HAS1 High Fibroblasts	0	0	NA	ACE2
192CO-a	KRT5-/KRT17+	3	0	0	ACE2
192CO-a	Lymphatic Endothelial Cells	4	0	0	ACE2
192CO-a	Macrophages	1140	1	0.0877193	ACE2
192CO-a	Mast Cells	3	0	0	ACE2
192CO-a	Mesothelial	7	0	0	ACE2
192CO-a	MUC5AC+	1	0	0	ACE2
192CO-a	MUC5B+	5	1	20	ACE2
192CO-a	Myofibroblasts	0	0	NA	ACE2
192CO-a	NK Cells	106	0	0	ACE2
192CO-a	Pericytes	0	0	NA	ACE2
192CO-a	Plasma Cells	5	0	0	ACE2
192CO-a	PLIN2+ Fibroblasts	0	0	NA	ACE2
192CO-a	PNEC/Ionocytes	1	0	0	ACE2
192CO-a	SCGB3A2+	4	0	0	ACE2
192CO-a	SCGB3A2+/SCGB1A1+	6	0	0	ACE2
192CO-a	Smooth Muscle Cells	0	0	NA	ACE2
192CO-a	Transitional AT2	4	0	0	ACE2
192CO-a	Vascular Endothelial Cells	1	0	0	ACE2
192CO-b	AT1	3	0	0	ACE2
192CO-b	AT2	7	0	0	ACE2
192CO-b	B Cells	66	0	0	ACE2
192CO-b	Basal	0	0	NA	ACE2
192CO-b	CD4 T Cells	172	1	0.581395	ACE2
192CO-b	CD8 T Cells	720	2	0.277778	ACE2
192CO-b	cDCs	101	0	0	ACE2
192CO-b	Ciliated Cells	42	2	4.7619	ACE2
192CO-b	Fibroblasts	4	0	0	ACE2
192CO-b	HAS1 High Fibroblasts	0	0	NA	ACE2
192CO-b	KRT5-/KRT17+	1	0	0	ACE2
192CO-b	Lymphatic Endothelial Cells	1	0	0	ACE2
192CO-b	Macrophages	1283	3	0.233827	ACE2
192CO-b	Mast Cells	3	0	0	ACE2
192CO-b	Mesothelial	10	0	0	ACE2
192CO-b	MUC5AC+	0	0	NA	ACE2
192CO-b	MUC5B+	9	0	0	ACE2
192CO-b	Myofibroblasts	0	0	NA	ACE2
192CO-b	NK Cells	123	0	0	ACE2
192CO-b	Pericytes	0	0	NA	ACE2
192CO-b	Plasma Cells	5	0	0	ACE2
192CO-b	PLIN2+ Fibroblasts	0	0	NA	ACE2
192CO-b	PNEC/Ionocytes	1	0	0	ACE2
192CO-b	SCGB3A2+	3	0	0	ACE2
192CO-b	SCGB3A2+/SCGB1A1+	13	0	0	ACE2
192CO-b	Smooth Muscle Cells	0	0	NA	ACE2
192CO-b	Transitional AT2	4	0	0	ACE2
192CO-b	Vascular Endothelial Cells	2	0	0	ACE2
194CO-a	AT1	8	0	0	ACE2
194CO-a	AT2	4	0	0	ACE2
194CO-a	B Cells	86	0	0	ACE2
194CO-a	Basal	0	0	NA	ACE2
194CO-a	CD4 T Cells	224	0	0	ACE2
194CO-a	CD8 T Cells	300	0	0	ACE2
194CO-a	cDCs	262	0	0	ACE2
194CO-a	Ciliated Cells	83	0	0	ACE2
194CO-a	Fibroblasts	1	0	0	ACE2
194CO-a	HAS1 High Fibroblasts	0	0	NA	ACE2
194CO-a	KRT5-/KRT17+	3	0	0	ACE2
194CO-a	Lymphatic Endothelial Cells	0	0	NA	ACE2
194CO-a	Macrophages	1386	1	0.0721501	ACE2
194CO-a	Mast Cells	2	0	0	ACE2
194CO-a	Mesothelial	2	0	0	ACE2
194CO-a	MUC5AC+	0	0	NA	ACE2
194CO-a	MUC5B+	9	0	0	ACE2
194CO-a	Myofibroblasts	0	0	NA	ACE2
194CO-a	NK Cells	125	0	0	ACE2
194CO-a	Pericytes	0	0	NA	ACE2
194CO-a	Plasma Cells	2	0	0	ACE2
194CO-a	PLIN2+ Fibroblasts	1	0	0	ACE2
194CO-a	PNEC/Ionocytes	3	1	33.3333	ACE2
194CO-a	SCGB3A2+	0	0	NA	ACE2
194CO-a	SCGB3A2+/SCGB1A1+	5	0	0	ACE2
194CO-a	Smooth Muscle Cells	0	0	NA	ACE2
194CO-a	Transitional AT2	7	0	0	ACE2
194CO-a	Vascular Endothelial Cells	1	0	0	ACE2
207CO	AT1	2	0	0	ACE2
207CO	AT2	53	0	0	ACE2
207CO	B Cells	360	1	0.277778	ACE2
207CO	Basal	0	0	NA	ACE2
207CO	CD4 T Cells	123	0	0	ACE2
207CO	CD8 T Cells	417	0	0	ACE2
207CO	cDCs	48	0	0	ACE2
207CO	Ciliated Cells	36	1	2.77778	ACE2
207CO	Fibroblasts	84	1	1.19048	ACE2
207CO	HAS1 High Fibroblasts	16	0	0	ACE2
207CO	KRT5-/KRT17+	2	0	0	ACE2
207CO	Lymphatic Endothelial Cells	6	0	0	ACE2
207CO	Macrophages	1183	4	0.338123	ACE2
207CO	Mast Cells	4	0	0	ACE2
207CO	Mesothelial	32	0	0	ACE2
207CO	MUC5AC+	0	0	NA	ACE2
207CO	MUC5B+	5	0	0	ACE2
207CO	Myofibroblasts	0	0	NA	ACE2
207CO	NK Cells	154	1	0.649351	ACE2
207CO	Pericytes	11	0	0	ACE2
207CO	Plasma Cells	71	1	1.40845	ACE2
207CO	PLIN2+ Fibroblasts	1	0	0	ACE2
207CO	PNEC/Ionocytes	0	0	NA	ACE2
207CO	SCGB3A2+	18	0	0	ACE2
207CO	SCGB3A2+/SCGB1A1+	11	0	0	ACE2
207CO	Smooth Muscle Cells	3	0	0	ACE2
207CO	Transitional AT2	8	0	0	ACE2
207CO	Vascular Endothelial Cells	41	0	0	ACE2
208C	AT1	1	0	0	ACE2
208C	AT2	3	0	0	ACE2
208C	B Cells	30	0	0	ACE2
208C	Basal	0	0	NA	ACE2
208C	CD4 T Cells	44	0	0	ACE2
208C	CD8 T Cells	12	0	0	ACE2
208C	cDCs	30	0	0	ACE2
208C	Ciliated Cells	45	0	0	ACE2
208C	Fibroblasts	5	0	0	ACE2
208C	HAS1 High Fibroblasts	0	0	NA	ACE2
208C	KRT5-/KRT17+	0	0	NA	ACE2
208C	Lymphatic Endothelial Cells	16	0	0	ACE2
208C	Macrophages	1565	4	0.255591	ACE2
208C	Mast Cells	2	0	0	ACE2
208C	Mesothelial	0	0	NA	ACE2
208C	MUC5AC+	0	0	NA	ACE2
208C	MUC5B+	2	0	0	ACE2
208C	Myofibroblasts	1	0	0	ACE2
208C	NK Cells	16	1	6.25	ACE2
208C	Pericytes	0	0	NA	ACE2
208C	Plasma Cells	0	0	NA	ACE2
208C	PLIN2+ Fibroblasts	0	0	NA	ACE2
208C	PNEC/Ionocytes	0	0	NA	ACE2
208C	SCGB3A2+	0	0	NA	ACE2
208C	SCGB3A2+/SCGB1A1+	0	0	NA	ACE2
208C	Smooth Muscle Cells	0	0	NA	ACE2
208C	Transitional AT2	2	0	0	ACE2
208C	Vascular Endothelial Cells	15	0	0	ACE2
209I-a	AT1	0	0	NA	ACE2
209I-a	AT2	83	0	0	ACE2
209I-a	B Cells	97	0	0	ACE2
209I-a	Basal	20	0	0	ACE2
209I-a	CD4 T Cells	61	1	1.63934	ACE2
209I-a	CD8 T Cells	84	0	0	ACE2
209I-a	cDCs	72	0	0	ACE2
209I-a	Ciliated Cells	558	3	0.537634	ACE2
209I-a	Fibroblasts	27	0	0	ACE2
209I-a	HAS1 High Fibroblasts	3	0	0	ACE2
209I-a	KRT5-/KRT17+	61	0	0	ACE2
209I-a	Lymphatic Endothelial Cells	7	0	0	ACE2
209I-a	Macrophages	2779	0	0	ACE2
209I-a	Mast Cells	7	0	0	ACE2
209I-a	Mesothelial	15	0	0	ACE2
209I-a	MUC5AC+	7	0	0	ACE2
209I-a	MUC5B+	81	2	2.46914	ACE2
209I-a	Myofibroblasts	5	0	0	ACE2
209I-a	NK Cells	40	0	0	ACE2
209I-a	Pericytes	7	0	0	ACE2
209I-a	Plasma Cells	3	0	0	ACE2
209I-a	PLIN2+ Fibroblasts	7	0	0	ACE2
209I-a	PNEC/Ionocytes	10	0	0	ACE2
209I-a	SCGB3A2+	30	0	0	ACE2
209I-a	SCGB3A2+/SCGB1A1+	15	0	0	ACE2
209I-a	Smooth Muscle Cells	5	0	0	ACE2
209I-a	Transitional AT2	4	0	0	ACE2
209I-a	Vascular Endothelial Cells	38	0	0	ACE2
210I	AT1	0	0	NA	ACE2
210I	AT2	18	0	0	ACE2
210I	B Cells	88	0	0	ACE2
210I	Basal	6	0	0	ACE2
210I	CD4 T Cells	35	0	0	ACE2
210I	CD8 T Cells	91	0	0	ACE2
210I	cDCs	139	0	0	ACE2
210I	Ciliated Cells	107	0	0	ACE2
210I	Fibroblasts	1	0	0	ACE2
210I	HAS1 High Fibroblasts	0	0	NA	ACE2
210I	KRT5-/KRT17+	10	0	0	ACE2
210I	Lymphatic Endothelial Cells	2	0	0	ACE2
210I	Macrophages	1806	2	0.110742	ACE2
210I	Mast Cells	0	0	NA	ACE2
210I	Mesothelial	1	0	0	ACE2
210I	MUC5AC+	1	0	0	ACE2
210I	MUC5B+	14	0	0	ACE2
210I	Myofibroblasts	0	0	NA	ACE2
210I	NK Cells	21	0	0	ACE2
210I	Pericytes	2	0	0	ACE2
210I	Plasma Cells	1	0	0	ACE2
210I	PLIN2+ Fibroblasts	0	0	NA	ACE2
210I	PNEC/Ionocytes	3	0	0	ACE2
210I	SCGB3A2+	16	0	0	ACE2
210I	SCGB3A2+/SCGB1A1+	13	0	0	ACE2
210I	Smooth Muscle Cells	1	0	0	ACE2
210I	Transitional AT2	1	0	0	ACE2
210I	Vascular Endothelial Cells	0	0	NA	ACE2
212I-a	AT1	0	0	NA	ACE2
212I-a	AT2	73	1	1.36986	ACE2
212I-a	B Cells	140	0	0	ACE2
212I-a	Basal	16	0	0	ACE2
212I-a	CD4 T Cells	64	0	0	ACE2
212I-a	CD8 T Cells	250	0	0	ACE2
212I-a	cDCs	69	0	0	ACE2
212I-a	Ciliated Cells	700	7	1	ACE2
212I-a	Fibroblasts	5	0	0	ACE2
212I-a	HAS1 High Fibroblasts	0	0	NA	ACE2
212I-a	KRT5-/KRT17+	3	0	0	ACE2
212I-a	Lymphatic Endothelial Cells	1	0	0	ACE2
212I-a	Macrophages	2278	1	0.0438982	ACE2
212I-a	Mast Cells	9	0	0	ACE2
212I-a	Mesothelial	1	0	0	ACE2
212I-a	MUC5AC+	0	0	NA	ACE2
212I-a	MUC5B+	142	2	1.40845	ACE2
212I-a	Myofibroblasts	3	0	0	ACE2
212I-a	NK Cells	62	0	0	ACE2
212I-a	Pericytes	1	0	0	ACE2
212I-a	Plasma Cells	3	0	0	ACE2
212I-a	PLIN2+ Fibroblasts	0	0	NA	ACE2
212I-a	PNEC/Ionocytes	18	2	11.1111	ACE2
212I-a	SCGB3A2+	126	0	0	ACE2
212I-a	SCGB3A2+/SCGB1A1+	64	2	3.125	ACE2
212I-a	Smooth Muscle Cells	0	0	NA	ACE2
212I-a	Transitional AT2	4	0	0	ACE2
212I-a	Vascular Endothelial Cells	11	0	0	ACE2
214I-a	AT1	0	0	NA	ACE2
214I-a	AT2	27	0	0	ACE2
214I-a	B Cells	2	0	0	ACE2
214I-a	Basal	2	0	0	ACE2
214I-a	CD4 T Cells	11	0	0	ACE2
214I-a	CD8 T Cells	4	0	0	ACE2
214I-a	cDCs	9	0	0	ACE2
214I-a	Ciliated Cells	207	1	0.483092	ACE2
214I-a	Fibroblasts	3	0	0	ACE2
214I-a	HAS1 High Fibroblasts	2	0	0	ACE2
214I-a	KRT5-/KRT17+	4	0	0	ACE2
214I-a	Lymphatic Endothelial Cells	1	0	0	ACE2
214I-a	Macrophages	510	0	0	ACE2
214I-a	Mast Cells	1	0	0	ACE2
214I-a	Mesothelial	4	0	0	ACE2
214I-a	MUC5AC+	0	0	NA	ACE2
214I-a	MUC5B+	8	0	0	ACE2
214I-a	Myofibroblasts	1	0	0	ACE2
214I-a	NK Cells	1	0	0	ACE2
214I-a	Pericytes	0	0	NA	ACE2
214I-a	Plasma Cells	0	0	NA	ACE2
214I-a	PLIN2+ Fibroblasts	1	0	0	ACE2
214I-a	PNEC/Ionocytes	1	0	0	ACE2
214I-a	SCGB3A2+	3	0	0	ACE2
214I-a	SCGB3A2+/SCGB1A1+	4	0	0	ACE2
214I-a	Smooth Muscle Cells	0	0	NA	ACE2
214I-a	Transitional AT2	4	0	0	ACE2
214I-a	Vascular Endothelial Cells	17	0	0	ACE2
217CO-a	AT1	12	0	0	ACE2
217CO-a	AT2	34	0	0	ACE2
217CO-a	B Cells	76	0	0	ACE2
217CO-a	Basal	3	0	0	ACE2
217CO-a	CD4 T Cells	197	0	0	ACE2
217CO-a	CD8 T Cells	326	0	0	ACE2
217CO-a	cDCs	56	0	0	ACE2
217CO-a	Ciliated Cells	77	1	1.2987	ACE2
217CO-a	Fibroblasts	10	0	0	ACE2
217CO-a	HAS1 High Fibroblasts	0	0	NA	ACE2
217CO-a	KRT5-/KRT17+	4	0	0	ACE2
217CO-a	Lymphatic Endothelial Cells	10	0	0	ACE2
217CO-a	Macrophages	957	4	0.417973	ACE2
217CO-a	Mast Cells	5	0	0	ACE2
217CO-a	Mesothelial	7	0	0	ACE2
217CO-a	MUC5AC+	0	0	NA	ACE2
217CO-a	MUC5B+	15	0	0	ACE2
217CO-a	Myofibroblasts	0	0	NA	ACE2
217CO-a	NK Cells	187	0	0	ACE2
217CO-a	Pericytes	4	0	0	ACE2
217CO-a	Plasma Cells	4	0	0	ACE2
217CO-a	PLIN2+ Fibroblasts	0	0	NA	ACE2
217CO-a	PNEC/Ionocytes	0	0	NA	ACE2
217CO-a	SCGB3A2+	28	0	0	ACE2
217CO-a	SCGB3A2+/SCGB1A1+	18	0	0	ACE2
217CO-a	Smooth Muscle Cells	5	0	0	ACE2
217CO-a	Transitional AT2	1	0	0	ACE2
217CO-a	Vascular Endothelial Cells	31	0	0	ACE2
218C-a	AT1	0	0	NA	ACE2
218C-a	AT2	12	0	0	ACE2
218C-a	B Cells	14	0	0	ACE2
218C-a	Basal	0	0	NA	ACE2
218C-a	CD4 T Cells	32	0	0	ACE2
218C-a	CD8 T Cells	40	1	2.5	ACE2
218C-a	cDCs	18	1	5.55556	ACE2
218C-a	Ciliated Cells	26	0	0	ACE2
218C-a	Fibroblasts	6	0	0	ACE2
218C-a	HAS1 High Fibroblasts	5	0	0	ACE2
218C-a	KRT5-/KRT17+	0	0	NA	ACE2
218C-a	Lymphatic Endothelial Cells	9	0	0	ACE2
218C-a	Macrophages	680	4	0.588235	ACE2
218C-a	Mast Cells	0	0	NA	ACE2
218C-a	Mesothelial	0	0	NA	ACE2
218C-a	MUC5AC+	0	0	NA	ACE2
218C-a	MUC5B+	2	0	0	ACE2
218C-a	Myofibroblasts	3	0	0	ACE2
218C-a	NK Cells	34	0	0	ACE2
218C-a	Pericytes	0	0	NA	ACE2
218C-a	Plasma Cells	1	0	0	ACE2
218C-a	PLIN2+ Fibroblasts	2	0	0	ACE2
218C-a	PNEC/Ionocytes	0	0	NA	ACE2
218C-a	SCGB3A2+	8	1	12.5	ACE2
218C-a	SCGB3A2+/SCGB1A1+	6	0	0	ACE2
218C-a	Smooth Muscle Cells	2	0	0	ACE2
218C-a	Transitional AT2	1	0	0	ACE2
218C-a	Vascular Endothelial Cells	6	0	0	ACE2
218C-b	AT1	0	0	NA	ACE2
218C-b	AT2	7	0	0	ACE2
218C-b	B Cells	11	0	0	ACE2
218C-b	Basal	4	0	0	ACE2
218C-b	CD4 T Cells	23	0	0	ACE2
218C-b	CD8 T Cells	32	0	0	ACE2
218C-b	cDCs	10	0	0	ACE2
218C-b	Ciliated Cells	50	1	2	ACE2
218C-b	Fibroblasts	7	0	0	ACE2
218C-b	HAS1 High Fibroblasts	11	0	0	ACE2
218C-b	KRT5-/KRT17+	0	0	NA	ACE2
218C-b	Lymphatic Endothelial Cells	2	0	0	ACE2
218C-b	Macrophages	695	3	0.431655	ACE2
218C-b	Mast Cells	0	0	NA	ACE2
218C-b	Mesothelial	0	0	NA	ACE2
218C-b	MUC5AC+	0	0	NA	ACE2
218C-b	MUC5B+	6	0	0	ACE2
218C-b	Myofibroblasts	0	0	NA	ACE2
218C-b	NK Cells	26	0	0	ACE2
218C-b	Pericytes	0	0	NA	ACE2
218C-b	Plasma Cells	3	0	0	ACE2
218C-b	PLIN2+ Fibroblasts	0	0	NA	ACE2
218C-b	PNEC/Ionocytes	0	0	NA	ACE2
218C-b	SCGB3A2+	7	0	0	ACE2
218C-b	SCGB3A2+/SCGB1A1+	9	0	0	ACE2
218C-b	Smooth Muscle Cells	0	0	NA	ACE2
218C-b	Transitional AT2	2	0	0	ACE2
218C-b	Vascular Endothelial Cells	1	0	0	ACE2
219C-a	AT1	0	0	NA	ACE2
219C-a	AT2	7	1	14.2857	ACE2
219C-a	B Cells	13	0	0	ACE2
219C-a	Basal	0	0	NA	ACE2
219C-a	CD4 T Cells	47	0	0	ACE2
219C-a	CD8 T Cells	54	0	0	ACE2
219C-a	cDCs	17	0	0	ACE2
219C-a	Ciliated Cells	20	0	0	ACE2
219C-a	Fibroblasts	4	0	0	ACE2
219C-a	HAS1 High Fibroblasts	2	0	0	ACE2
219C-a	KRT5-/KRT17+	0	0	NA	ACE2
219C-a	Lymphatic Endothelial Cells	2	0	0	ACE2
219C-a	Macrophages	917	1	0.109051	ACE2
219C-a	Mast Cells	1	0	0	ACE2
219C-a	Mesothelial	0	0	NA	ACE2
219C-a	MUC5AC+	0	0	NA	ACE2
219C-a	MUC5B+	2	0	0	ACE2
219C-a	Myofibroblasts	2	0	0	ACE2
219C-a	NK Cells	31	1	3.22581	ACE2
219C-a	Pericytes	0	0	NA	ACE2
219C-a	Plasma Cells	0	0	NA	ACE2
219C-a	PLIN2+ Fibroblasts	0	0	NA	ACE2
219C-a	PNEC/Ionocytes	0	0	NA	ACE2
219C-a	SCGB3A2+	0	0	NA	ACE2
219C-a	SCGB3A2+/SCGB1A1+	2	0	0	ACE2
219C-a	Smooth Muscle Cells	1	0	0	ACE2
219C-a	Transitional AT2	0	0	NA	ACE2
219C-a	Vascular Endothelial Cells	4	0	0	ACE2
219C-b	AT1	0	0	NA	ACE2
219C-b	AT2	7	0	0	ACE2
219C-b	B Cells	11	0	0	ACE2
219C-b	Basal	1	0	0	ACE2
219C-b	CD4 T Cells	35	0	0	ACE2
219C-b	CD8 T Cells	67	0	0	ACE2
219C-b	cDCs	6	0	0	ACE2
219C-b	Ciliated Cells	17	0	0	ACE2
219C-b	Fibroblasts	1	0	0	ACE2
219C-b	HAS1 High Fibroblasts	1	0	0	ACE2
219C-b	KRT5-/KRT17+	0	0	NA	ACE2
219C-b	Lymphatic Endothelial Cells	0	0	NA	ACE2
219C-b	Macrophages	866	1	0.115473	ACE2
219C-b	Mast Cells	2	0	0	ACE2
219C-b	Mesothelial	0	0	NA	ACE2
219C-b	MUC5AC+	0	0	NA	ACE2
219C-b	MUC5B+	1	0	0	ACE2
219C-b	Myofibroblasts	0	0	NA	ACE2
219C-b	NK Cells	34	0	0	ACE2
219C-b	Pericytes	0	0	NA	ACE2
219C-b	Plasma Cells	3	0	0	ACE2
219C-b	PLIN2+ Fibroblasts	1	0	0	ACE2
219C-b	PNEC/Ionocytes	1	0	0	ACE2
219C-b	SCGB3A2+	1	0	0	ACE2
219C-b	SCGB3A2+/SCGB1A1+	3	0	0	ACE2
219C-b	Smooth Muscle Cells	0	0	NA	ACE2
219C-b	Transitional AT2	0	0	NA	ACE2
219C-b	Vascular Endothelial Cells	2	0	0	ACE2
221I-a	AT1	0	0	NA	ACE2
221I-a	AT2	53	0	0	ACE2
221I-a	B Cells	254	0	0	ACE2
221I-a	Basal	13	1	7.69231	ACE2
221I-a	CD4 T Cells	67	0	0	ACE2
221I-a	CD8 T Cells	138	0	0	ACE2
221I-a	cDCs	105	0	0	ACE2
221I-a	Ciliated Cells	372	0	0	ACE2
221I-a	Fibroblasts	15	0	0	ACE2
221I-a	HAS1 High Fibroblasts	0	0	NA	ACE2
221I-a	KRT5-/KRT17+	5	0	0	ACE2
221I-a	Lymphatic Endothelial Cells	5	1	20	ACE2
221I-a	Macrophages	3337	2	0.0599341	ACE2
221I-a	Mast Cells	9	0	0	ACE2
221I-a	Mesothelial	0	0	NA	ACE2
221I-a	MUC5AC+	2	0	0	ACE2
221I-a	MUC5B+	52	0	0	ACE2
221I-a	Myofibroblasts	0	0	NA	ACE2
221I-a	NK Cells	163	1	0.613497	ACE2
221I-a	Pericytes	1	0	0	ACE2
221I-a	Plasma Cells	1	0	0	ACE2
221I-a	PLIN2+ Fibroblasts	2	0	0	ACE2
221I-a	PNEC/Ionocytes	7	0	0	ACE2
221I-a	SCGB3A2+	41	0	0	ACE2
221I-a	SCGB3A2+/SCGB1A1+	23	0	0	ACE2
221I-a	Smooth Muscle Cells	1	0	0	ACE2
221I-a	Transitional AT2	4	0	0	ACE2
221I-a	Vascular Endothelial Cells	10	0	0	ACE2
222C	AT1	12	0	0	ACE2
222C	AT2	8	0	0	ACE2
222C	B Cells	25	0	0	ACE2
222C	Basal	0	0	NA	ACE2
222C	CD4 T Cells	44	0	0	ACE2
222C	CD8 T Cells	191	0	0	ACE2
222C	cDCs	44	0	0	ACE2
222C	Ciliated Cells	12	0	0	ACE2
222C	Fibroblasts	20	0	0	ACE2
222C	HAS1 High Fibroblasts	0	0	NA	ACE2
222C	KRT5-/KRT17+	0	0	NA	ACE2
222C	Lymphatic Endothelial Cells	9	1	11.1111	ACE2
222C	Macrophages	1496	0	0	ACE2
222C	Mast Cells	3	0	0	ACE2
222C	Mesothelial	0	0	NA	ACE2
222C	MUC5AC+	0	0	NA	ACE2
222C	MUC5B+	0	0	NA	ACE2
222C	Myofibroblasts	2	0	0	ACE2
222C	NK Cells	76	0	0	ACE2
222C	Pericytes	1	0	0	ACE2
222C	Plasma Cells	4	0	0	ACE2
222C	PLIN2+ Fibroblasts	9	0	0	ACE2
222C	PNEC/Ionocytes	1	0	0	ACE2
222C	SCGB3A2+	1	0	0	ACE2
222C	SCGB3A2+/SCGB1A1+	1	0	0	ACE2
222C	Smooth Muscle Cells	6	0	0	ACE2
222C	Transitional AT2	4	0	0	ACE2
222C	Vascular Endothelial Cells	40	1	2.5	ACE2
222I-a	AT1	1	0	0	ACE2
222I-a	AT2	46	0	0	ACE2
222I-a	B Cells	95	0	0	ACE2
222I-a	Basal	14	0	0	ACE2
222I-a	CD4 T Cells	163	0	0	ACE2
222I-a	CD8 T Cells	505	0	0	ACE2
222I-a	cDCs	82	0	0	ACE2
222I-a	Ciliated Cells	174	0	0	ACE2
222I-a	Fibroblasts	42	0	0	ACE2
222I-a	HAS1 High Fibroblasts	1	0	0	ACE2
222I-a	KRT5-/KRT17+	19	0	0	ACE2
222I-a	Lymphatic Endothelial Cells	18	0	0	ACE2
222I-a	Macrophages	1390	2	0.143885	ACE2
222I-a	Mast Cells	20	0	0	ACE2
222I-a	Mesothelial	9	0	0	ACE2
222I-a	MUC5AC+	2	0	0	ACE2
222I-a	MUC5B+	71	0	0	ACE2
222I-a	Myofibroblasts	20	0	0	ACE2
222I-a	NK Cells	76	0	0	ACE2
222I-a	Pericytes	4	0	0	ACE2
222I-a	Plasma Cells	2	0	0	ACE2
222I-a	PLIN2+ Fibroblasts	3	0	0	ACE2
222I-a	PNEC/Ionocytes	4	0	0	ACE2
222I-a	SCGB3A2+	33	0	0	ACE2
222I-a	SCGB3A2+/SCGB1A1+	34	0	0	ACE2
222I-a	Smooth Muscle Cells	4	0	0	ACE2
222I-a	Transitional AT2	2	0	0	ACE2
222I-a	Vascular Endothelial Cells	36	0	0	ACE2
222I-b	AT1	1	0	0	ACE2
222I-b	AT2	40	0	0	ACE2
222I-b	B Cells	241	0	0	ACE2
222I-b	Basal	15	0	0	ACE2
222I-b	CD4 T Cells	76	0	0	ACE2
222I-b	CD8 T Cells	158	0	0	ACE2
222I-b	cDCs	91	0	0	ACE2
222I-b	Ciliated Cells	342	2	0.584795	ACE2
222I-b	Fibroblasts	21	0	0	ACE2
222I-b	HAS1 High Fibroblasts	2	0	0	ACE2
222I-b	KRT5-/KRT17+	6	0	0	ACE2
222I-b	Lymphatic Endothelial Cells	1	0	0	ACE2
222I-b	Macrophages	3498	2	0.0571755	ACE2
222I-b	Mast Cells	21	0	0	ACE2
222I-b	Mesothelial	2	0	0	ACE2
222I-b	MUC5AC+	2	0	0	ACE2
222I-b	MUC5B+	66	0	0	ACE2
222I-b	Myofibroblasts	0	0	NA	ACE2
222I-b	NK Cells	220	0	0	ACE2
222I-b	Pericytes	0	0	NA	ACE2
222I-b	Plasma Cells	2	0	0	ACE2
222I-b	PLIN2+ Fibroblasts	3	0	0	ACE2
222I-b	PNEC/Ionocytes	16	0	0	ACE2
222I-b	SCGB3A2+	46	0	0	ACE2
222I-b	SCGB3A2+/SCGB1A1+	19	0	0	ACE2
222I-b	Smooth Muscle Cells	0	0	NA	ACE2
222I-b	Transitional AT2	5	0	0	ACE2
222I-b	Vascular Endothelial Cells	13	1	7.69231	ACE2
225I-a	AT1	2	0	0	ACE2
225I-a	AT2	20	0	0	ACE2
225I-a	B Cells	22	0	0	ACE2
225I-a	Basal	3	0	0	ACE2
225I-a	CD4 T Cells	86	0	0	ACE2
225I-a	CD8 T Cells	86	0	0	ACE2
225I-a	cDCs	145	0	0	ACE2
225I-a	Ciliated Cells	241	2	0.829876	ACE2
225I-a	Fibroblasts	211	0	0	ACE2
225I-a	HAS1 High Fibroblasts	1	0	0	ACE2
225I-a	KRT5-/KRT17+	3	0	0	ACE2
[truncated: 11,967 more rows]

## Sheet: Fig1B_ACE2
Ident	CellType	Diagnosis	Total	Count	Percent
001C	AT1	Control	29	NA	NA
001C	AT1	COPD	0	NA	NA
001C	AT1	IPF	0	NA	NA
001C	AT1	Other-ILD	0	NA	NA
001C	AT2	Control	19	NA	NA
001C	AT2	COPD	0	NA	NA
001C	AT2	IPF	0	NA	NA
001C	AT2	Other-ILD	0	NA	NA
001C	Basal	Control	2	NA	NA
001C	Basal	COPD	0	NA	NA
001C	Basal	IPF	0	NA	NA
001C	Basal	Other-ILD	0	NA	NA
001C	Ciliated Cells	Control	20	NA	NA
001C	Ciliated Cells	COPD	0	NA	NA
001C	Ciliated Cells	IPF	0	NA	NA
001C	Ciliated Cells	Other-ILD	0	NA	NA
001C	KRT5-/KRT17+	Control	1	NA	NA
001C	KRT5-/KRT17+	COPD	0	NA	NA
001C	KRT5-/KRT17+	IPF	0	NA	NA
001C	KRT5-/KRT17+	Other-ILD	0	NA	NA
001C	MUC5AC+	Control	0	NA	NA
001C	MUC5AC+	COPD	0	NA	NA
001C	MUC5AC+	IPF	0	NA	NA
001C	MUC5AC+	Other-ILD	0	NA	NA
001C	MUC5B+	Control	1	NA	NA
001C	MUC5B+	COPD	0	NA	NA
001C	MUC5B+	IPF	0	NA	NA
001C	MUC5B+	Other-ILD	0	NA	NA
001C	PNEC/Ionocytes	Control	0	NA	NA
001C	PNEC/Ionocytes	COPD	0	NA	NA
001C	PNEC/Ionocytes	IPF	0	NA	NA
001C	PNEC/Ionocytes	Other-ILD	0	NA	NA
001C	SCGB3A2+	Control	3	NA	NA
001C	SCGB3A2+	COPD	0	NA	NA
001C	SCGB3A2+	IPF	0	NA	NA
001C	SCGB3A2+	Other-ILD	0	NA	NA
001C	SCGB3A2+/SCGB1A1+	Control	5	NA	NA
001C	SCGB3A2+/SCGB1A1+	COPD	0	NA	NA
001C	SCGB3A2+/SCGB1A1+	IPF	0	NA	NA
001C	SCGB3A2+/SCGB1A1+	Other-ILD	0	NA	NA
001C	Transitional AT2	Control	0	NA	NA
001C	Transitional AT2	COPD	0	NA	NA
001C	Transitional AT2	IPF	0	NA	NA
001C	Transitional AT2	Other-ILD	0	NA	NA
002C	AT1	Control	0	NA	NA
002C	AT1	COPD	0	NA	NA
002C	AT1	IPF	0	NA	NA
002C	AT1	Other-ILD	0	NA	NA
002C	AT2	Control	4	NA	NA
002C	AT2	COPD	0	NA	NA
002C	AT2	IPF	0	NA	NA
002C	AT2	Other-ILD	0	NA	NA
002C	Basal	Control	0	NA	NA
002C	Basal	COPD	0	NA	NA
002C	Basal	IPF	0	NA	NA
002C	Basal	Other-ILD	0	NA	NA
002C	Ciliated Cells	Control	17	NA	NA
002C	Ciliated Cells	COPD	0	NA	NA
002C	Ciliated Cells	IPF	0	NA	NA
002C	Ciliated Cells	Other-ILD	0	NA	NA
002C	KRT5-/KRT17+	Control	0	NA	NA
002C	KRT5-/KRT17+	COPD	0	NA	NA
002C	KRT5-/KRT17+	IPF	0	NA	NA
002C	KRT5-/KRT17+	Other-ILD	0	NA	NA
002C	MUC5AC+	Control	0	NA	NA
002C	MUC5AC+	COPD	0	NA	NA
002C	MUC5AC+	IPF	0	NA	NA
002C	MUC5AC+	Other-ILD	0	NA	NA
002C	MUC5B+	Control	1	NA	NA
002C	MUC5B+	COPD	0	NA	NA
002C	MUC5B+	IPF	0	NA	NA
002C	MUC5B+	Other-ILD	0	NA	NA
002C	PNEC/Ionocytes	Control	0	NA	NA
002C	PNEC/Ionocytes	COPD	0	NA	NA
002C	PNEC/Ionocytes	IPF	0	NA	NA
002C	PNEC/Ionocytes	Other-ILD	0	NA	NA
002C	SCGB3A2+	Control	0	NA	NA
002C	SCGB3A2+	COPD	0	NA	NA
002C	SCGB3A2+	IPF	0	NA	NA
002C	SCGB3A2+	Other-ILD	0	NA	NA
002C	SCGB3A2+/SCGB1A1+	Control	0	NA	NA
002C	SCGB3A2+/SCGB1A1+	COPD	0	NA	NA
002C	SCGB3A2+/SCGB1A1+	IPF	0	NA	NA
002C	SCGB3A2+/SCGB1A1+	Other-ILD	0	NA	NA
002C	Transitional AT2	Control	0	NA	NA
002C	Transitional AT2	COPD	0	NA	NA
002C	Transitional AT2	IPF	0	NA	NA
002C	Transitional AT2	Other-ILD	0	NA	NA
003C	AT1	Control	1	0	0
003C	AT1	COPD	0	0	NA
003C	AT1	IPF	0	0	NA
003C	AT1	Other-ILD	0	0	NA
003C	AT2	Control	17	1	5.88235
003C	AT2	COPD	0	0	NA
003C	AT2	IPF	0	0	NA
003C	AT2	Other-ILD	0	0	NA
003C	Basal	Control	1	0	0
003C	Basal	COPD	0	0	NA
003C	Basal	IPF	0	0	NA
003C	Basal	Other-ILD	0	0	NA
003C	Ciliated Cells	Control	28	0	0
003C	Ciliated Cells	COPD	0	0	NA
003C	Ciliated Cells	IPF	0	0	NA
003C	Ciliated Cells	Other-ILD	0	0	NA
003C	KRT5-/KRT17+	Control	0	0	NA
003C	KRT5-/KRT17+	COPD	0	0	NA
003C	KRT5-/KRT17+	IPF	0	0	NA
003C	KRT5-/KRT17+	Other-ILD	0	0	NA
003C	MUC5AC+	Control	1	0	0
003C	MUC5AC+	COPD	0	0	NA
003C	MUC5AC+	IPF	0	0	NA
003C	MUC5AC+	Other-ILD	0	0	NA
003C	MUC5B+	Control	1	0	0
003C	MUC5B+	COPD	0	0	NA
003C	MUC5B+	IPF	0	0	NA
003C	MUC5B+	Other-ILD	0	0	NA
003C	PNEC/Ionocytes	Control	0	0	NA
003C	PNEC/Ionocytes	COPD	0	0	NA
003C	PNEC/Ionocytes	IPF	0	0	NA
003C	PNEC/Ionocytes	Other-ILD	0	0	NA
003C	SCGB3A2+	Control	8	0	0
003C	SCGB3A2+	COPD	0	0	NA
003C	SCGB3A2+	IPF	0	0	NA
003C	SCGB3A2+	Other-ILD	0	0	NA
003C	SCGB3A2+/SCGB1A1+	Control	6	1	16.6667
003C	SCGB3A2+/SCGB1A1+	COPD	0	0	NA
003C	SCGB3A2+/SCGB1A1+	IPF	0	0	NA
003C	SCGB3A2+/SCGB1A1+	Other-ILD	0	0	NA
003C	Transitional AT2	Control	1	0	0
003C	Transitional AT2	COPD	0	0	NA
003C	Transitional AT2	IPF	0	0	NA
003C	Transitional AT2	Other-ILD	0	0	NA
010I	AT1	Control	0	0	NA
010I	AT1	COPD	0	0	NA
010I	AT1	IPF	3	0	0
010I	AT1	Other-ILD	0	0	NA
010I	AT2	Control	0	0	NA
010I	AT2	COPD	0	0	NA
010I	AT2	IPF	82	0	0
010I	AT2	Other-ILD	0	0	NA
010I	Basal	Control	0	0	NA
010I	Basal	COPD	0	0	NA
010I	Basal	IPF	15	0	0
010I	Basal	Other-ILD	0	0	NA
010I	Ciliated Cells	Control	0	0	NA
010I	Ciliated Cells	COPD	0	0	NA
010I	Ciliated Cells	IPF	431	1	0.232019
010I	Ciliated Cells	Other-ILD	0	0	NA
010I	KRT5-/KRT17+	Control	0	0	NA
010I	KRT5-/KRT17+	COPD	0	0	NA
010I	KRT5-/KRT17+	IPF	14	1	7.14286
010I	KRT5-/KRT17+	Other-ILD	0	0	NA
010I	MUC5AC+	Control	0	0	NA
010I	MUC5AC+	COPD	0	0	NA
010I	MUC5AC+	IPF	19	0	0
010I	MUC5AC+	Other-ILD	0	0	NA
010I	MUC5B+	Control	0	0	NA
010I	MUC5B+	COPD	0	0	NA
010I	MUC5B+	IPF	75	0	0
010I	MUC5B+	Other-ILD	0	0	NA
010I	PNEC/Ionocytes	Control	0	0	NA
010I	PNEC/Ionocytes	COPD	0	0	NA
010I	PNEC/Ionocytes	IPF	13	0	0
010I	PNEC/Ionocytes	Other-ILD	0	0	NA
010I	SCGB3A2+	Control	0	0	NA
010I	SCGB3A2+	COPD	0	0	NA
010I	SCGB3A2+	IPF	56	0	0
010I	SCGB3A2+	Other-ILD	0	0	NA
010I	SCGB3A2+/SCGB1A1+	Control	0	0	NA
010I	SCGB3A2+/SCGB1A1+	COPD	0	0	NA
010I	SCGB3A2+/SCGB1A1+	IPF	100	0	0
010I	SCGB3A2+/SCGB1A1+	Other-ILD	0	0	NA
010I	Transitional AT2	Control	0	0	NA
010I	Transitional AT2	COPD	0	0	NA
010I	Transitional AT2	IPF	5	0	0
010I	Transitional AT2	Other-ILD	0	0	NA
021I	AT1	Control	0	0	NA
021I	AT1	COPD	0	0	NA
021I	AT1	IPF	18	0	0
021I	AT1	Other-ILD	0	0	NA
021I	AT2	Control	0	0	NA
021I	AT2	COPD	0	0	NA
021I	AT2	IPF	34	0	0
021I	AT2	Other-ILD	0	0	NA
021I	Basal	Control	0	0	NA
021I	Basal	COPD	0	0	NA
021I	Basal	IPF	27	1	3.7037
021I	Basal	Other-ILD	0	0	NA
021I	Ciliated Cells	Control	0	0	NA
021I	Ciliated Cells	COPD	0	0	NA
021I	Ciliated Cells	IPF	118	2	1.69492
021I	Ciliated Cells	Other-ILD	0	0	NA
021I	KRT5-/KRT17+	Control	0	0	NA
021I	KRT5-/KRT17+	COPD	0	0	NA
021I	KRT5-/KRT17+	IPF	11	1	9.09091
021I	KRT5-/KRT17+	Other-ILD	0	0	NA
021I	MUC5AC+	Control	0	0	NA
021I	MUC5AC+	COPD	0	0	NA
021I	MUC5AC+	IPF	4	0	0
021I	MUC5AC+	Other-ILD	0	0	NA
021I	MUC5B+	Control	0	0	NA
021I	MUC5B+	COPD	0	0	NA
021I	MUC5B+	IPF	19	0	0
021I	MUC5B+	Other-ILD	0	0	NA
021I	PNEC/Ionocytes	Control	0	0	NA
021I	PNEC/Ionocytes	COPD	0	0	NA
021I	PNEC/Ionocytes	IPF	5	0	0
021I	PNEC/Ionocytes	Other-ILD	0	0	NA
021I	SCGB3A2+	Control	0	0	NA
021I	SCGB3A2+	COPD	0	0	NA
021I	SCGB3A2+	IPF	3	0	0
021I	SCGB3A2+	Other-ILD	0	0	NA
021I	SCGB3A2+/SCGB1A1+	Control	0	0	NA
021I	SCGB3A2+/SCGB1A1+	COPD	0	0	NA
021I	SCGB3A2+/SCGB1A1+	IPF	8	2	25
021I	SCGB3A2+/SCGB1A1+	Other-ILD	0	0	NA
021I	Transitional AT2	Control	0	0	NA
021I	Transitional AT2	COPD	0	0	NA
021I	Transitional AT2	IPF	15	0	0
021I	Transitional AT2	Other-ILD	0	0	NA
022C-a	AT1	Control	23	NA	NA
022C-a	AT1	COPD	0	NA	NA
022C-a	AT1	IPF	0	NA	NA
022C-a	AT1	Other-ILD	0	NA	NA
022C-a	AT2	Control	58	NA	NA
022C-a	AT2	COPD	0	NA	NA
022C-a	AT2	IPF	0	NA	NA
022C-a	AT2	Other-ILD	0	NA	NA
022C-a	Basal	Control	0	NA	NA
022C-a	Basal	COPD	0	NA	NA
022C-a	Basal	IPF	0	NA	NA
022C-a	Basal	Other-ILD	0	NA	NA
022C-a	Ciliated Cells	Control	23	NA	NA
022C-a	Ciliated Cells	COPD	0	NA	NA
022C-a	Ciliated Cells	IPF	0	NA	NA
022C-a	Ciliated Cells	Other-ILD	0	NA	NA
022C-a	KRT5-/KRT17+	Control	1	NA	NA
022C-a	KRT5-/KRT17+	COPD	0	NA	NA
022C-a	KRT5-/KRT17+	IPF	0	NA	NA
022C-a	KRT5-/KRT17+	Other-ILD	0	NA	NA
022C-a	MUC5AC+	Control	0	NA	NA
022C-a	MUC5AC+	COPD	0	NA	NA
022C-a	MUC5AC+	IPF	0	NA	NA
022C-a	MUC5AC+	Other-ILD	0	NA	NA
022C-a	MUC5B+	Control	5	NA	NA
022C-a	MUC5B+	COPD	0	NA	NA
022C-a	MUC5B+	IPF	0	NA	NA
022C-a	MUC5B+	Other-ILD	0	NA	NA
022C-a	PNEC/Ionocytes	Control	0	NA	NA
022C-a	PNEC/Ionocytes	COPD	0	NA	NA
022C-a	PNEC/Ionocytes	IPF	0	NA	NA
022C-a	PNEC/Ionocytes	Other-ILD	0	NA	NA
022C-a	SCGB3A2+	Control	6	NA	NA
022C-a	SCGB3A2+	COPD	0	NA	NA
022C-a	SCGB3A2+	IPF	0	NA	NA
022C-a	SCGB3A2+	Other-ILD	0	NA	NA
022C-a	SCGB3A2+/SCGB1A1+	Control	6	NA	NA
022C-a	SCGB3A2+/SCGB1A1+	COPD	0	NA	NA
022C-a	SCGB3A2+/SCGB1A1+	IPF	0	NA	NA
022C-a	SCGB3A2+/SCGB1A1+	Other-ILD	0	NA	NA
022C-a	Transitional AT2	Control	8	NA	NA
022C-a	Transitional AT2	COPD	0	NA	NA
022C-a	Transitional AT2	IPF	0	NA	NA
022C-a	Transitional AT2	Other-ILD	0	NA	NA
022C-b	AT1	Control	25	NA	NA
022C-b	AT1	COPD	0	NA	NA
022C-b	AT1	IPF	0	NA	NA
022C-b	AT1	Other-ILD	0	NA	NA
022C-b	AT2	Control	50	NA	NA
022C-b	AT2	COPD	0	NA	NA
022C-b	AT2	IPF	0	NA	NA
022C-b	AT2	Other-ILD	0	NA	NA
022C-b	Basal	Control	0	NA	NA
022C-b	Basal	COPD	0	NA	NA
022C-b	Basal	IPF	0	NA	NA
022C-b	Basal	Other-ILD	0	NA	NA
022C-b	Ciliated Cells	Control	15	NA	NA
022C-b	Ciliated Cells	COPD	0	NA	NA
022C-b	Ciliated Cells	IPF	0	NA	NA
022C-b	Ciliated Cells	Other-ILD	0	NA	NA
022C-b	KRT5-/KRT17+	Control	0	NA	NA
022C-b	KRT5-/KRT17+	COPD	0	NA	NA
022C-b	KRT5-/KRT17+	IPF	0	NA	NA
022C-b	KRT5-/KRT17+	Other-ILD	0	NA	NA
022C-b	MUC5AC+	Control	0	NA	NA
022C-b	MUC5AC+	COPD	0	NA	NA
022C-b	MUC5AC+	IPF	0	NA	NA
022C-b	MUC5AC+	Other-ILD	0	NA	NA
022C-b	MUC5B+	Control	5	NA	NA
022C-b	MUC5B+	COPD	0	NA	NA
022C-b	MUC5B+	IPF	0	NA	NA
022C-b	MUC5B+	Other-ILD	0	NA	NA
022C-b	PNEC/Ionocytes	Control	1	NA	NA
022C-b	PNEC/Ionocytes	COPD	0	NA	NA
022C-b	PNEC/Ionocytes	IPF	0	NA	NA
022C-b	PNEC/Ionocytes	Other-ILD	0	NA	NA
022C-b	SCGB3A2+	Control	7	NA	NA
022C-b	SCGB3A2+	COPD	0	NA	NA
022C-b	SCGB3A2+	IPF	0	NA	NA
022C-b	SCGB3A2+	Other-ILD	0	NA	NA
022C-b	SCGB3A2+/SCGB1A1+	Control	2	NA	NA
022C-b	SCGB3A2+/SCGB1A1+	COPD	0	NA	NA
022C-b	SCGB3A2+/SCGB1A1+	IPF	0	NA	NA
022C-b	SCGB3A2+/SCGB1A1+	Other-ILD	0	NA	NA
022C-b	Transitional AT2	Control	10	NA	NA
022C-b	Transitional AT2	COPD	0	NA	NA
022C-b	Transitional AT2	IPF	0	NA	NA
022C-b	Transitional AT2	Other-ILD	0	NA	NA
022I	AT1	Control	0	0	NA
022I	AT1	COPD	0	0	NA
022I	AT1	IPF	11	0	0
022I	AT1	Other-ILD	0	0	NA
022I	AT2	Control	0	0	NA
022I	AT2	COPD	0	0	NA
022I	AT2	IPF	84	0	0
022I	AT2	Other-ILD	0	0	NA
022I	Basal	Control	0	0	NA
022I	Basal	COPD	0	0	NA
022I	Basal	IPF	34	0	0
022I	Basal	Other-ILD	0	0	NA
022I	Ciliated Cells	Control	0	0	NA
022I	Ciliated Cells	COPD	0	0	NA
022I	Ciliated Cells	IPF	106	0	0
022I	Ciliated Cells	Other-ILD	0	0	NA
022I	KRT5-/KRT17+	Control	0	0	NA
022I	KRT5-/KRT17+	COPD	0	0	NA
022I	KRT5-/KRT17+	IPF	12	0	0
022I	KRT5-/KRT17+	Other-ILD	0	0	NA
022I	MUC5AC+	Control	0	0	NA
022I	MUC5AC+	COPD	0	0	NA
022I	MUC5AC+	IPF	5	1	20
022I	MUC5AC+	Other-ILD	0	0	NA
022I	MUC5B+	Control	0	0	NA
022I	MUC5B+	COPD	0	0	NA
022I	MUC5B+	IPF	15	1	6.66667
022I	MUC5B+	Other-ILD	0	0	NA
022I	PNEC/Ionocytes	Control	0	0	NA
022I	PNEC/Ionocytes	COPD	0	0	NA
022I	PNEC/Ionocytes	IPF	7	0	0
022I	PNEC/Ionocytes	Other-ILD	0	0	NA
022I	SCGB3A2+	Control	0	0	NA
022I	SCGB3A2+	COPD	0	0	NA
022I	SCGB3A2+	IPF	22	1	4.54545
022I	SCGB3A2+	Other-ILD	0	0	NA
022I	SCGB3A2+/SCGB1A1+	Control	0	0	NA
022I	SCGB3A2+/SCGB1A1+	COPD	0	0	NA
022I	SCGB3A2+/SCGB1A1+	IPF	22	0	0
022I	SCGB3A2+/SCGB1A1+	Other-ILD	0	0	NA
022I	Transitional AT2	Control	0	0	NA
022I	Transitional AT2	COPD	0	0	NA
022I	Transitional AT2	IPF	10	0	0
022I	Transitional AT2	Other-ILD	0	0	NA
025I	AT1	Control	0	0	NA
025I	AT1	COPD	0	0	NA
025I	AT1	IPF	0	0	NA
025I	AT1	Other-ILD	0	0	NA
025I	AT2	Control	0	0	NA
025I	AT2	COPD	0	0	NA
025I	AT2	IPF	19	1	5.26316
025I	AT2	Other-ILD	0	0	NA
025I	Basal	Control	0	0	NA
025I	Basal	COPD	0	0	NA
025I	Basal	IPF	3	0	0
025I	Basal	Other-ILD	0	0	NA
025I	Ciliated Cells	Control	0	0	NA
025I	Ciliated Cells	COPD	0	0	NA
025I	Ciliated Cells	IPF	111	0	0
025I	Ciliated Cells	Other-ILD	0	0	NA
025I	KRT5-/KRT17+	Control	0	0	NA
025I	KRT5-/KRT17+	COPD	0	0	NA
025I	KRT5-/KRT17+	IPF	1	0	0
025I	KRT5-/KRT17+	Other-ILD	0	0	NA
025I	MUC5AC+	Control	0	0	NA
025I	MUC5AC+	COPD	0	0	NA
025I	MUC5AC+	IPF	7	0	0
025I	MUC5AC+	Other-ILD	0	0	NA
025I	MUC5B+	Control	0	0	NA
025I	MUC5B+	COPD	0	0	NA
025I	MUC5B+	IPF	39	0	0
025I	MUC5B+	Other-ILD	0	0	NA
025I	PNEC/Ionocytes	Control	0	0	NA
025I	PNEC/Ionocytes	COPD	0	0	NA
025I	PNEC/Ionocytes	IPF	1	0	0
025I	PNEC/Ionocytes	Other-ILD	0	0	NA
025I	SCGB3A2+	Control	0	0	NA
025I	SCGB3A2+	COPD	0	0	NA
025I	SCGB3A2+	IPF	2	0	0
025I	SCGB3A2+	Other-ILD	0	0	NA
025I	SCGB3A2+/SCGB1A1+	Control	0	0	NA
025I	SCGB3A2+/SCGB1A1+	COPD	0	0	NA
025I	SCGB3A2+/SCGB1A1+	IPF	17	0	0
025I	SCGB3A2+/SCGB1A1+	Other-ILD	0	0	NA
025I	Transitional AT2	Control	0	0	NA
025I	Transitional AT2	COPD	0	0	NA
025I	Transitional AT2	IPF	3	0	0
025I	Transitional AT2	Other-ILD	0	0	NA
034C	AT1	Control	0	NA	NA
034C	AT1	COPD	0	NA	NA
034C	AT1	IPF	0	NA	NA
034C	AT1	Other-ILD	0	NA	NA
034C	AT2	Control	1	NA	NA
034C	AT2	COPD	0	NA	NA
034C	AT2	IPF	0	NA	NA
034C	AT2	Other-ILD	0	NA	NA
034C	Basal	Control	0	NA	NA
034C	Basal	COPD	0	NA	NA
034C	Basal	IPF	0	NA	NA
034C	Basal	Other-ILD	0	NA	NA
034C	Ciliated Cells	Control	9	NA	NA
034C	Ciliated Cells	COPD	0	NA	NA
034C	Ciliated Cells	IPF	0	NA	NA
034C	Ciliated Cells	Other-ILD	0	NA	NA
034C	KRT5-/KRT17+	Control	0	NA	NA
034C	KRT5-/KRT17+	COPD	0	NA	NA
034C	KRT5-/KRT17+	IPF	0	NA	NA
034C	KRT5-/KRT17+	Other-ILD	0	NA	NA
034C	MUC5AC+	Control	0	NA	NA
034C	MUC5AC+	COPD	0	NA	NA
034C	MUC5AC+	IPF	0	NA	NA
034C	MUC5AC+	Other-ILD	0	NA	NA
034C	MUC5B+	Control	0	NA	NA
034C	MUC5B+	COPD	0	NA	NA
034C	MUC5B+	IPF	0	NA	NA
034C	MUC5B+	Other-ILD	0	NA	NA
034C	PNEC/Ionocytes	Control	0	NA	NA
034C	PNEC/Ionocytes	COPD	0	NA	NA
034C	PNEC/Ionocytes	IPF	0	NA	NA
034C	PNEC/Ionocytes	Other-ILD	0	NA	NA
034C	SCGB3A2+	Control	0	NA	NA
034C	SCGB3A2+	COPD	0	NA	NA
034C	SCGB3A2+	IPF	0	NA	NA
034C	SCGB3A2+	Other-ILD	0	NA	NA
034C	SCGB3A2+/SCGB1A1+	Control	0	NA	NA
034C	SCGB3A2+/SCGB1A1+	COPD	0	NA	NA
034C	SCGB3A2+/SCGB1A1+	IPF	0	NA	NA
034C	SCGB3A2+/SCGB1A1+	Other-ILD	0	NA	NA
034C	Transitional AT2	Control	0	NA	NA
034C	Transitional AT2	COPD	0	NA	NA
034C	Transitional AT2	IPF	0	NA	NA
034C	Transitional AT2	Other-ILD	0	NA	NA
034I-a	AT1	Control	0	0	NA
034I-a	AT1	COPD	0	0	NA
034I-a	AT1	IPF	1	0	0
034I-a	AT1	Other-ILD	0	0	NA
034I-a	AT2	Control	0	0	NA
034I-a	AT2	COPD	0	0	NA
034I-a	AT2	IPF	228	1	0.438596
034I-a	AT2	Other-ILD	0	0	NA
034I-a	Basal	Control	0	0	NA
034I-a	Basal	COPD	0	0	NA
034I-a	Basal	IPF	190	2	1.05263
034I-a	Basal	Other-ILD	0	0	NA
034I-a	Ciliated Cells	Control	0	0	NA
034I-a	Ciliated Cells	COPD	0	0	NA
034I-a	Ciliated Cells	IPF	117	1	0.854701
034I-a	Ciliated Cells	Other-ILD	0	0	NA
034I-a	KRT5-/KRT17+	Control	0	0	NA
034I-a	KRT5-/KRT17+	COPD	0	0	NA
034I-a	KRT5-/KRT17+	IPF	65	0	0
034I-a	KRT5-/KRT17+	Other-ILD	0	0	NA
034I-a	MUC5AC+	Control	0	0	NA
034I-a	MUC5AC+	COPD	0	0	NA
034I-a	MUC5AC+	IPF	1	0	0
034I-a	MUC5AC+	Other-ILD	0	0	NA
034I-a	MUC5B+	Control	0	0	NA
034I-a	MUC5B+	COPD	0	0	NA
034I-a	MUC5B+	IPF	56	1	1.78571
034I-a	MUC5B+	Other-ILD	0	0	NA
034I-a	PNEC/Ionocytes	Control	0	0	NA
034I-a	PNEC/Ionocytes	COPD	0	0	NA
034I-a	PNEC/Ionocytes	IPF	3	0	0
034I-a	PNEC/Ionocytes	Other-ILD	0	0	NA
034I-a	SCGB3A2+	Control	0	0	NA
034I-a	SCGB3A2+	COPD	0	0	NA
034I-a	SCGB3A2+	IPF	48	0	0
034I-a	SCGB3A2+	Other-ILD	0	0	NA
034I-a	SCGB3A2+/SCGB1A1+	Control	0	0	NA
034I-a	SCGB3A2+/SCGB1A1+	COPD	0	0	NA
034I-a	SCGB3A2+/SCGB1A1+	IPF	12	0	0
034I-a	SCGB3A2+/SCGB1A1+	Other-ILD	0	0	NA
034I-a	Transitional AT2	Control	0	0	NA
034I-a	Transitional AT2	COPD	0	0	NA
034I-a	Transitional AT2	IPF	2	0	0
034I-a	Transitional AT2	Other-ILD	0	0	NA
040I	AT1	Control	0	NA	NA
040I	AT1	COPD	0	NA	NA
040I	AT1	IPF	7	NA	NA
040I	AT1	Other-ILD	0	NA	NA
040I	AT2	Control	0	NA	NA
040I	AT2	COPD	0	NA	NA
040I	AT2	IPF	16	NA	NA
040I	AT2	Other-ILD	0	NA	NA
040I	Basal	Control	0	NA	NA
040I	Basal	COPD	0	NA	NA
040I	Basal	IPF	6	NA	NA
040I	Basal	Other-ILD	0	NA	NA
040I	Ciliated Cells	Control	0	NA	NA
040I	Ciliated Cells	COPD	0	NA	NA
040I	Ciliated Cells	IPF	44	NA	NA
040I	Ciliated Cells	Other-ILD	0	NA	NA
040I	KRT5-/KRT17+	Control	0	NA	NA
040I	KRT5-/KRT17+	COPD	0	NA	NA
040I	KRT5-/KRT17+	IPF	5	NA	NA
040I	KRT5-/KRT17+	Other-ILD	0	NA	NA
040I	MUC5AC+	Control	0	NA	NA
040I	MUC5AC+	COPD	0	NA	NA
040I	MUC5AC+	IPF	0	NA	NA
040I	MUC5AC+	Other-ILD	0	NA	NA
040I	MUC5B+	Control	0	NA	NA
040I	MUC5B+	COPD	0	NA	NA
040I	MUC5B+	IPF	11	NA	NA
040I	MUC5B+	Other-ILD	0	NA	NA
040I	PNEC/Ionocytes	Control	0	NA	NA
040I	PNEC/Ionocytes	COPD	0	NA	NA
040I	PNEC/Ionocytes	IPF	0	NA	NA
040I	PNEC/Ionocytes	Other-ILD	0	NA	NA
040I	SCGB3A2+	Control	0	NA	NA
040I	SCGB3A2+	COPD	0	NA	NA
040I	SCGB3A2+	IPF	2	NA	NA
040I	SCGB3A2+	Other-ILD	0	NA	NA
040I	SCGB3A2+/SCGB1A1+	Control	0	NA	NA
040I	SCGB3A2+/SCGB1A1+	COPD	0	NA	NA
040I	SCGB3A2+/SCGB1A1+	IPF	7	NA	NA
040I	SCGB3A2+/SCGB1A1+	Other-ILD	0	NA	NA
040I	Transitional AT2	Control	0	NA	NA
040I	Transitional AT2	COPD	0	NA	NA
040I	Transitional AT2	IPF	0	NA	NA
040I	Transitional AT2	Other-ILD	0	NA	NA
040I-b	AT1	Control	0	0	NA
040I-b	AT1	COPD	0	0	NA
040I-b	AT1	IPF	0	0	NA
040I-b	AT1	Other-ILD	0	0	NA
040I-b	AT2	Control	0	0	NA
040I-b	AT2	COPD	0	0	NA
040I-b	AT2	IPF	19	1	5.26316
040I-b	AT2	Other-ILD	0	0	NA
040I-b	Basal	Control	0	0	NA
040I-b	Basal	COPD	0	0	NA
040I-b	Basal	IPF	4	0	0
040I-b	Basal	Other-ILD	0	0	NA
040I-b	Ciliated Cells	Control	0	0	NA
040I-b	Ciliated Cells	COPD	0	0	NA
040I-b	Ciliated Cells	IPF	145	1	0.689655
040I-b	Ciliated Cells	Other-ILD	0	0	NA
040I-b	KRT5-/KRT17+	Control	0	0	NA
040I-b	KRT5-/KRT17+	COPD	0	0	NA
040I-b	KRT5-/KRT17+	IPF	0	0	NA
040I-b	KRT5-/KRT17+	Other-ILD	0	0	NA
040I-b	MUC5AC+	Control	0	0	NA
040I-b	MUC5AC+	COPD	0	0	NA
040I-b	MUC5AC+	IPF	4	0	0
040I-b	MUC5AC+	Other-ILD	0	0	NA
040I-b	MUC5B+	Control	0	0	NA
040I-b	MUC5B+	COPD	0	0	NA
040I-b	MUC5B+	IPF	21	0	0
040I-b	MUC5B+	Other-ILD	0	0	NA
040I-b	PNEC/Ionocytes	Control	0	0	NA
040I-b	PNEC/Ionocytes	COPD	0	0	NA
040I-b	PNEC/Ionocytes	IPF	1	0	0
040I-b	PNEC/Ionocytes	Other-ILD	0	0	NA
040I-b	SCGB3A2+	Control	0	0	NA
040I-b	SCGB3A2+	COPD	0	0	NA
040I-b	SCGB3A2+	IPF	5	0	0
040I-b	SCGB3A2+	Other-ILD	0	0	NA
040I-b	SCGB3A2+/SCGB1A1+	Control	0	0	NA
040I-b	SCGB3A2+/SCGB1A1+	COPD	0	0	NA
040I-b	SCGB3A2+/SCGB1A1+	IPF	2	0	0
040I-b	SCGB3A2+/SCGB1A1+	Other-ILD	0	0	NA
040I-b	Transitional AT2	Control	0	0	NA
040I-b	Transitional AT2	COPD	0	0	NA
040I-b	Transitional AT2	IPF	2	0	0
040I-b	Transitional AT2	Other-ILD	0	0	NA
041I-b	AT1	Control	0	0	NA
041I-b	AT1	COPD	0	0	NA
041I-b	AT1	IPF	1	0	0
041I-b	AT1	Other-ILD	0	0	NA
041I-b	AT2	Control	0	0	NA
041I-b	AT2	COPD	0	0	NA
041I-b	AT2	IPF	21	1	4.7619
041I-b	AT2	Other-ILD	0	0	NA
041I-b	Basal	Control	0	0	NA
041I-b	Basal	COPD	0	0	NA
041I-b	Basal	IPF	11	0	0
041I-b	Basal	Other-ILD	0	0	NA
041I-b	Ciliated Cells	Control	0	0	NA
041I-b	Ciliated Cells	COPD	0	0	NA
041I-b	Ciliated Cells	IPF	161	2	1.24224
041I-b	Ciliated Cells	Other-ILD	0	0	NA
041I-b	KRT5-/KRT17+	Control	0	0	NA
041I-b	KRT5-/KRT17+	COPD	0	0	NA
041I-b	KRT5-/KRT17+	IPF	17	0	0
041I-b	KRT5-/KRT17+	Other-ILD	0	0	NA
041I-b	MUC5AC+	Control	0	0	NA
041I-b	MUC5AC+	COPD	0	0	NA
041I-b	MUC5AC+	IPF	2	0	0
041I-b	MUC5AC+	Other-ILD	0	0	NA
041I-b	MUC5B+	Control	0	0	NA
041I-b	MUC5B+	COPD	0	0	NA
041I-b	MUC5B+	IPF	50	2	4
041I-b	MUC5B+	Other-ILD	0	0	NA
041I-b	PNEC/Ionocytes	Control	0	0	NA
041I-b	PNEC/Ionocytes	COPD	0	0	NA
041I-b	PNEC/Ionocytes	IPF	1	0	0
041I-b	PNEC/Ionocytes	Other-ILD	0	0	NA
041I-b	SCGB3A2+	Control	0	0	NA
041I-b	SCGB3A2+	COPD	0	0	NA
041I-b	SCGB3A2+	IPF	4	0	0
041I-b	SCGB3A2+	Other-ILD	0	0	NA
041I-b	SCGB3A2+/SCGB1A1+	Control	0	0	NA
041I-b	SCGB3A2+/SCGB1A1+	COPD	0	0	NA
041I-b	SCGB3A2+/SCGB1A1+	IPF	21	0	0
041I-b	SCGB3A2+/SCGB1A1+	Other-ILD	0	0	NA
041I-b	Transitional AT2	Control	0	0	NA
041I-b	Transitional AT2	COPD	0	0	NA
041I-b	Transitional AT2	IPF	3	0	0
041I-b	Transitional AT2	Other-ILD	0	0	NA
051I	AT1	Control	0	0	NA
051I	AT1	COPD	0	0	NA
051I	AT1	IPF	0	0	NA
051I	AT1	Other-ILD	0	0	NA
051I	AT2	Control	0	0	NA
051I	AT2	COPD	0	0	NA
051I	AT2	IPF	13	0	0
051I	AT2	Other-ILD	0	0	NA
051I	Basal	Control	0	0	NA
051I	Basal	COPD	0	0	NA
051I	Basal	IPF	21	0	0
051I	Basal	Other-ILD	0	0	NA
051I	Ciliated Cells	Control	0	0	NA
051I	Ciliated Cells	COPD	0	0	NA
051I	Ciliated Cells	IPF	112	1	0.892857
051I	Ciliated Cells	Other-ILD	0	0	NA
051I	KRT5-/KRT17+	Control	0	0	NA
051I	KRT5-/KRT17+	COPD	0	0	NA
051I	KRT5-/KRT17+	IPF	1	0	0
051I	KRT5-/KRT17+	Other-ILD	0	0	NA
051I	MUC5AC+	Control	0	0	NA
051I	MUC5AC+	COPD	0	0	NA
051I	MUC5AC+	IPF	0	0	NA
051I	MUC5AC+	Other-ILD	0	0	NA
051I	MUC5B+	Control	0	0	NA
051I	MUC5B+	COPD	0	0	NA
051I	MUC5B+	IPF	9	0	0
051I	MUC5B+	Other-ILD	0	0	NA
051I	PNEC/Ionocytes	Control	0	0	NA
051I	PNEC/Ionocytes	COPD	0	0	NA
051I	PNEC/Ionocytes	IPF	2	0	0
051I	PNEC/Ionocytes	Other-ILD	0	0	NA
051I	SCGB3A2+	Control	0	0	NA
051I	SCGB3A2+	COPD	0	0	NA
051I	SCGB3A2+	IPF	2	0	0
051I	SCGB3A2+	Other-ILD	0	0	NA
051I	SCGB3A2+/SCGB1A1+	Control	0	0	NA
051I	SCGB3A2+/SCGB1A1+	COPD	0	0	NA
051I	SCGB3A2+/SCGB1A1+	IPF	2	0	0
051I	SCGB3A2+/SCGB1A1+	Other-ILD	0	0	NA
051I	Transitional AT2	Control	0	0	NA
051I	Transitional AT2	COPD	0	0	NA
051I	Transitional AT2	IPF	2	0	0
051I	Transitional AT2	Other-ILD	0	0	NA
051I-a	AT1	Control	0	0	NA
051I-a	AT1	COPD	0	0	NA
051I-a	AT1	IPF	0	0	NA
051I-a	AT1	Other-ILD	0	0	NA
051I-a	AT2	Control	0	0	NA
051I-a	AT2	COPD	0	0	NA
051I-a	AT2	IPF	24	0	0
051I-a	AT2	Other-ILD	0	0	NA
051I-a	Basal	Control	0	0	NA
051I-a	Basal	COPD	0	0	NA
051I-a	Basal	IPF	9	0	0
051I-a	Basal	Other-ILD	0	0	NA
051I-a	Ciliated Cells	Control	0	0	NA
051I-a	Ciliated Cells	COPD	0	0	NA
051I-a	Ciliated Cells	IPF	248	1	0.403226
051I-a	Ciliated Cells	Other-ILD	0	0	NA
051I-a	KRT5-/KRT17+	Control	0	0	NA
051I-a	KRT5-/KRT17+	COPD	0	0	NA
051I-a	KRT5-/KRT17+	IPF	5	0	0
051I-a	KRT5-/KRT17+	Other-ILD	0	0	NA
051I-a	MUC5AC+	Control	0	0	NA
051I-a	MUC5AC+	COPD	0	0	NA
051I-a	MUC5AC+	IPF	0	0	NA
051I-a	MUC5AC+	Other-ILD	0	0	NA
051I-a	MUC5B+	Control	0	0	NA
051I-a	MUC5B+	COPD	0	0	NA
051I-a	MUC5B+	IPF	18	0	0
051I-a	MUC5B+	Other-ILD	0	0	NA
051I-a	PNEC/Ionocytes	Control	0	0	NA
051I-a	PNEC/Ionocytes	COPD	0	0	NA
051I-a	PNEC/Ionocytes	IPF	5	0	0
051I-a	PNEC/Ionocytes	Other-ILD	0	0	NA
051I-a	SCGB3A2+	Control	0	0	NA
051I-a	SCGB3A2+	COPD	0	0	NA
051I-a	SCGB3A2+	IPF	6	0	0
051I-a	SCGB3A2+	Other-ILD	0	0	NA
051I-a	SCGB3A2+/SCGB1A1+	Control	0	0	NA
051I-a	SCGB3A2+/SCGB1A1+	COPD	0	0	NA
051I-a	SCGB3A2+/SCGB1A1+	IPF	2	0	0
051I-a	SCGB3A2+/SCGB1A1+	Other-ILD	0	0	NA
051I-a	Transitional AT2	Control	0	0	NA
051I-a	Transitional AT2	COPD	0	0	NA
051I-a	Transitional AT2	IPF	1	0	0
051I-a	Transitional AT2	Other-ILD	0	0	NA
052CO-a	AT1	Control	0	0	NA
052CO-a	AT1	COPD	85	0	0
052CO-a	AT1	IPF	0	0	NA
052CO-a	AT1	Other-ILD	0	0	NA
052CO-a	AT2	Control	0	0	NA
052CO-a	AT2	COPD	76	1	1.31579
052CO-a	AT2	IPF	0	0	NA
052CO-a	AT2	Other-ILD	0	0	NA
052CO-a	Basal	Control	0	0	NA
052CO-a	Basal	COPD	2	0	0
052CO-a	Basal	IPF	0	0	NA
052CO-a	Basal	Other-ILD	0	0	NA
052CO-a	Ciliated Cells	Control	0	0	NA
052CO-a	Ciliated Cells	COPD	9	0	0
052CO-a	Ciliated Cells	IPF	0	0	NA
052CO-a	Ciliated Cells	Other-ILD	0	0	NA
052CO-a	KRT5-/KRT17+	Control	0	0	NA
052CO-a	KRT5-/KRT17+	COPD	2	0	0
052CO-a	KRT5-/KRT17+	IPF	0	0	NA
052CO-a	KRT5-/KRT17+	Other-ILD	0	0	NA
052CO-a	MUC5AC+	Control	0	0	NA
052CO-a	MUC5AC+	COPD	0	0	NA
052CO-a	MUC5AC+	IPF	0	0	NA
052CO-a	MUC5AC+	Other-ILD	0	0	NA
052CO-a	MUC5B+	Control	0	0	NA
052CO-a	MUC5B+	COPD	2	0	0
052CO-a	MUC5B+	IPF	0	0	NA
052CO-a	MUC5B+	Other-ILD	0	0	NA
052CO-a	PNEC/Ionocytes	Control	0	0	NA
052CO-a	PNEC/Ionocytes	COPD	0	0	NA
052CO-a	PNEC/Ionocytes	IPF	0	0	NA
052CO-a	PNEC/Ionocytes	Other-ILD	0	0	NA
052CO-a	SCGB3A2+	Control	0	0	NA
052CO-a	SCGB3A2+	COPD	1	0	0
052CO-a	SCGB3A2+	IPF	0	0	NA
052CO-a	SCGB3A2+	Other-ILD	0	0	NA
052CO-a	SCGB3A2+/SCGB1A1+	Control	0	0	NA
052CO-a	SCGB3A2+/SCGB1A1+	COPD	7	0	0
052CO-a	SCGB3A2+/SCGB1A1+	IPF	0	0	NA
052CO-a	SCGB3A2+/SCGB1A1+	Other-ILD	0	0	NA
052CO-a	Transitional AT2	Control	0	0	NA
052CO-a	Transitional AT2	COPD	9	0	0
052CO-a	Transitional AT2	IPF	0	0	NA
052CO-a	Transitional AT2	Other-ILD	0	0	NA
053I	AT1	Control	0	NA	NA
053I	AT1	COPD	0	NA	NA
053I	AT1	IPF	0	NA	NA
053I	AT1	Other-ILD	0	NA	NA
053I	AT2	Control	0	NA	NA
053I	AT2	COPD	0	NA	NA
053I	AT2	IPF	4	NA	NA
053I	AT2	Other-ILD	0	NA	NA
053I	Basal	Control	0	NA	NA
053I	Basal	COPD	0	NA	NA
053I	Basal	IPF	2	NA	NA
053I	Basal	Other-ILD	0	NA	NA
053I	Ciliated Cells	Control	0	NA	NA
053I	Ciliated Cells	COPD	0	NA	NA
053I	Ciliated Cells	IPF	35	NA	NA
053I	Ciliated Cells	Other-ILD	0	NA	NA
053I	KRT5-/KRT17+	Control	0	NA	NA
053I	KRT5-/KRT17+	COPD	0	NA	NA
053I	KRT5-/KRT17+	IPF	0	NA	NA
053I	KRT5-/KRT17+	Other-ILD	0	NA	NA
053I	MUC5AC+	Control	0	NA	NA
053I	MUC5AC+	COPD	0	NA	NA
053I	MUC5AC+	IPF	0	NA	NA
053I	MUC5AC+	Other-ILD	0	NA	NA
053I	MUC5B+	Control	0	NA	NA
053I	MUC5B+	COPD	0	NA	NA
053I	MUC5B+	IPF	8	NA	NA
053I	MUC5B+	Other-ILD	0	NA	NA
053I	PNEC/Ionocytes	Control	0	NA	NA
053I	PNEC/Ionocytes	COPD	0	NA	NA
053I	PNEC/Ionocytes	IPF	0	NA	NA
053I	PNEC/Ionocytes	Other-ILD	0	NA	NA
053I	SCGB3A2+	Control	0	NA	NA
053I	SCGB3A2+	COPD	0	NA	NA
053I	SCGB3A2+	IPF	4	NA	NA
053I	SCGB3A2+	Other-ILD	0	NA	NA
053I	SCGB3A2+/SCGB1A1+	Control	0	NA	NA
053I	SCGB3A2+/SCGB1A1+	COPD	0	NA	NA
053I	SCGB3A2+/SCGB1A1+	IPF	4	NA	NA
053I	SCGB3A2+/SCGB1A1+	Other-ILD	0	NA	NA
053I	Transitional AT2	Control	0	NA	NA
053I	Transitional AT2	COPD	0	NA	NA
053I	Transitional AT2	IPF	0	NA	NA
053I	Transitional AT2	Other-ILD	0	NA	NA
053I-d	AT1	Control	0	NA	NA
053I-d	AT1	COPD	0	NA	NA
053I-d	AT1	IPF	0	NA	NA
053I-d	AT1	Other-ILD	0	NA	NA
053I-d	AT2	Control	0	NA	NA
053I-d	AT2	COPD	0	NA	NA
053I-d	AT2	IPF	3	NA	NA
053I-d	AT2	Other-ILD	0	NA	NA
053I-d	Basal	Control	0	NA	NA
053I-d	Basal	COPD	0	NA	NA
053I-d	Basal	IPF	0	NA	NA
053I-d	Basal	Other-ILD	0	NA	NA
053I-d	Ciliated Cells	Control	0	NA	NA
053I-d	Ciliated Cells	COPD	0	NA	NA
053I-d	Ciliated Cells	IPF	68	NA	NA
053I-d	Ciliated Cells	Other-ILD	0	NA	NA
053I-d	KRT5-/KRT17+	Control	0	NA	NA
053I-d	KRT5-/KRT17+	COPD	0	NA	NA
053I-d	KRT5-/KRT17+	IPF	1	NA	NA
053I-d	KRT5-/KRT17+	Other-ILD	0	NA	NA
053I-d	MUC5AC+	Control	0	NA	NA
053I-d	MUC5AC+	COPD	0	NA	NA
053I-d	MUC5AC+	IPF	0	NA	NA
053I-d	MUC5AC+	Other-ILD	0	NA	NA
053I-d	MUC5B+	Control	0	NA	NA
053I-d	MUC5B+	COPD	0	NA	NA
053I-d	MUC5B+	IPF	5	NA	NA
053I-d	MUC5B+	Other-ILD	0	NA	NA
053I-d	PNEC/Ionocytes	Control	0	NA	NA
053I-d	PNEC/Ionocytes	COPD	0	NA	NA
053I-d	PNEC/Ionocytes	IPF	0	NA	NA
053I-d	PNEC/Ionocytes	Other-ILD	0	NA	NA
053I-d	SCGB3A2+	Control	0	NA	NA
053I-d	SCGB3A2+	COPD	0	NA	NA
053I-d	SCGB3A2+	IPF	0	NA	NA
053I-d	SCGB3A2+	Other-ILD	0	NA	NA
053I-d	SCGB3A2+/SCGB1A1+	Control	0	NA	NA
053I-d	SCGB3A2+/SCGB1A1+	COPD	0	NA	NA
053I-d	SCGB3A2+/SCGB1A1+	IPF	5	NA	NA
053I-d	SCGB3A2+/SCGB1A1+	Other-ILD	0	NA	NA
053I-d	Transitional AT2	Control	0	NA	NA
053I-d	Transitional AT2	COPD	0	NA	NA
053I-d	Transitional AT2	IPF	0	NA	NA
053I-d	Transitional AT2	Other-ILD	0	NA	NA
053I-n	AT1	Control	0	0	NA
053I-n	AT1	COPD	0	0	NA
053I-n	AT1	IPF	0	0	NA
053I-n	AT1	Other-ILD	0	0	NA
053I-n	AT2	Control	0	0	NA
053I-n	AT2	COPD	0	0	NA
053I-n	AT2	IPF	0	0	NA
053I-n	AT2	Other-ILD	0	0	NA
053I-n	Basal	Control	0	0	NA
053I-n	Basal	COPD	0	0	NA
053I-n	Basal	IPF	0	0	NA
053I-n	Basal	Other-ILD	0	0	NA
053I-n	Ciliated Cells	Control	0	0	NA
053I-n	Ciliated Cells	COPD	0	0	NA
053I-n	Ciliated Cells	IPF	21	0	0
053I-n	Ciliated Cells	Other-ILD	0	0	NA
053I-n	KRT5-/KRT17+	Control	0	0	NA
053I-n	KRT5-/KRT17+	COPD	0	0	NA
053I-n	KRT5-/KRT17+	IPF	2	0	0
053I-n	KRT5-/KRT17+	Other-ILD	0	0	NA
053I-n	MUC5AC+	Control	0	0	NA
053I-n	MUC5AC+	COPD	0	0	NA
053I-n	MUC5AC+	IPF	0	0	NA
053I-n	MUC5AC+	Other-ILD	0	0	NA
053I-n	MUC5B+	Control	0	0	NA
053I-n	MUC5B+	COPD	0	0	NA
053I-n	MUC5B+	IPF	4	0	0
053I-n	MUC5B+	Other-ILD	0	0	NA
053I-n	PNEC/Ionocytes	Control	0	0	NA
053I-n	PNEC/Ionocytes	COPD	0	0	NA
053I-n	PNEC/Ionocytes	IPF	1	1	100
053I-n	PNEC/Ionocytes	Other-ILD	0	0	NA
053I-n	SCGB3A2+	Control	0	0	NA
053I-n	SCGB3A2+	COPD	0	0	NA
053I-n	SCGB3A2+	IPF	0	0	NA
053I-n	SCGB3A2+	Other-ILD	0	0	NA
053I-n	SCGB3A2+/SCGB1A1+	Control	0	0	NA
053I-n	SCGB3A2+/SCGB1A1+	COPD	0	0	NA
053I-n	SCGB3A2+/SCGB1A1+	IPF	4	0	0
053I-n	SCGB3A2+/SCGB1A1+	Other-ILD	0	0	NA
053I-n	Transitional AT2	Control	0	0	NA
053I-n	Transitional AT2	COPD	0	0	NA
053I-n	Transitional AT2	IPF	1	0	0
053I-n	Transitional AT2	Other-ILD	0	0	NA
056CO	AT1	Control	0	NA	NA
056CO	AT1	COPD	9	NA	NA
056CO	AT1	IPF	0	NA	NA
056CO	AT1	Other-ILD	0	NA	NA
056CO	AT2	Control	0	NA	NA
056CO	AT2	COPD	54	NA	NA
056CO	AT2	IPF	0	NA	NA
056CO	AT2	Other-ILD	0	NA	NA
056CO	Basal	Control	0	NA	NA
056CO	Basal	COPD	0	NA	NA
056CO	Basal	IPF	0	NA	NA
056CO	Basal	Other-ILD	0	NA	NA
056CO	Ciliated Cells	Control	0	NA	NA
056CO	Ciliated Cells	COPD	101	NA	NA
056CO	Ciliated Cells	IPF	0	NA	NA
056CO	Ciliated Cells	Other-ILD	0	NA	NA
056CO	KRT5-/KRT17+	Control	0	NA	NA
056CO	KRT5-/KRT17+	COPD	1	NA	NA
056CO	KRT5-/KRT17+	IPF	0	NA	NA
056CO	KRT5-/KRT17+	Other-ILD	0	NA	NA
056CO	MUC5AC+	Control	0	NA	NA
056CO	MUC5AC+	COPD	1	NA	NA
056CO	MUC5AC+	IPF	0	NA	NA
056CO	MUC5AC+	Other-ILD	0	NA	NA
056CO	MUC5B+	Control	0	NA	NA
056CO	MUC5B+	COPD	3	NA	NA
056CO	MUC5B+	IPF	0	NA	NA
056CO	MUC5B+	Other-ILD	0	NA	NA
056CO	PNEC/Ionocytes	Control	0	NA	NA
056CO	PNEC/Ionocytes	COPD	6	NA	NA
056CO	PNEC/Ionocytes	IPF	0	NA	NA
056CO	PNEC/Ionocytes	Other-ILD	0	NA	NA
056CO	SCGB3A2+	Control	0	NA	NA
056CO	SCGB3A2+	COPD	3	NA	NA
056CO	SCGB3A2+	IPF	0	NA	NA
056CO	SCGB3A2+	Other-ILD	0	NA	NA
056CO	SCGB3A2+/SCGB1A1+	Control	0	NA	NA
056CO	SCGB3A2+/SCGB1A1+	COPD	5	NA	NA
056CO	SCGB3A2+/SCGB1A1+	IPF	0	NA	NA
056CO	SCGB3A2+/SCGB1A1+	Other-ILD	0	NA	NA
056CO	Transitional AT2	Control	0	NA	NA
056CO	Transitional AT2	COPD	6	NA	NA
056CO	Transitional AT2	IPF	0	NA	NA
056CO	Transitional AT2	Other-ILD	0	NA	NA
063I-b	AT1	Control	0	0	NA
063I-b	AT1	COPD	0	0	NA
063I-b	AT1	IPF	2	0	0
063I-b	AT1	Other-ILD	0	0	NA
063I-b	AT2	Control	0	0	NA
063I-b	AT2	COPD	0	0	NA
063I-b	AT2	IPF	18	0	0
063I-b	AT2	Other-ILD	0	0	NA
063I-b	Basal	Control	0	0	NA
063I-b	Basal	COPD	0	0	NA
063I-b	Basal	IPF	17	1	5.88235
063I-b	Basal	Other-ILD	0	0	NA
063I-b	Ciliated Cells	Control	0	0	NA
063I-b	Ciliated Cells	COPD	0	0	NA
063I-b	Ciliated Cells	IPF	26	0	0
063I-b	Ciliated Cells	Other-ILD	0	0	NA
063I-b	KRT5-/KRT17+	Control	0	0	NA
063I-b	KRT5-/KRT17+	COPD	0	0	NA
063I-b	KRT5-/KRT17+	IPF	1	0	0
063I-b	KRT5-/KRT17+	Other-ILD	0	0	NA
063I-b	MUC5AC+	Control	0	0	NA
063I-b	MUC5AC+	COPD	0	0	NA
063I-b	MUC5AC+	IPF	0	0	NA
063I-b	MUC5AC+	Other-ILD	0	0	NA
063I-b	MUC5B+	Control	0	0	NA
063I-b	MUC5B+	COPD	0	0	NA
063I-b	MUC5B+	IPF	9	0	0
063I-b	MUC5B+	Other-ILD	0	0	NA
063I-b	PNEC/Ionocytes	Control	0	0	NA
063I-b	PNEC/Ionocytes	COPD	0	0	NA
063I-b	PNEC/Ionocytes	IPF	0	0	NA
063I-b	PNEC/Ionocytes	Other-ILD	0	0	NA
063I-b	SCGB3A2+	Control	0	0	NA
063I-b	SCGB3A2+	COPD	0	0	NA
063I-b	SCGB3A2+	IPF	2	0	0
063I-b	SCGB3A2+	Other-ILD	0	0	NA
063I-b	SCGB3A2+/SCGB1A1+	Control	0	0	NA
063I-b	SCGB3A2+/SCGB1A1+	COPD	0	0	NA
063I-b	SCGB3A2+/SCGB1A1+	IPF	5	0	0
063I-b	SCGB3A2+/SCGB1A1+	Other-ILD	0	0	NA
063I-b	Transitional AT2	Control	0	0	NA
063I-b	Transitional AT2	COPD	0	0	NA
063I-b	Transitional AT2	IPF	2	0	0
063I-b	Transitional AT2	Other-ILD	0	0	NA
065C	AT1	Control	1	0	0
065C	AT1	COPD	0	0	NA
065C	AT1	IPF	0	0	NA
065C	AT1	Other-ILD	0	0	NA
065C	AT2	Control	1	0	0
065C	AT2	COPD	0	0	NA
065C	AT2	IPF	0	0	NA
065C	AT2	Other-ILD	0	0	NA
065C	Basal	Control	2	1	50
065C	Basal	COPD	0	0	NA
065C	Basal	IPF	0	0	NA
065C	Basal	Other-ILD	0	0	NA
065C	Ciliated Cells	Control	26	0	0
065C	Ciliated Cells	COPD	0	0	NA
065C	Ciliated Cells	IPF	0	0	NA
065C	Ciliated Cells	Other-ILD	0	0	NA
065C	KRT5-/KRT17+	Control	0	0	NA
065C	KRT5-/KRT17+	COPD	0	0	NA
065C	KRT5-/KRT17+	IPF	0	0	NA
065C	KRT5-/KRT17+	Other-ILD	0	0	NA
065C	MUC5AC+	Control	0	0	NA
065C	MUC5AC+	COPD	0	0	NA
065C	MUC5AC+	IPF	0	0	NA
065C	MUC5AC+	Other-ILD	0	0	NA
065C	MUC5B+	Control	2	0	0
065C	MUC5B+	COPD	0	0	NA
065C	MUC5B+	IPF	0	0	NA
065C	MUC5B+	Other-ILD	0	0	NA
065C	PNEC/Ionocytes	Control	1	0	0
065C	PNEC/Ionocytes	COPD	0	0	NA
065C	PNEC/Ionocytes	IPF	0	0	NA
065C	PNEC/Ionocytes	Other-ILD	0	0	NA
065C	SCGB3A2+	Control	2	0	0
065C	SCGB3A2+	COPD	0	0	NA
065C	SCGB3A2+	IPF	0	0	NA
065C	SCGB3A2+	Other-ILD	0	0	NA
065C	SCGB3A2+/SCGB1A1+	Control	3	0	0
065C	SCGB3A2+/SCGB1A1+	COPD	0	0	NA
065C	SCGB3A2+/SCGB1A1+	IPF	0	0	NA
065C	SCGB3A2+/SCGB1A1+	Other-ILD	0	0	NA
065C	Transitional AT2	Control	1	0	0
065C	Transitional AT2	COPD	0	0	NA
065C	Transitional AT2	IPF	0	0	NA
065C	Transitional AT2	Other-ILD	0	0	NA
081C	AT1	Control	1	NA	NA
081C	AT1	COPD	0	NA	NA
081C	AT1	IPF	0	NA	NA
081C	AT1	Other-ILD	0	NA	NA
081C	AT2	Control	2	NA	NA
081C	AT2	COPD	0	NA	NA
081C	AT2	IPF	0	NA	NA
081C	AT2	Other-ILD	0	NA	NA
081C	Basal	Control	0	NA	NA
081C	Basal	COPD	0	NA	NA
081C	Basal	IPF	0	NA	NA
081C	Basal	Other-ILD	0	NA	NA
081C	Ciliated Cells	Control	2	NA	NA
081C	Ciliated Cells	COPD	0	NA	NA
081C	Ciliated Cells	IPF	0	NA	NA
081C	Ciliated Cells	Other-ILD	0	NA	NA
081C	KRT5-/KRT17+	Control	0	NA	NA
081C	KRT5-/KRT17+	COPD	0	NA	NA
081C	KRT5-/KRT17+	IPF	0	NA	NA
081C	KRT5-/KRT17+	Other-ILD	0	NA	NA
081C	MUC5AC+	Control	0	NA	NA
081C	MUC5AC+	COPD	0	NA	NA
081C	MUC5AC+	IPF	0	NA	NA
081C	MUC5AC+	Other-ILD	0	NA	NA
081C	MUC5B+	Control	0	NA	NA
081C	MUC5B+	COPD	0	NA	NA
081C	MUC5B+	IPF	0	NA	NA
081C	MUC5B+	Other-ILD	0	NA	NA
081C	PNEC/Ionocytes	Control	0	NA	NA
081C	PNEC/Ionocytes	COPD	0	NA	NA
081C	PNEC/Ionocytes	IPF	0	NA	NA
081C	PNEC/Ionocytes	Other-ILD	0	NA	NA
081C	SCGB3A2+	Control	2	NA	NA
081C	SCGB3A2+	COPD	0	NA	NA
081C	SCGB3A2+	IPF	0	NA	NA
081C	SCGB3A2+	Other-ILD	0	NA	NA
081C	SCGB3A2+/SCGB1A1+	Control	0	NA	NA
081C	SCGB3A2+/SCGB1A1+	COPD	0	NA	NA
081C	SCGB3A2+/SCGB1A1+	IPF	0	NA	NA
081C	SCGB3A2+/SCGB1A1+	Other-ILD	0	NA	NA
081C	Transitional AT2	Control	0	NA	NA
081C	Transitional AT2	COPD	0	NA	NA
081C	Transitional AT2	IPF	0	NA	NA
081C	Transitional AT2	Other-ILD	0	NA	NA
084C	AT1	Control	1	NA	NA
084C	AT1	COPD	0	NA	NA
084C	AT1	IPF	0	NA	NA
084C	AT1	Other-ILD	0	NA	NA
084C	AT2	Control	2	NA	NA
084C	AT2	COPD	0	NA	NA
084C	AT2	IPF	0	NA	NA
084C	AT2	Other-ILD	0	NA	NA
084C	Basal	Control	0	NA	NA
084C	Basal	COPD	0	NA	NA
084C	Basal	IPF	0	NA	NA
084C	Basal	Other-ILD	0	NA	NA
084C	Ciliated Cells	Control	3	NA	NA
084C	Ciliated Cells	COPD	0	NA	NA
084C	Ciliated Cells	IPF	0	NA	NA
084C	Ciliated Cells	Other-ILD	0	NA	NA
084C	KRT5-/KRT17+	Control	0	NA	NA
084C	KRT5-/KRT17+	COPD	0	NA	NA
084C	KRT5-/KRT17+	IPF	0	NA	NA
084C	KRT5-/KRT17+	Other-ILD	0	NA	NA
084C	MUC5AC+	Control	0	NA	NA
084C	MUC5AC+	COPD	0	NA	NA
084C	MUC5AC+	IPF	0	NA	NA
084C	MUC5AC+	Other-ILD	0	NA	NA
084C	MUC5B+	Control	0	NA	NA
084C	MUC5B+	COPD	0	NA	NA
084C	MUC5B+	IPF	0	NA	NA
084C	MUC5B+	Other-ILD	0	NA	NA
084C	PNEC/Ionocytes	Control	0	NA	NA
084C	PNEC/Ionocytes	COPD	0	NA	NA
084C	PNEC/Ionocytes	IPF	0	NA	NA
084C	PNEC/Ionocytes	Other-ILD	0	NA	NA
084C	SCGB3A2+	Control	0	NA	NA
084C	SCGB3A2+	COPD	0	NA	NA
084C	SCGB3A2+	IPF	0	NA	NA
084C	SCGB3A2+	Other-ILD	0	NA	NA
084C	SCGB3A2+/SCGB1A1+	Control	2	NA	NA
084C	SCGB3A2+/SCGB1A1+	COPD	0	NA	NA
084C	SCGB3A2+/SCGB1A1+	IPF	0	NA	NA
084C	SCGB3A2+/SCGB1A1+	Other-ILD	0	NA	NA
084C	Transitional AT2	Control	0	NA	NA
084C	Transitional AT2	COPD	0	NA	NA
084C	Transitional AT2	IPF	0	NA	NA
084C	Transitional AT2	Other-ILD	0	NA	NA
092C	AT1	Control	1	NA	NA
092C	AT1	COPD	0	NA	NA
092C	AT1	IPF	0	NA	NA
092C	AT1	Other-ILD	0	NA	NA
092C	AT2	Control	0	NA	NA
092C	AT2	COPD	0	NA	NA
092C	AT2	IPF	0	NA	NA
092C	AT2	Other-ILD	0	NA	NA
092C	Basal	Control	0	NA	NA
092C	Basal	COPD	0	NA	NA
092C	Basal	IPF	0	NA	NA
092C	Basal	Other-ILD	0	NA	NA
092C	Ciliated Cells	Control	0	NA	NA
092C	Ciliated Cells	COPD	0	NA	NA
092C	Ciliated Cells	IPF	0	NA	NA
092C	Ciliated Cells	Other-ILD	0	NA	NA
092C	KRT5-/KRT17+	Control	0	NA	NA
092C	KRT5-/KRT17+	COPD	0	NA	NA
092C	KRT5-/KRT17+	IPF	0	NA	NA
092C	KRT5-/KRT17+	Other-ILD	0	NA	NA
092C	MUC5AC+	Control	0	NA	NA
092C	MUC5AC+	COPD	0	NA	NA
092C	MUC5AC+	IPF	0	NA	NA
092C	MUC5AC+	Other-ILD	0	NA	NA
092C	MUC5B+	Control	0	NA	NA
092C	MUC5B+	COPD	0	NA	NA
092C	MUC5B+	IPF	0	NA	NA
092C	MUC5B+	Other-ILD	0	NA	NA
092C	PNEC/Ionocytes	Control	0	NA	NA
092C	PNEC/Ionocytes	COPD	0	NA	NA
092C	PNEC/Ionocytes	IPF	0	NA	NA
092C	PNEC/Ionocytes	Other-ILD	0	NA	NA
092C	SCGB3A2+	Control	0	NA	NA
092C	SCGB3A2+	COPD	0	NA	NA
092C	SCGB3A2+	IPF	0	NA	NA
092C	SCGB3A2+	Other-ILD	0	NA	NA
092C	SCGB3A2+/SCGB1A1+	Control	0	NA	NA
092C	SCGB3A2+/SCGB1A1+	COPD	0	NA	NA
092C	SCGB3A2+/SCGB1A1+	IPF	0	NA	NA
092C	SCGB3A2+/SCGB1A1+	Other-ILD	0	NA	NA
092C	Transitional AT2	Control	0	NA	NA
092C	Transitional AT2	COPD	0	NA	NA
092C	Transitional AT2	IPF	0	NA	NA
092C	Transitional AT2	Other-ILD	0	NA	NA
098C-a	AT1	Control	8	0	0
098C-a	AT1	COPD	0	0	NA
098C-a	AT1	IPF	0	0	NA
098C-a	AT1	Other-ILD	0	0	NA
098C-a	AT2	Control	68	0	0
098C-a	AT2	COPD	0	0	NA
098C-a	AT2	IPF	0	0	NA
098C-a	AT2	Other-ILD	0	0	NA
098C-a	Basal	Control	10	0	0
098C-a	Basal	COPD	0	0	NA
098C-a	Basal	IPF	0	0	NA
098C-a	Basal	Other-ILD	0	0	NA
098C-a	Ciliated Cells	Control	77	2	2.5974
098C-a	Ciliated Cells	COPD	0	0	NA
098C-a	Ciliated Cells	IPF	0	0	NA
098C-a	Ciliated Cells	Other-ILD	0	0	NA
098C-a	KRT5-/KRT17+	Control	5	0	0
098C-a	KRT5-/KRT17+	COPD	0	0	NA
098C-a	KRT5-/KRT17+	IPF	0	0	NA
098C-a	KRT5-/KRT17+	Other-ILD	0	0	NA
098C-a	MUC5AC+	Control	1	0	0
098C-a	MUC5AC+	COPD	0	0	NA
098C-a	MUC5AC+	IPF	0	0	NA
098C-a	MUC5AC+	Other-ILD	0	0	NA
098C-a	MUC5B+	Control	11	1	9.09091
098C-a	MUC5B+	COPD	0	0	NA
098C-a	MUC5B+	IPF	0	0	NA
098C-a	MUC5B+	Other-ILD	0	0	NA
098C-a	PNEC/Ionocytes	Control	1	0	0
098C-a	PNEC/Ionocytes	COPD	0	0	NA
098C-a	PNEC/Ionocytes	IPF	0	0	NA
098C-a	PNEC/Ionocytes	Other-ILD	0	0	NA
098C-a	SCGB3A2+	Control	2	0	0
098C-a	SCGB3A2+	COPD	0	0	NA
098C-a	SCGB3A2+	IPF	0	0	NA
098C-a	SCGB3A2+	Other-ILD	0	0	NA
098C-a	SCGB3A2+/SCGB1A1+	Control	12	0	0
098C-a	SCGB3A2+/SCGB1A1+	COPD	0	0	NA
098C-a	SCGB3A2+/SCGB1A1+	IPF	0	0	NA
098C-a	SCGB3A2+/SCGB1A1+	Other-ILD	0	0	NA
098C-a	Transitional AT2	Control	1	0	0
098C-a	Transitional AT2	COPD	0	0	NA
098C-a	Transitional AT2	IPF	0	0	NA
098C-a	Transitional AT2	Other-ILD	0	0	NA
098C-b	AT1	Control	3	0	0
098C-b	AT1	COPD	0	0	NA
098C-b	AT1	IPF	0	0	NA
098C-b	AT1	Other-ILD	0	0	NA
098C-b	AT2	Control	52	0	0
098C-b	AT2	COPD	0	0	NA
098C-b	AT2	IPF	0	0	NA
098C-b	AT2	Other-ILD	0	0	NA
098C-b	Basal	Control	7	0	0
098C-b	Basal	COPD	0	0	NA
098C-b	Basal	IPF	0	0	NA
098C-b	Basal	Other-ILD	0	0	NA
098C-b	Ciliated Cells	Control	79	2	2.53165
098C-b	Ciliated Cells	COPD	0	0	NA
098C-b	Ciliated Cells	IPF	0	0	NA
098C-b	Ciliated Cells	Other-ILD	0	0	NA
098C-b	KRT5-/KRT17+	Control	4	0	0
098C-b	KRT5-/KRT17+	COPD	0	0	NA
098C-b	KRT5-/KRT17+	IPF	0	0	NA
098C-b	KRT5-/KRT17+	Other-ILD	0	0	NA
098C-b	MUC5AC+	Control	0	0	NA
098C-b	MUC5AC+	COPD	0	0	NA
098C-b	MUC5AC+	IPF	0	0	NA
098C-b	MUC5AC+	Other-ILD	0	0	NA
098C-b	MUC5B+	Control	5	0	0
098C-b	MUC5B+	COPD	0	0	NA
098C-b	MUC5B+	IPF	0	0	NA
098C-b	MUC5B+	Other-ILD	0	0	NA
098C-b	PNEC/Ionocytes	Control	2	0	0
098C-b	PNEC/Ionocytes	COPD	0	0	NA
098C-b	PNEC/Ionocytes	IPF	0	0	NA
098C-b	PNEC/Ionocytes	Other-ILD	0	0	NA
098C-b	SCGB3A2+	Control	3	0	0
098C-b	SCGB3A2+	COPD	0	0	NA
098C-b	SCGB3A2+	IPF	0	0	NA
098C-b	SCGB3A2+	Other-ILD	0	0	NA
098C-b	SCGB3A2+/SCGB1A1+	Control	8	0	0
098C-b	SCGB3A2+/SCGB1A1+	COPD	0	0	NA
098C-b	SCGB3A2+/SCGB1A1+	IPF	0	0	NA
098C-b	SCGB3A2+/SCGB1A1+	Other-ILD	0	0	NA
098C-b	Transitional AT2	Control	1	0	0
098C-b	Transitional AT2	COPD	0	0	NA
098C-b	Transitional AT2	IPF	0	0	NA
098C-b	Transitional AT2	Other-ILD	0	0	NA
123I	AT1	Control	0	0	NA
123I	AT1	COPD	0	0	NA
123I	AT1	IPF	1	0	0
123I	AT1	Other-ILD	0	0	NA
123I	AT2	Control	0	0	NA
123I	AT2	COPD	0	0	NA
123I	AT2	IPF	15	0	0
123I	AT2	Other-ILD	0	0	NA
123I	Basal	Control	0	0	NA
123I	Basal	COPD	0	0	NA
123I	Basal	IPF	8	0	0
123I	Basal	Other-ILD	0	0	NA
123I	Ciliated Cells	Control	0	0	NA
123I	Ciliated Cells	COPD	0	0	NA
123I	Ciliated Cells	IPF	64	2	3.125
123I	Ciliated Cells	Other-ILD	0	0	NA
123I	KRT5-/KRT17+	Control	0	0	NA
123I	KRT5-/KRT17+	COPD	0	0	NA
123I	KRT5-/KRT17+	IPF	2	0	0
123I	KRT5-/KRT17+	Other-ILD	0	0	NA
123I	MUC5AC+	Control	0	0	NA
123I	MUC5AC+	COPD	0	0	NA
123I	MUC5AC+	IPF	4	0	0
123I	MUC5AC+	Other-ILD	0	0	NA
123I	MUC5B+	Control	0	0	NA
123I	MUC5B+	COPD	0	0	NA
123I	MUC5B+	IPF	6	0	0
123I	MUC5B+	Other-ILD	0	0	NA
123I	PNEC/Ionocytes	Control	0	0	NA
123I	PNEC/Ionocytes	COPD	0	0	NA
123I	PNEC/Ionocytes	IPF	0	0	NA
123I	PNEC/Ionocytes	Other-ILD	0	0	NA
123I	SCGB3A2+	Control	0	0	NA
123I	SCGB3A2+	COPD	0	0	NA
123I	SCGB3A2+	IPF	12	0	0
123I	SCGB3A2+	Other-ILD	0	0	NA
123I	SCGB3A2+/SCGB1A1+	Control	0	0	NA
123I	SCGB3A2+/SCGB1A1+	COPD	0	0	NA
123I	SCGB3A2+/SCGB1A1+	IPF	4	0	0
123I	SCGB3A2+/SCGB1A1+	Other-ILD	0	0	NA
123I	Transitional AT2	Control	0	0	NA
123I	Transitional AT2	COPD	0	0	NA
123I	Transitional AT2	IPF	2	0	0
123I	Transitional AT2	Other-ILD	0	0	NA
133C-a	AT1	Control	55	1	1.81818
133C-a	AT1	COPD	0	0	NA
133C-a	AT1	IPF	0	0	NA
133C-a	AT1	Other-ILD	0	0	NA
133C-a	AT2	Control	1679	21	1.25074
133C-a	AT2	COPD	0	0	NA
133C-a	AT2	IPF	0	0	NA
133C-a	AT2	Other-ILD	0	0	NA
133C-a	Basal	Control	5	0	0
133C-a	Basal	COPD	0	0	NA
133C-a	Basal	IPF	0	0	NA
133C-a	Basal	Other-ILD	0	0	NA
133C-a	Ciliated Cells	Control	23	0	0
133C-a	Ciliated Cells	COPD	0	0	NA
133C-a	Ciliated Cells	IPF	0	0	NA
133C-a	Ciliated Cells	Other-ILD	0	0	NA
133C-a	KRT5-/KRT17+	Control	0	0	NA
133C-a	KRT5-/KRT17+	COPD	0	0	NA
133C-a	KRT5-/KRT17+	IPF	0	0	NA
133C-a	KRT5-/KRT17+	Other-ILD	0	0	NA
133C-a	MUC5AC+	Control	1	0	0
133C-a	MUC5AC+	COPD	0	0	NA
133C-a	MUC5AC+	IPF	0	0	NA
133C-a	MUC5AC+	Other-ILD	0	0	NA
133C-a	MUC5B+	Control	6	0	0
133C-a	MUC5B+	COPD	0	0	NA
133C-a	MUC5B+	IPF	0	0	NA
133C-a	MUC5B+	Other-ILD	0	0	NA
133C-a	PNEC/Ionocytes	Control	1	0	0
133C-a	PNEC/Ionocytes	COPD	0	0	NA
133C-a	PNEC/Ionocytes	IPF	0	0	NA
133C-a	PNEC/Ionocytes	Other-ILD	0	0	NA
133C-a	SCGB3A2+	Control	19	1	5.26316
133C-a	SCGB3A2+	COPD	0	0	NA
133C-a	SCGB3A2+	IPF	0	0	NA
133C-a	SCGB3A2+	Other-ILD	0	0	NA
133C-a	SCGB3A2+/SCGB1A1+	Control	8	0	0
133C-a	SCGB3A2+/SCGB1A1+	COPD	0	0	NA
133C-a	SCGB3A2+/SCGB1A1+	IPF	0	0	NA
133C-a	SCGB3A2+/SCGB1A1+	Other-ILD	0	0	NA
133C-a	Transitional AT2	Control	52	1	1.92308
133C-a	Transitional AT2	COPD	0	0	NA
133C-a	Transitional AT2	IPF	0	0	NA
133C-a	Transitional AT2	Other-ILD	0	0	NA
135I-a	AT1	Control	0	0	NA
135I-a	AT1	COPD	0	0	NA
135I-a	AT1	IPF	0	0	NA
135I-a	AT1	Other-ILD	0	0	NA
135I-a	AT2	Control	0	0	NA
135I-a	AT2	COPD	0	0	NA
135I-a	AT2	IPF	32	1	3.125
135I-a	AT2	Other-ILD	0	0	NA
135I-a	Basal	Control	0	0	NA
135I-a	Basal	COPD	0	0	NA
135I-a	Basal	IPF	14	2	14.2857
135I-a	Basal	Other-ILD	0	0	NA
135I-a	Ciliated Cells	Control	0	0	NA
135I-a	Ciliated Cells	COPD	0	0	NA
135I-a	Ciliated Cells	IPF	168	1	0.595238
135I-a	Ciliated Cells	Other-ILD	0	0	NA
135I-a	KRT5-/KRT17+	Control	0	0	NA
135I-a	KRT5-/KRT17+	COPD	0	0	NA
135I-a	KRT5-/KRT17+	IPF	22	0	0
135I-a	KRT5-/KRT17+	Other-ILD	0	0	NA
135I-a	MUC5AC+	Control	0	0	NA
135I-a	MUC5AC+	COPD	0	0	NA
135I-a	MUC5AC+	IPF	4	0	0
135I-a	MUC5AC+	Other-ILD	0	0	NA
135I-a	MUC5B+	Control	0	0	NA
135I-a	MUC5B+	COPD	0	0	NA
135I-a	MUC5B+	IPF	45	1	2.22222
135I-a	MUC5B+	Other-ILD	0	0	NA
135I-a	PNEC/Ionocytes	Control	0	0	NA
135I-a	PNEC/Ionocytes	COPD	0	0	NA
135I-a	PNEC/Ionocytes	IPF	7	0	0
135I-a	PNEC/Ionocytes	Other-ILD	0	0	NA
135I-a	SCGB3A2+	Control	0	0	NA
135I-a	SCGB3A2+	COPD	0	0	NA
135I-a	SCGB3A2+	IPF	29	1	3.44828
135I-a	SCGB3A2+	Other-ILD	0	0	NA
135I-a	SCGB3A2+/SCGB1A1+	Control	0	0	NA
135I-a	SCGB3A2+/SCGB1A1+	COPD	0	0	NA
135I-a	SCGB3A2+/SCGB1A1+	IPF	35	1	2.85714
135I-a	SCGB3A2+/SCGB1A1+	Other-ILD	0	0	NA
135I-a	Transitional AT2	Control	0	0	NA
135I-a	Transitional AT2	COPD	0	0	NA
135I-a	Transitional AT2	IPF	3	0	0
135I-a	Transitional AT2	Other-ILD	0	0	NA
135I-b	AT1	Control	0	0	NA
135I-b	AT1	COPD	0	0	NA
135I-b	AT1	IPF	0	0	NA
135I-b	AT1	Other-ILD	0	0	NA
135I-b	AT2	Control	0	0	NA
135I-b	AT2	COPD	0	0	NA
135I-b	AT2	IPF	25	0	0
135I-b	AT2	Other-ILD	0	0	NA
135I-b	Basal	Control	0	0	NA
135I-b	Basal	COPD	0	0	NA
135I-b	Basal	IPF	14	0	0
135I-b	Basal	Other-ILD	0	0	NA
135I-b	Ciliated Cells	Control	0	0	NA
135I-b	Ciliated Cells	COPD	0	0	NA
135I-b	Ciliated Cells	IPF	157	0	0
135I-b	Ciliated Cells	Other-ILD	0	0	NA
135I-b	KRT5-/KRT17+	Control	0	0	NA
135I-b	KRT5-/KRT17+	COPD	0	0	NA
135I-b	KRT5-/KRT17+	IPF	36	1	2.77778
135I-b	KRT5-/KRT17+	Other-ILD	0	0	NA
135I-b	MUC5AC+	Control	0	0	NA
135I-b	MUC5AC+	COPD	0	0	NA
135I-b	MUC5AC+	IPF	8	0	0
135I-b	MUC5AC+	Other-ILD	0	0	NA
135I-b	MUC5B+	Control	0	0	NA
135I-b	MUC5B+	COPD	0	0	NA
135I-b	MUC5B+	IPF	50	2	4
135I-b	MUC5B+	Other-ILD	0	0	NA
135I-b	PNEC/Ionocytes	Control	0	0	NA
135I-b	PNEC/Ionocytes	COPD	0	0	NA
135I-b	PNEC/Ionocytes	IPF	5	0	0
135I-b	PNEC/Ionocytes	Other-ILD	0	0	NA
135I-b	SCGB3A2+	Control	0	0	NA
135I-b	SCGB3A2+	COPD	0	0	NA
135I-b	SCGB3A2+	IPF	44	0	0
135I-b	SCGB3A2+	Other-ILD	0	0	NA
135I-b	SCGB3A2+/SCGB1A1+	Control	0	0	NA
135I-b	SCGB3A2+/SCGB1A1+	COPD	0	0	NA
135I-b	SCGB3A2+/SCGB1A1+	IPF	32	0	0
135I-b	SCGB3A2+/SCGB1A1+	Other-ILD	0	0	NA
135I-b	Transitional AT2	Control	0	0	NA
135I-b	Transitional AT2	COPD	0	0	NA
135I-b	Transitional AT2	IPF	2	0	0
135I-b	Transitional AT2	Other-ILD	0	0	NA
137C	AT1	Control	1	NA	NA
137C	AT1	COPD	0	NA	NA
137C	AT1	IPF	0	NA	NA
137C	AT1	Other-ILD	0	NA	NA
137C	AT2	Control	4	NA	NA
137C	AT2	COPD	0	NA	NA
137C	AT2	IPF	0	NA	NA
137C	AT2	Other-ILD	0	NA	NA
137C	Basal	Control	0	NA	NA
137C	Basal	COPD	0	NA	NA
137C	Basal	IPF	0	NA	NA
137C	Basal	Other-ILD	0	NA	NA
137C	Ciliated Cells	Control	5	NA	NA
137C	Ciliated Cells	COPD	0	NA	NA
137C	Ciliated Cells	IPF	0	NA	NA
137C	Ciliated Cells	Other-ILD	0	NA	NA
137C	KRT5-/KRT17+	Control	0	NA	NA
137C	KRT5-/KRT17+	COPD	0	NA	NA
137C	KRT5-/KRT17+	IPF	0	NA	NA
137C	KRT5-/KRT17+	Other-ILD	0	NA	NA
137C	MUC5AC+	Control	0	NA	NA
137C	MUC5AC+	COPD	0	NA	NA
137C	MUC5AC+	IPF	0	NA	NA
137C	MUC5AC+	Other-ILD	0	NA	NA
137C	MUC5B+	Control	0	NA	NA
137C	MUC5B+	COPD	0	NA	NA
137C	MUC5B+	IPF	0	NA	NA
137C	MUC5B+	Other-ILD	0	NA	NA
137C	PNEC/Ionocytes	Control	0	NA	NA
137C	PNEC/Ionocytes	COPD	0	NA	NA
137C	PNEC/Ionocytes	IPF	0	NA	NA
137C	PNEC/Ionocytes	Other-ILD	0	NA	NA
137C	SCGB3A2+	Control	0	NA	NA
137C	SCGB3A2+	COPD	0	NA	NA
137C	SCGB3A2+	IPF	0	NA	NA
137C	SCGB3A2+	Other-ILD	0	NA	NA
137C	SCGB3A2+/SCGB1A1+	Control	0	NA	NA
137C	SCGB3A2+/SCGB1A1+	COPD	0	NA	NA
137C	SCGB3A2+/SCGB1A1+	IPF	0	NA	NA
137C	SCGB3A2+/SCGB1A1+	Other-ILD	0	NA	NA
137C	Transitional AT2	Control	0	NA	NA
137C	Transitional AT2	COPD	0	NA	NA
137C	Transitional AT2	IPF	0	NA	NA
137C	Transitional AT2	Other-ILD	0	NA	NA
137C-a	AT1	Control	16	NA	NA
137C-a	AT1	COPD	0	NA	NA
137C-a	AT1	IPF	0	NA	NA
137C-a	AT1	Other-ILD	0	NA	NA
137C-a	AT2	Control	60	NA	NA
137C-a	AT2	COPD	0	NA	NA
137C-a	AT2	IPF	0	NA	NA
137C-a	AT2	Other-ILD	0	NA	NA
137C-a	Basal	Control	4	NA	NA
137C-a	Basal	COPD	0	NA	NA
137C-a	Basal	IPF	0	NA	NA
137C-a	Basal	Other-ILD	0	NA	NA
137C-a	Ciliated Cells	Control	52	NA	NA
137C-a	Ciliated Cells	COPD	0	NA	NA
137C-a	Ciliated Cells	IPF	0	NA	NA
137C-a	Ciliated Cells	Other-ILD	0	NA	NA
137C-a	KRT5-/KRT17+	Control	5	NA	NA
137C-a	KRT5-/KRT17+	COPD	0	NA	NA
137C-a	KRT5-/KRT17+	IPF	0	NA	NA
137C-a	KRT5-/KRT17+	Other-ILD	0	NA	NA
137C-a	MUC5AC+	Control	0	NA	NA
137C-a	MUC5AC+	COPD	0	NA	NA
137C-a	MUC5AC+	IPF	0	NA	NA
137C-a	MUC5AC+	Other-ILD	0	NA	NA
137C-a	MUC5B+	Control	3	NA	NA
137C-a	MUC5B+	COPD	0	NA	NA
137C-a	MUC5B+	IPF	0	NA	NA
137C-a	MUC5B+	Other-ILD	0	NA	NA
137C-a	PNEC/Ionocytes	Control	2	NA	NA
137C-a	PNEC/Ionocytes	COPD	0	NA	NA
137C-a	PNEC/Ionocytes	IPF	0	NA	NA
137C-a	PNEC/Ionocytes	Other-ILD	0	NA	NA
137C-a	SCGB3A2+	Control	2	NA	NA
137C-a	SCGB3A2+	COPD	0	NA	NA
137C-a	SCGB3A2+	IPF	0	NA	NA
137C-a	SCGB3A2+	Other-ILD	0	NA	NA
137C-a	SCGB3A2+/SCGB1A1+	Control	11	NA	NA
137C-a	SCGB3A2+/SCGB1A1+	COPD	0	NA	NA
137C-a	SCGB3A2+/SCGB1A1+	IPF	0	NA	NA
137C-a	SCGB3A2+/SCGB1A1+	Other-ILD	0	NA	NA
137C-a	Transitional AT2	Control	7	NA	NA
137C-a	Transitional AT2	COPD	0	NA	NA
137C-a	Transitional AT2	IPF	0	NA	NA
137C-a	Transitional AT2	Other-ILD	0	NA	NA
137C-b	AT1	Control	12	0	0
137C-b	AT1	COPD	0	0	NA
137C-b	AT1	IPF	0	0	NA
137C-b	AT1	Other-ILD	0	0	NA
137C-b	AT2	Control	73	0	0
137C-b	AT2	COPD	0	0	NA
137C-b	AT2	IPF	0	0	NA
137C-b	AT2	Other-ILD	0	0	NA
137C-b	Basal	Control	4	0	0
137C-b	Basal	COPD	0	0	NA
137C-b	Basal	IPF	0	0	NA
137C-b	Basal	Other-ILD	0	0	NA
137C-b	Ciliated Cells	Control	60	1	1.66667
137C-b	Ciliated Cells	COPD	0	0	NA
137C-b	Ciliated Cells	IPF	0	0	NA
137C-b	Ciliated Cells	Other-ILD	0	0	NA
137C-b	KRT5-/KRT17+	Control	7	0	0
137C-b	KRT5-/KRT17+	COPD	0	0	NA
137C-b	KRT5-/KRT17+	IPF	0	0	NA
137C-b	KRT5-/KRT17+	Other-ILD	0	0	NA
137C-b	MUC5AC+	Control	0	0	NA
137C-b	MUC5AC+	COPD	0	0	NA
137C-b	MUC5AC+	IPF	0	0	NA
137C-b	MUC5AC+	Other-ILD	0	0	NA
137C-b	MUC5B+	Control	1	0	0
137C-b	MUC5B+	COPD	0	0	NA
137C-b	MUC5B+	IPF	0	0	NA
137C-b	MUC5B+	Other-ILD	0	0	NA
137C-b	PNEC/Ionocytes	Control	0	0	NA
137C-b	PNEC/Ionocytes	COPD	0	0	NA
137C-b	PNEC/Ionocytes	IPF	0	0	NA
137C-b	PNEC/Ionocytes	Other-ILD	0	0	NA
137C-b	SCGB3A2+	Control	7	0	0
137C-b	SCGB3A2+	COPD	0	0	NA
137C-b	SCGB3A2+	IPF	0	0	NA
137C-b	SCGB3A2+	Other-ILD	0	0	NA
137C-b	SCGB3A2+/SCGB1A1+	Control	11	0	0
137C-b	SCGB3A2+/SCGB1A1+	COPD	0	0	NA
137C-b	SCGB3A2+/SCGB1A1+	IPF	0	0	NA
137C-b	SCGB3A2+/SCGB1A1+	Other-ILD	0	0	NA
137C-b	Transitional AT2	Control	10	0	0
137C-b	Transitional AT2	COPD	0	0	NA
137C-b	Transitional AT2	IPF	0	0	NA
137C-b	Transitional AT2	Other-ILD	0	0	NA
137CO	AT1	Control	0	NA	NA
137CO	AT1	COPD	3	NA	NA
137CO	AT1	IPF	0	NA	NA
137CO	AT1	Other-ILD	0	NA	NA
137CO	AT2	Control	0	NA	NA
137CO	AT2	COPD	2	NA	NA
137CO	AT2	IPF	0	NA	NA
137CO	AT2	Other-ILD	0	NA	NA
137CO	Basal	Control	0	NA	NA
137CO	Basal	COPD	0	NA	NA
137CO	Basal	IPF	0	NA	NA
137CO	Basal	Other-ILD	0	NA	NA
137CO	Ciliated Cells	Control	0	NA	NA
137CO	Ciliated Cells	COPD	0	NA	NA
137CO	Ciliated Cells	IPF	0	NA	NA
137CO	Ciliated Cells	Other-ILD	0	NA	NA
137CO	KRT5-/KRT17+	Control	0	NA	NA
137CO	KRT5-/KRT17+	COPD	0	NA	NA
137CO	KRT5-/KRT17+	IPF	0	NA	NA
137CO	KRT5-/KRT17+	Other-ILD	0	NA	NA
137CO	MUC5AC+	Control	0	NA	NA
137CO	MUC5AC+	COPD	0	NA	NA
137CO	MUC5AC+	IPF	0	NA	NA
137CO	MUC5AC+	Other-ILD	0	NA	NA
137CO	MUC5B+	Control	0	NA	NA
137CO	MUC5B+	COPD	1	NA	NA
137CO	MUC5B+	IPF	0	NA	NA
137CO	MUC5B+	Other-ILD	0	NA	NA
137CO	PNEC/Ionocytes	Control	0	NA	NA
137CO	PNEC/Ionocytes	COPD	0	NA	NA
137CO	PNEC/Ionocytes	IPF	0	NA	NA
137CO	PNEC/Ionocytes	Other-ILD	0	NA	NA
137CO	SCGB3A2+	Control	0	NA	NA
137CO	SCGB3A2+	COPD	0	NA	NA
137CO	SCGB3A2+	IPF	0	NA	NA
137CO	SCGB3A2+	Other-ILD	0	NA	NA
137CO	SCGB3A2+/SCGB1A1+	Control	0	NA	NA
137CO	SCGB3A2+/SCGB1A1+	COPD	0	NA	NA
137CO	SCGB3A2+/SCGB1A1+	IPF	0	NA	NA
137CO	SCGB3A2+/SCGB1A1+	Other-ILD	0	NA	NA
137CO	Transitional AT2	Control	0	NA	NA
137CO	Transitional AT2	COPD	1	NA	NA
137CO	Transitional AT2	IPF	0	NA	NA
137CO	Transitional AT2	Other-ILD	0	NA	NA
138I	AT1	Control	0	NA	NA
138I	AT1	COPD	0	NA	NA
138I	AT1	IPF	0	NA	NA
138I	AT1	Other-ILD	0	NA	NA
138I	AT2	Control	0	NA	NA
138I	AT2	COPD	0	NA	NA
138I	AT2	IPF	2	NA	NA
138I	AT2	Other-ILD	0	NA	NA
138I	Basal	Control	0	NA	NA
138I	Basal	COPD	0	NA	NA
138I	Basal	IPF	3	NA	NA
138I	Basal	Other-ILD	0	NA	NA
138I	Ciliated Cells	Control	0	NA	NA
138I	Ciliated Cells	COPD	0	NA	NA
138I	Ciliated Cells	IPF	1	NA	NA
138I	Ciliated Cells	Other-ILD	0	NA	NA
138I	KRT5-/KRT17+	Control	0	NA	NA
138I	KRT5-/KRT17+	COPD	0	NA	NA
138I	KRT5-/KRT17+	IPF	0	NA	NA
138I	KRT5-/KRT17+	Other-ILD	0	NA	NA
138I	MUC5AC+	Control	0	NA	NA
138I	MUC5AC+	COPD	0	NA	NA
138I	MUC5AC+	IPF	0	NA	NA
138I	MUC5AC+	Other-ILD	0	NA	NA
138I	MUC5B+	Control	0	NA	NA
138I	MUC5B+	COPD	0	NA	NA
138I	MUC5B+	IPF	1	NA	NA
138I	MUC5B+	Other-ILD	0	NA	NA
138I	PNEC/Ionocytes	Control	0	NA	NA
138I	PNEC/Ionocytes	COPD	0	NA	NA
138I	PNEC/Ionocytes	IPF	0	NA	NA
138I	PNEC/Ionocytes	Other-ILD	0	NA	NA
138I	SCGB3A2+	Control	0	NA	NA
138I	SCGB3A2+	COPD	0	NA	NA
138I	SCGB3A2+	IPF	0	NA	NA
138I	SCGB3A2+	Other-ILD	0	NA	NA
138I	SCGB3A2+/SCGB1A1+	Control	0	NA	NA
138I	SCGB3A2+/SCGB1A1+	COPD	0	NA	NA
138I	SCGB3A2+/SCGB1A1+	IPF	1	NA	NA
138I	SCGB3A2+/SCGB1A1+	Other-ILD	0	NA	NA
138I	Transitional AT2	Control	0	NA	NA
138I	Transitional AT2	COPD	0	NA	NA
138I	Transitional AT2	IPF	0	NA	NA
138I	Transitional AT2	Other-ILD	0	NA	NA
138I-a	AT1	Control	0	0	NA
138I-a	AT1	COPD	0	0	NA
138I-a	AT1	IPF	0	0	NA
138I-a	AT1	Other-ILD	0	0	NA
138I-a	AT2	Control	0	0	NA
138I-a	AT2	COPD	0	0	NA
138I-a	AT2	IPF	22	0	0
138I-a	AT2	Other-ILD	0	0	NA
138I-a	Basal	Control	0	0	NA
138I-a	Basal	COPD	0	0	NA
138I-a	Basal	IPF	24	0	0
138I-a	Basal	Other-ILD	0	0	NA
138I-a	Ciliated Cells	Control	0	0	NA
138I-a	Ciliated Cells	COPD	0	0	NA
138I-a	Ciliated Cells	IPF	74	2	2.7027
138I-a	Ciliated Cells	Other-ILD	0	0	NA
138I-a	KRT5-/KRT17+	Control	0	0	NA
138I-a	KRT5-/KRT17+	COPD	0	0	NA
138I-a	KRT5-/KRT17+	IPF	13	0	0
138I-a	KRT5-/KRT17+	Other-ILD	0	0	NA
138I-a	MUC5AC+	Control	0	0	NA
138I-a	MUC5AC+	COPD	0	0	NA
138I-a	MUC5AC+	IPF	6	0	0
138I-a	MUC5AC+	Other-ILD	0	0	NA
138I-a	MUC5B+	Control	0	0	NA
138I-a	MUC5B+	COPD	0	0	NA
138I-a	MUC5B+	IPF	37	1	2.7027
138I-a	MUC5B+	Other-ILD	0	0	NA
138I-a	PNEC/Ionocytes	Control	0	0	NA
138I-a	PNEC/Ionocytes	COPD	0	0	NA
138I-a	PNEC/Ionocytes	IPF	2	0	0
138I-a	PNEC/Ionocytes	Other-ILD	0	0	NA
138I-a	SCGB3A2+	Control	0	0	NA
138I-a	SCGB3A2+	COPD	0	0	NA
138I-a	SCGB3A2+	IPF	11	0	0
138I-a	SCGB3A2+	Other-ILD	0	0	NA
138I-a	SCGB3A2+/SCGB1A1+	Control	0	0	NA
138I-a	SCGB3A2+/SCGB1A1+	COPD	0	0	NA
138I-a	SCGB3A2+/SCGB1A1+	IPF	23	0	0
138I-a	SCGB3A2+/SCGB1A1+	Other-ILD	0	0	NA
138I-a	Transitional AT2	Control	0	0	NA
138I-a	Transitional AT2	COPD	0	0	NA
138I-a	Transitional AT2	IPF	4	0	0
138I-a	Transitional AT2	Other-ILD	0	0	NA
145I-a	AT1	Control	0	0	NA
145I-a	AT1	COPD	0	0	NA
145I-a	AT1	IPF	5	0	0
145I-a	AT1	Other-ILD	0	0	NA
145I-a	AT2	Control	0	0	NA
145I-a	AT2	COPD	0	0	NA
145I-a	AT2	IPF	21	0	0
145I-a	AT2	Other-ILD	0	0	NA
145I-a	Basal	Control	0	0	NA
145I-a	Basal	COPD	0	0	NA
145I-a	Basal	IPF	4	0	0
145I-a	Basal	Other-ILD	0	0	NA
145I-a	Ciliated Cells	Control	0	0	NA
145I-a	Ciliated Cells	COPD	0	0	NA
145I-a	Ciliated Cells	IPF	224	0	0
145I-a	Ciliated Cells	Other-ILD	0	0	NA
145I-a	KRT5-/KRT17+	Control	0	0	NA
145I-a	KRT5-/KRT17+	COPD	0	0	NA
145I-a	KRT5-/KRT17+	IPF	4	0	0
145I-a	KRT5-/KRT17+	Other-ILD	0	0	NA
145I-a	MUC5AC+	Control	0	0	NA
145I-a	MUC5AC+	COPD	0	0	NA
145I-a	MUC5AC+	IPF	0	0	NA
145I-a	MUC5AC+	Other-ILD	0	0	NA
145I-a	MUC5B+	Control	0	0	NA
145I-a	MUC5B+	COPD	0	0	NA
145I-a	MUC5B+	IPF	4	0	0
145I-a	MUC5B+	Other-ILD	0	0	NA
145I-a	PNEC/Ionocytes	Control	0	0	NA
145I-a	PNEC/Ionocytes	COPD	0	0	NA
145I-a	PNEC/Ionocytes	IPF	6	0	0
145I-a	PNEC/Ionocytes	Other-ILD	0	0	NA
145I-a	SCGB3A2+	Control	0	0	NA
145I-a	SCGB3A2+	COPD	0	0	NA
145I-a	SCGB3A2+	IPF	23	0	0
145I-a	SCGB3A2+	Other-ILD	0	0	NA
145I-a	SCGB3A2+/SCGB1A1+	Control	0	0	NA
145I-a	SCGB3A2+/SCGB1A1+	COPD	0	0	NA
145I-a	SCGB3A2+/SCGB1A1+	IPF	15	1	6.66667
145I-a	SCGB3A2+/SCGB1A1+	Other-ILD	0	0	NA
145I-a	Transitional AT2	Control	0	0	NA
145I-a	Transitional AT2	COPD	0	0	NA
145I-a	Transitional AT2	IPF	6	0	0
145I-a	Transitional AT2	Other-ILD	0	0	NA
152CO	AT1	Control	0	NA	NA
152CO	AT1	COPD	0	NA	NA
152CO	AT1	IPF	0	NA	NA
152CO	AT1	Other-ILD	0	NA	NA
152CO	AT2	Control	0	NA	NA
152CO	AT2	COPD	0	NA	NA
152CO	AT2	IPF	0	NA	NA
152CO	AT2	Other-ILD	0	NA	NA
152CO	Basal	Control	0	NA	NA
152CO	Basal	COPD	0	NA	NA
152CO	Basal	IPF	0	NA	NA
152CO	Basal	Other-ILD	0	NA	NA
152CO	Ciliated Cells	Control	0	NA	NA
152CO	Ciliated Cells	COPD	0	NA	NA
152CO	Ciliated Cells	IPF	0	NA	NA
152CO	Ciliated Cells	Other-ILD	0	NA	NA
152CO	KRT5-/KRT17+	Control	0	NA	NA
152CO	KRT5-/KRT17+	COPD	0	NA	NA
152CO	KRT5-/KRT17+	IPF	0	NA	NA
152CO	KRT5-/KRT17+	Other-ILD	0	NA	NA
152CO	MUC5AC+	Control	0	NA	NA
152CO	MUC5AC+	COPD	0	NA	NA
152CO	MUC5AC+	IPF	0	NA	NA
152CO	MUC5AC+	Other-ILD	0	NA	NA
152CO	MUC5B+	Control	0	NA	NA
152CO	MUC5B+	COPD	0	NA	NA
152CO	MUC5B+	IPF	0	NA	NA
152CO	MUC5B+	Other-ILD	0	NA	NA
152CO	PNEC/Ionocytes	Control	0	NA	NA
152CO	PNEC/Ionocytes	COPD	0	NA	NA
152CO	PNEC/Ionocytes	IPF	0	NA	NA
152CO	PNEC/Ionocytes	Other-ILD	0	NA	NA
152CO	SCGB3A2+	Control	0	NA	NA
152CO	SCGB3A2+	COPD	0	NA	NA
152CO	SCGB3A2+	IPF	0	NA	NA
152CO	SCGB3A2+	Other-ILD	0	NA	NA
152CO	SCGB3A2+/SCGB1A1+	Control	0	NA	NA
152CO	SCGB3A2+/SCGB1A1+	COPD	1	NA	NA
152CO	SCGB3A2+/SCGB1A1+	IPF	0	NA	NA
152CO	SCGB3A2+/SCGB1A1+	Other-ILD	0	NA	NA
152CO	Transitional AT2	Control	0	NA	NA
152CO	Transitional AT2	COPD	0	NA	NA
152CO	Transitional AT2	IPF	0	NA	NA
152CO	Transitional AT2	Other-ILD	0	NA	NA
152CO-a	AT1	Control	0	NA	NA
152CO-a	AT1	COPD	21	NA	NA
152CO-a	AT1	IPF	0	NA	NA
152CO-a	AT1	Other-ILD	0	NA	NA
152CO-a	AT2	Control	0	NA	NA
152CO-a	AT2	COPD	111	NA	NA
152CO-a	AT2	IPF	0	NA	NA
152CO-a	AT2	Other-ILD	0	NA	NA
152CO-a	Basal	Control	0	NA	NA
152CO-a	Basal	COPD	0	NA	NA
152CO-a	Basal	IPF	0	NA	NA
152CO-a	Basal	Other-ILD	0	NA	NA
152CO-a	Ciliated Cells	Control	0	NA	NA
152CO-a	Ciliated Cells	COPD	8	NA	NA
152CO-a	Ciliated Cells	IPF	0	NA	NA
152CO-a	Ciliated Cells	Other-ILD	0	NA	NA
152CO-a	KRT5-/KRT17+	Control	0	NA	NA
152CO-a	KRT5-/KRT17+	COPD	1	NA	NA
152CO-a	KRT5-/KRT17+	IPF	0	NA	NA
152CO-a	KRT5-/KRT17+	Other-ILD	0	NA	NA
152CO-a	MUC5AC+	Control	0	NA	NA
152CO-a	MUC5AC+	COPD	0	NA	NA
152CO-a	MUC5AC+	IPF	0	NA	NA
152CO-a	MUC5AC+	Other-ILD	0	NA	NA
152CO-a	MUC5B+	Control	0	NA	NA
152CO-a	MUC5B+	COPD	2	NA	NA
152CO-a	MUC5B+	IPF	0	NA	NA
152CO-a	MUC5B+	Other-ILD	0	NA	NA
152CO-a	PNEC/Ionocytes	Control	0	NA	NA
152CO-a	PNEC/Ionocytes	COPD	1	NA	NA
152CO-a	PNEC/Ionocytes	IPF	0	NA	NA
152CO-a	PNEC/Ionocytes	Other-ILD	0	NA	NA
152CO-a	SCGB3A2+	Control	0	NA	NA
152CO-a	SCGB3A2+	COPD	2	NA	NA
152CO-a	SCGB3A2+	IPF	0	NA	NA
152CO-a	SCGB3A2+	Other-ILD	0	NA	NA
152CO-a	SCGB3A2+/SCGB1A1+	Control	0	NA	NA
152CO-a	SCGB3A2+/SCGB1A1+	COPD	7	NA	NA
152CO-a	SCGB3A2+/SCGB1A1+	IPF	0	NA	NA
152CO-a	SCGB3A2+/SCGB1A1+	Other-ILD	0	NA	NA
152CO-a	Transitional AT2	Control	0	NA	NA
152CO-a	Transitional AT2	COPD	9	NA	NA
152CO-a	Transitional AT2	IPF	0	NA	NA
152CO-a	Transitional AT2	Other-ILD	0	NA	NA
153CO-a	AT1	Control	0	NA	NA
153CO-a	AT1	COPD	0	NA	NA
153CO-a	AT1	IPF	0	NA	NA
153CO-a	AT1	Other-ILD	0	NA	NA
153CO-a	AT2	Control	0	NA	NA
153CO-a	AT2	COPD	4	NA	NA
153CO-a	AT2	IPF	0	NA	NA
153CO-a	AT2	Other-ILD	0	NA	NA
153CO-a	Basal	Control	0	NA	NA
153CO-a	Basal	COPD	1	NA	NA
153CO-a	Basal	IPF	0	NA	NA
153CO-a	Basal	Other-ILD	0	NA	NA
153CO-a	Ciliated Cells	Control	0	NA	NA
153CO-a	Ciliated Cells	COPD	20	NA	NA
153CO-a	Ciliated Cells	IPF	0	NA	NA
153CO-a	Ciliated Cells	Other-ILD	0	NA	NA
153CO-a	KRT5-/KRT17+	Control	0	NA	NA
153CO-a	KRT5-/KRT17+	COPD	4	NA	NA
153CO-a	KRT5-/KRT17+	IPF	0	NA	NA
153CO-a	KRT5-/KRT17+	Other-ILD	0	NA	NA
153CO-a	MUC5AC+	Control	0	NA	NA
153CO-a	MUC5AC+	COPD	0	NA	NA
153CO-a	MUC5AC+	IPF	0	NA	NA
153CO-a	MUC5AC+	Other-ILD	0	NA	NA
153CO-a	MUC5B+	Control	0	NA	NA
153CO-a	MUC5B+	COPD	4	NA	NA
153CO-a	MUC5B+	IPF	0	NA	NA
153CO-a	MUC5B+	Other-ILD	0	NA	NA
153CO-a	PNEC/Ionocytes	Control	0	NA	NA
153CO-a	PNEC/Ionocytes	COPD	0	NA	NA
153CO-a	PNEC/Ionocytes	IPF	0	NA	NA
153CO-a	PNEC/Ionocytes	Other-ILD	0	NA	NA
153CO-a	SCGB3A2+	Control	0	NA	NA
153CO-a	SCGB3A2+	COPD	4	NA	NA
153CO-a	SCGB3A2+	IPF	0	NA	NA
153CO-a	SCGB3A2+	Other-ILD	0	NA	NA
153CO-a	SCGB3A2+/SCGB1A1+	Control	0	NA	NA
153CO-a	SCGB3A2+/SCGB1A1+	COPD	3	NA	NA
153CO-a	SCGB3A2+/SCGB1A1+	IPF	0	NA	NA
153CO-a	SCGB3A2+/SCGB1A1+	Other-ILD	0	NA	NA
153CO-a	Transitional AT2	Control	0	NA	NA
153CO-a	Transitional AT2	COPD	1	NA	NA
153CO-a	Transitional AT2	IPF	0	NA	NA
153CO-a	Transitional AT2	Other-ILD	0	NA	NA
153CO-b	AT1	Control	0	NA	NA
153CO-b	AT1	COPD	0	NA	NA
153CO-b	AT1	IPF	0	NA	NA
153CO-b	AT1	Other-ILD	0	NA	NA
153CO-b	AT2	Control	0	NA	NA
153CO-b	AT2	COPD	2	NA	NA
153CO-b	AT2	IPF	0	NA	NA
153CO-b	AT2	Other-ILD	0	NA	NA
153CO-b	Basal	Control	0	NA	NA
153CO-b	Basal	COPD	1	NA	NA
153CO-b	Basal	IPF	0	NA	NA
153CO-b	Basal	Other-ILD	0	NA	NA
153CO-b	Ciliated Cells	Control	0	NA	NA
153CO-b	Ciliated Cells	COPD	26	NA	NA
153CO-b	Ciliated Cells	IPF	0	NA	NA
153CO-b	Ciliated Cells	Other-ILD	0	NA	NA
153CO-b	KRT5-/KRT17+	Control	0	NA	NA
153CO-b	KRT5-/KRT17+	COPD	1	NA	NA
153CO-b	KRT5-/KRT17+	IPF	0	NA	NA
153CO-b	KRT5-/KRT17+	Other-ILD	0	NA	NA
153CO-b	MUC5AC+	Control	0	NA	NA
153CO-b	MUC5AC+	COPD	0	NA	NA
153CO-b	MUC5AC+	IPF	0	NA	NA
153CO-b	MUC5AC+	Other-ILD	0	NA	NA
153CO-b	MUC5B+	Control	0	NA	NA
153CO-b	MUC5B+	COPD	2	NA	NA
153CO-b	MUC5B+	IPF	0	NA	NA
153CO-b	MUC5B+	Other-ILD	0	NA	NA
153CO-b	PNEC/Ionocytes	Control	0	NA	NA
153CO-b	PNEC/Ionocytes	COPD	0	NA	NA
153CO-b	PNEC/Ionocytes	IPF	0	NA	NA
153CO-b	PNEC/Ionocytes	Other-ILD	0	NA	NA
153CO-b	SCGB3A2+	Control	0	NA	NA
153CO-b	SCGB3A2+	COPD	1	NA	NA
153CO-b	SCGB3A2+	IPF	0	NA	NA
153CO-b	SCGB3A2+	Other-ILD	0	NA	NA
153CO-b	SCGB3A2+/SCGB1A1+	Control	0	NA	NA
153CO-b	SCGB3A2+/SCGB1A1+	COPD	3	NA	NA
153CO-b	SCGB3A2+/SCGB1A1+	IPF	0	NA	NA
153CO-b	SCGB3A2+/SCGB1A1+	Other-ILD	0	NA	NA
153CO-b	Transitional AT2	Control	0	NA	NA
153CO-b	Transitional AT2	COPD	0	NA	NA
153CO-b	Transitional AT2	IPF	0	NA	NA
153CO-b	Transitional AT2	Other-ILD	0	NA	NA
157I	AT1	Control	0	NA	NA
157I	AT1	COPD	0	NA	NA
157I	AT1	IPF	0	NA	NA
157I	AT1	Other-ILD	0	NA	NA
157I	AT2	Control	0	NA	NA
157I	AT2	COPD	0	NA	NA
157I	AT2	IPF	10	NA	NA
157I	AT2	Other-ILD	0	NA	NA
157I	Basal	Control	0	NA	NA
157I	Basal	COPD	0	NA	NA
157I	Basal	IPF	1	NA	NA
157I	Basal	Other-ILD	0	NA	NA
157I	Ciliated Cells	Control	0	NA	NA
157I	Ciliated Cells	COPD	0	NA	NA
157I	Ciliated Cells	IPF	17	NA	NA
157I	Ciliated Cells	Other-ILD	0	NA	NA
157I	KRT5-/KRT17+	Control	0	NA	NA
157I	KRT5-/KRT17+	COPD	0	NA	NA
157I	KRT5-/KRT17+	IPF	3	NA	NA
157I	KRT5-/KRT17+	Other-ILD	0	NA	NA
157I	MUC5AC+	Control	0	NA	NA
157I	MUC5AC+	COPD	0	NA	NA
157I	MUC5AC+	IPF	0	NA	NA
157I	MUC5AC+	Other-ILD	0	NA	NA
157I	MUC5B+	Control	0	NA	NA
157I	MUC5B+	COPD	0	NA	NA
157I	MUC5B+	IPF	5	NA	NA
157I	MUC5B+	Other-ILD	0	NA	NA
157I	PNEC/Ionocytes	Control	0	NA	NA
157I	PNEC/Ionocytes	COPD	0	NA	NA
157I	PNEC/Ionocytes	IPF	0	NA	NA
157I	PNEC/Ionocytes	Other-ILD	0	NA	NA
157I	SCGB3A2+	Control	0	NA	NA
157I	SCGB3A2+	COPD	0	NA	NA
157I	SCGB3A2+	IPF	6	NA	NA
157I	SCGB3A2+	Other-ILD	0	NA	NA
157I	SCGB3A2+/SCGB1A1+	Control	0	NA	NA
157I	SCGB3A2+/SCGB1A1+	COPD	0	NA	NA
157I	SCGB3A2+/SCGB1A1+	IPF	2	NA	NA
157I	SCGB3A2+/SCGB1A1+	Other-ILD	0	NA	NA
157I	Transitional AT2	Control	0	NA	NA
157I	Transitional AT2	COPD	0	NA	NA
157I	Transitional AT2	IPF	0	NA	NA
157I	Transitional AT2	Other-ILD	0	NA	NA
157I-a	AT1	Control	0	0	NA
157I-a	AT1	COPD	0	0	NA
157I-a	AT1	IPF	1	0	0
157I-a	AT1	Other-ILD	0	0	NA
157I-a	AT2	Control	0	0	NA
157I-a	AT2	COPD	0	0	NA
157I-a	AT2	IPF	47	1	2.12766
157I-a	AT2	Other-ILD	0	0	NA
157I-a	Basal	Control	0	0	NA
157I-a	Basal	COPD	0	0	NA
157I-a	Basal	IPF	14	0	0
157I-a	Basal	Other-ILD	0	0	NA
157I-a	Ciliated Cells	Control	0	0	NA
157I-a	Ciliated Cells	COPD	0	0	NA
157I-a	Ciliated Cells	IPF	175	1	0.571429
157I-a	Ciliated Cells	Other-ILD	0	0	NA
157I-a	KRT5-/KRT17+	Control	0	0	NA
157I-a	KRT5-/KRT17+	COPD	0	0	NA
157I-a	KRT5-/KRT17+	IPF	4	0	0
157I-a	KRT5-/KRT17+	Other-ILD	0	0	NA
157I-a	MUC5AC+	Control	0	0	NA
157I-a	MUC5AC+	COPD	0	0	NA
157I-a	MUC5AC+	IPF	0	0	NA
157I-a	MUC5AC+	Other-ILD	0	0	NA
157I-a	MUC5B+	Control	0	0	NA
157I-a	MUC5B+	COPD	0	0	NA
157I-a	MUC5B+	IPF	60	0	0
157I-a	MUC5B+	Other-ILD	0	0	NA
157I-a	PNEC/Ionocytes	Control	0	0	NA
157I-a	PNEC/Ionocytes	COPD	0	0	NA
157I-a	PNEC/Ionocytes	IPF	5	0	0
157I-a	PNEC/Ionocytes	Other-ILD	0	0	NA
157I-a	SCGB3A2+	Control	0	0	NA
157I-a	SCGB3A2+	COPD	0	0	NA
157I-a	SCGB3A2+	IPF	54	0	0
157I-a	SCGB3A2+	Other-ILD	0	0	NA
157I-a	SCGB3A2+/SCGB1A1+	Control	0	0	NA
157I-a	SCGB3A2+/SCGB1A1+	COPD	0	0	NA
157I-a	SCGB3A2+/SCGB1A1+	IPF	22	0	0
157I-a	SCGB3A2+/SCGB1A1+	Other-ILD	0	0	NA
157I-a	Transitional AT2	Control	0	0	NA
157I-a	Transitional AT2	COPD	0	0	NA
157I-a	Transitional AT2	IPF	2	0	0
157I-a	Transitional AT2	Other-ILD	0	0	NA
157I-b	AT1	Control	0	0	NA
157I-b	AT1	COPD	0	0	NA
157I-b	AT1	IPF	1	0	0
157I-b	AT1	Other-ILD	0	0	NA
157I-b	AT2	Control	0	0	NA
157I-b	AT2	COPD	0	0	NA
157I-b	AT2	IPF	67	2	2.98507
157I-b	AT2	Other-ILD	0	0	NA
157I-b	Basal	Control	0	0	NA
157I-b	Basal	COPD	0	0	NA
157I-b	Basal	IPF	14	0	0
157I-b	Basal	Other-ILD	0	0	NA
157I-b	Ciliated Cells	Control	0	0	NA
157I-b	Ciliated Cells	COPD	0	0	NA
157I-b	Ciliated Cells	IPF	175	1	0.571429
157I-b	Ciliated Cells	Other-ILD	0	0	NA
157I-b	KRT5-/KRT17+	Control	0	0	NA
157I-b	KRT5-/KRT17+	COPD	0	0	NA
157I-b	KRT5-/KRT17+	IPF	11	0	0
[truncated: 9,045 more rows]

## Sheet: Fig1C_TMPRSS2
Ident	CellType	Diagnosis	Total	Count	Percent
001C	AT1	Control	29	8	27.5862
001C	AT1	COPD	0	0	NA
001C	AT1	IPF	0	0	NA
001C	AT1	Other-ILD	0	0	NA
001C	AT2	Control	19	8	42.1053
001C	AT2	COPD	0	0	NA
001C	AT2	IPF	0	0	NA
001C	AT2	Other-ILD	0	0	NA
001C	Basal	Control	2	0	0
001C	Basal	COPD	0	0	NA
001C	Basal	IPF	0	0	NA
001C	Basal	Other-ILD	0	0	NA
001C	Ciliated Cells	Control	20	4	20
001C	Ciliated Cells	COPD	0	0	NA
001C	Ciliated Cells	IPF	0	0	NA
001C	Ciliated Cells	Other-ILD	0	0	NA
001C	KRT5-/KRT17+	Control	1	1	100
001C	KRT5-/KRT17+	COPD	0	0	NA
001C	KRT5-/KRT17+	IPF	0	0	NA
001C	KRT5-/KRT17+	Other-ILD	0	0	NA
001C	MUC5AC+	Control	0	0	NA
001C	MUC5AC+	COPD	0	0	NA
001C	MUC5AC+	IPF	0	0	NA
001C	MUC5AC+	Other-ILD	0	0	NA
001C	MUC5B+	Control	1	1	100
001C	MUC5B+	COPD	0	0	NA
001C	MUC5B+	IPF	0	0	NA
001C	MUC5B+	Other-ILD	0	0	NA
001C	PNEC/Ionocytes	Control	0	0	NA
001C	PNEC/Ionocytes	COPD	0	0	NA
001C	PNEC/Ionocytes	IPF	0	0	NA
001C	PNEC/Ionocytes	Other-ILD	0	0	NA
001C	SCGB3A2+	Control	3	0	0
001C	SCGB3A2+	COPD	0	0	NA
001C	SCGB3A2+	IPF	0	0	NA
001C	SCGB3A2+	Other-ILD	0	0	NA
001C	SCGB3A2+/SCGB1A1+	Control	5	3	60
001C	SCGB3A2+/SCGB1A1+	COPD	0	0	NA
001C	SCGB3A2+/SCGB1A1+	IPF	0	0	NA
001C	SCGB3A2+/SCGB1A1+	Other-ILD	0	0	NA
001C	Transitional AT2	Control	0	0	NA
001C	Transitional AT2	COPD	0	0	NA
001C	Transitional AT2	IPF	0	0	NA
001C	Transitional AT2	Other-ILD	0	0	NA
002C	AT1	Control	0	0	NA
002C	AT1	COPD	0	0	NA
002C	AT1	IPF	0	0	NA
002C	AT1	Other-ILD	0	0	NA
002C	AT2	Control	4	1	25
002C	AT2	COPD	0	0	NA
002C	AT2	IPF	0	0	NA
002C	AT2	Other-ILD	0	0	NA
002C	Basal	Control	0	0	NA
002C	Basal	COPD	0	0	NA
002C	Basal	IPF	0	0	NA
002C	Basal	Other-ILD	0	0	NA
002C	Ciliated Cells	Control	17	6	35.2941
002C	Ciliated Cells	COPD	0	0	NA
002C	Ciliated Cells	IPF	0	0	NA
002C	Ciliated Cells	Other-ILD	0	0	NA
002C	KRT5-/KRT17+	Control	0	0	NA
002C	KRT5-/KRT17+	COPD	0	0	NA
002C	KRT5-/KRT17+	IPF	0	0	NA
002C	KRT5-/KRT17+	Other-ILD	0	0	NA
002C	MUC5AC+	Control	0	0	NA
002C	MUC5AC+	COPD	0	0	NA
002C	MUC5AC+	IPF	0	0	NA
002C	MUC5AC+	Other-ILD	0	0	NA
002C	MUC5B+	Control	1	0	0
002C	MUC5B+	COPD	0	0	NA
002C	MUC5B+	IPF	0	0	NA
002C	MUC5B+	Other-ILD	0	0	NA
002C	PNEC/Ionocytes	Control	0	0	NA
002C	PNEC/Ionocytes	COPD	0	0	NA
002C	PNEC/Ionocytes	IPF	0	0	NA
002C	PNEC/Ionocytes	Other-ILD	0	0	NA
002C	SCGB3A2+	Control	0	0	NA
002C	SCGB3A2+	COPD	0	0	NA
002C	SCGB3A2+	IPF	0	0	NA
002C	SCGB3A2+	Other-ILD	0	0	NA
002C	SCGB3A2+/SCGB1A1+	Control	0	0	NA
002C	SCGB3A2+/SCGB1A1+	COPD	0	0	NA
002C	SCGB3A2+/SCGB1A1+	IPF	0	0	NA
002C	SCGB3A2+/SCGB1A1+	Other-ILD	0	0	NA
002C	Transitional AT2	Control	0	0	NA
002C	Transitional AT2	COPD	0	0	NA
002C	Transitional AT2	IPF	0	0	NA
002C	Transitional AT2	Other-ILD	0	0	NA
003C	AT1	Control	1	0	0
003C	AT1	COPD	0	0	NA
003C	AT1	IPF	0	0	NA
003C	AT1	Other-ILD	0	0	NA
003C	AT2	Control	17	6	35.2941
003C	AT2	COPD	0	0	NA
003C	AT2	IPF	0	0	NA
003C	AT2	Other-ILD	0	0	NA
003C	Basal	Control	1	0	0
003C	Basal	COPD	0	0	NA
003C	Basal	IPF	0	0	NA
003C	Basal	Other-ILD	0	0	NA
003C	Ciliated Cells	Control	28	16	57.1429
003C	Ciliated Cells	COPD	0	0	NA
003C	Ciliated Cells	IPF	0	0	NA
003C	Ciliated Cells	Other-ILD	0	0	NA
003C	KRT5-/KRT17+	Control	0	0	NA
003C	KRT5-/KRT17+	COPD	0	0	NA
003C	KRT5-/KRT17+	IPF	0	0	NA
003C	KRT5-/KRT17+	Other-ILD	0	0	NA
003C	MUC5AC+	Control	1	0	0
003C	MUC5AC+	COPD	0	0	NA
003C	MUC5AC+	IPF	0	0	NA
003C	MUC5AC+	Other-ILD	0	0	NA
003C	MUC5B+	Control	1	1	100
003C	MUC5B+	COPD	0	0	NA
003C	MUC5B+	IPF	0	0	NA
003C	MUC5B+	Other-ILD	0	0	NA
003C	PNEC/Ionocytes	Control	0	0	NA
003C	PNEC/Ionocytes	COPD	0	0	NA
003C	PNEC/Ionocytes	IPF	0	0	NA
003C	PNEC/Ionocytes	Other-ILD	0	0	NA
003C	SCGB3A2+	Control	8	5	62.5
003C	SCGB3A2+	COPD	0	0	NA
003C	SCGB3A2+	IPF	0	0	NA
003C	SCGB3A2+	Other-ILD	0	0	NA
003C	SCGB3A2+/SCGB1A1+	Control	6	5	83.3333
003C	SCGB3A2+/SCGB1A1+	COPD	0	0	NA
003C	SCGB3A2+/SCGB1A1+	IPF	0	0	NA
003C	SCGB3A2+/SCGB1A1+	Other-ILD	0	0	NA
003C	Transitional AT2	Control	1	0	0
003C	Transitional AT2	COPD	0	0	NA
003C	Transitional AT2	IPF	0	0	NA
003C	Transitional AT2	Other-ILD	0	0	NA
010I	AT1	Control	0	0	NA
010I	AT1	COPD	0	0	NA
010I	AT1	IPF	3	0	0
010I	AT1	Other-ILD	0	0	NA
010I	AT2	Control	0	0	NA
010I	AT2	COPD	0	0	NA
010I	AT2	IPF	82	46	56.0976
010I	AT2	Other-ILD	0	0	NA
010I	Basal	Control	0	0	NA
010I	Basal	COPD	0	0	NA
010I	Basal	IPF	15	1	6.66667
010I	Basal	Other-ILD	0	0	NA
010I	Ciliated Cells	Control	0	0	NA
010I	Ciliated Cells	COPD	0	0	NA
010I	Ciliated Cells	IPF	431	121	28.0742
010I	Ciliated Cells	Other-ILD	0	0	NA
010I	KRT5-/KRT17+	Control	0	0	NA
010I	KRT5-/KRT17+	COPD	0	0	NA
010I	KRT5-/KRT17+	IPF	14	10	71.4286
010I	KRT5-/KRT17+	Other-ILD	0	0	NA
010I	MUC5AC+	Control	0	0	NA
010I	MUC5AC+	COPD	0	0	NA
010I	MUC5AC+	IPF	19	6	31.5789
010I	MUC5AC+	Other-ILD	0	0	NA
010I	MUC5B+	Control	0	0	NA
010I	MUC5B+	COPD	0	0	NA
010I	MUC5B+	IPF	75	38	50.6667
010I	MUC5B+	Other-ILD	0	0	NA
010I	PNEC/Ionocytes	Control	0	0	NA
010I	PNEC/Ionocytes	COPD	0	0	NA
010I	PNEC/Ionocytes	IPF	13	4	30.7692
010I	PNEC/Ionocytes	Other-ILD	0	0	NA
010I	SCGB3A2+	Control	0	0	NA
010I	SCGB3A2+	COPD	0	0	NA
010I	SCGB3A2+	IPF	56	23	41.0714
010I	SCGB3A2+	Other-ILD	0	0	NA
010I	SCGB3A2+/SCGB1A1+	Control	0	0	NA
010I	SCGB3A2+/SCGB1A1+	COPD	0	0	NA
010I	SCGB3A2+/SCGB1A1+	IPF	100	50	50
010I	SCGB3A2+/SCGB1A1+	Other-ILD	0	0	NA
010I	Transitional AT2	Control	0	0	NA
010I	Transitional AT2	COPD	0	0	NA
010I	Transitional AT2	IPF	5	3	60
010I	Transitional AT2	Other-ILD	0	0	NA
021I	AT1	Control	0	0	NA
021I	AT1	COPD	0	0	NA
021I	AT1	IPF	18	9	50
021I	AT1	Other-ILD	0	0	NA
021I	AT2	Control	0	0	NA
021I	AT2	COPD	0	0	NA
021I	AT2	IPF	34	10	29.4118
021I	AT2	Other-ILD	0	0	NA
021I	Basal	Control	0	0	NA
021I	Basal	COPD	0	0	NA
021I	Basal	IPF	27	6	22.2222
021I	Basal	Other-ILD	0	0	NA
021I	Ciliated Cells	Control	0	0	NA
021I	Ciliated Cells	COPD	0	0	NA
021I	Ciliated Cells	IPF	118	32	27.1186
021I	Ciliated Cells	Other-ILD	0	0	NA
021I	KRT5-/KRT17+	Control	0	0	NA
021I	KRT5-/KRT17+	COPD	0	0	NA
021I	KRT5-/KRT17+	IPF	11	5	45.4545
021I	KRT5-/KRT17+	Other-ILD	0	0	NA
021I	MUC5AC+	Control	0	0	NA
021I	MUC5AC+	COPD	0	0	NA
021I	MUC5AC+	IPF	4	2	50
021I	MUC5AC+	Other-ILD	0	0	NA
021I	MUC5B+	Control	0	0	NA
021I	MUC5B+	COPD	0	0	NA
021I	MUC5B+	IPF	19	7	36.8421
021I	MUC5B+	Other-ILD	0	0	NA
021I	PNEC/Ionocytes	Control	0	0	NA
021I	PNEC/Ionocytes	COPD	0	0	NA
021I	PNEC/Ionocytes	IPF	5	2	40
021I	PNEC/Ionocytes	Other-ILD	0	0	NA
021I	SCGB3A2+	Control	0	0	NA
021I	SCGB3A2+	COPD	0	0	NA
021I	SCGB3A2+	IPF	3	2	66.6667
021I	SCGB3A2+	Other-ILD	0	0	NA
021I	SCGB3A2+/SCGB1A1+	Control	0	0	NA
021I	SCGB3A2+/SCGB1A1+	COPD	0	0	NA
021I	SCGB3A2+/SCGB1A1+	IPF	8	2	25
021I	SCGB3A2+/SCGB1A1+	Other-ILD	0	0	NA
021I	Transitional AT2	Control	0	0	NA
021I	Transitional AT2	COPD	0	0	NA
021I	Transitional AT2	IPF	15	7	46.6667
021I	Transitional AT2	Other-ILD	0	0	NA
022C-a	AT1	Control	23	8	34.7826
022C-a	AT1	COPD	0	0	NA
022C-a	AT1	IPF	0	0	NA
022C-a	AT1	Other-ILD	0	0	NA
022C-a	AT2	Control	58	42	72.4138
022C-a	AT2	COPD	0	0	NA
022C-a	AT2	IPF	0	0	NA
022C-a	AT2	Other-ILD	0	0	NA
022C-a	Basal	Control	0	0	NA
022C-a	Basal	COPD	0	0	NA
022C-a	Basal	IPF	0	0	NA
022C-a	Basal	Other-ILD	0	0	NA
022C-a	Ciliated Cells	Control	23	8	34.7826
022C-a	Ciliated Cells	COPD	0	0	NA
022C-a	Ciliated Cells	IPF	0	0	NA
022C-a	Ciliated Cells	Other-ILD	0	0	NA
022C-a	KRT5-/KRT17+	Control	1	0	0
022C-a	KRT5-/KRT17+	COPD	0	0	NA
022C-a	KRT5-/KRT17+	IPF	0	0	NA
022C-a	KRT5-/KRT17+	Other-ILD	0	0	NA
022C-a	MUC5AC+	Control	0	0	NA
022C-a	MUC5AC+	COPD	0	0	NA
022C-a	MUC5AC+	IPF	0	0	NA
022C-a	MUC5AC+	Other-ILD	0	0	NA
022C-a	MUC5B+	Control	5	0	0
022C-a	MUC5B+	COPD	0	0	NA
022C-a	MUC5B+	IPF	0	0	NA
022C-a	MUC5B+	Other-ILD	0	0	NA
022C-a	PNEC/Ionocytes	Control	0	0	NA
022C-a	PNEC/Ionocytes	COPD	0	0	NA
022C-a	PNEC/Ionocytes	IPF	0	0	NA
022C-a	PNEC/Ionocytes	Other-ILD	0	0	NA
022C-a	SCGB3A2+	Control	6	3	50
022C-a	SCGB3A2+	COPD	0	0	NA
022C-a	SCGB3A2+	IPF	0	0	NA
022C-a	SCGB3A2+	Other-ILD	0	0	NA
022C-a	SCGB3A2+/SCGB1A1+	Control	6	0	0
022C-a	SCGB3A2+/SCGB1A1+	COPD	0	0	NA
022C-a	SCGB3A2+/SCGB1A1+	IPF	0	0	NA
022C-a	SCGB3A2+/SCGB1A1+	Other-ILD	0	0	NA
022C-a	Transitional AT2	Control	8	1	12.5
022C-a	Transitional AT2	COPD	0	0	NA
022C-a	Transitional AT2	IPF	0	0	NA
022C-a	Transitional AT2	Other-ILD	0	0	NA
022C-b	AT1	Control	25	7	28
022C-b	AT1	COPD	0	0	NA
022C-b	AT1	IPF	0	0	NA
022C-b	AT1	Other-ILD	0	0	NA
022C-b	AT2	Control	50	33	66
022C-b	AT2	COPD	0	0	NA
022C-b	AT2	IPF	0	0	NA
022C-b	AT2	Other-ILD	0	0	NA
022C-b	Basal	Control	0	0	NA
022C-b	Basal	COPD	0	0	NA
022C-b	Basal	IPF	0	0	NA
022C-b	Basal	Other-ILD	0	0	NA
022C-b	Ciliated Cells	Control	15	3	20
022C-b	Ciliated Cells	COPD	0	0	NA
022C-b	Ciliated Cells	IPF	0	0	NA
022C-b	Ciliated Cells	Other-ILD	0	0	NA
022C-b	KRT5-/KRT17+	Control	0	0	NA
022C-b	KRT5-/KRT17+	COPD	0	0	NA
022C-b	KRT5-/KRT17+	IPF	0	0	NA
022C-b	KRT5-/KRT17+	Other-ILD	0	0	NA
022C-b	MUC5AC+	Control	0	0	NA
022C-b	MUC5AC+	COPD	0	0	NA
022C-b	MUC5AC+	IPF	0	0	NA
022C-b	MUC5AC+	Other-ILD	0	0	NA
022C-b	MUC5B+	Control	5	2	40
022C-b	MUC5B+	COPD	0	0	NA
022C-b	MUC5B+	IPF	0	0	NA
022C-b	MUC5B+	Other-ILD	0	0	NA
022C-b	PNEC/Ionocytes	Control	1	0	0
022C-b	PNEC/Ionocytes	COPD	0	0	NA
022C-b	PNEC/Ionocytes	IPF	0	0	NA
022C-b	PNEC/Ionocytes	Other-ILD	0	0	NA
022C-b	SCGB3A2+	Control	7	3	42.8571
022C-b	SCGB3A2+	COPD	0	0	NA
022C-b	SCGB3A2+	IPF	0	0	NA
022C-b	SCGB3A2+	Other-ILD	0	0	NA
022C-b	SCGB3A2+/SCGB1A1+	Control	2	2	100
022C-b	SCGB3A2+/SCGB1A1+	COPD	0	0	NA
022C-b	SCGB3A2+/SCGB1A1+	IPF	0	0	NA
022C-b	SCGB3A2+/SCGB1A1+	Other-ILD	0	0	NA
022C-b	Transitional AT2	Control	10	2	20
022C-b	Transitional AT2	COPD	0	0	NA
022C-b	Transitional AT2	IPF	0	0	NA
022C-b	Transitional AT2	Other-ILD	0	0	NA
022I	AT1	Control	0	0	NA
022I	AT1	COPD	0	0	NA
022I	AT1	IPF	11	8	72.7273
022I	AT1	Other-ILD	0	0	NA
022I	AT2	Control	0	0	NA
022I	AT2	COPD	0	0	NA
022I	AT2	IPF	84	27	32.1429
022I	AT2	Other-ILD	0	0	NA
022I	Basal	Control	0	0	NA
022I	Basal	COPD	0	0	NA
022I	Basal	IPF	34	10	29.4118
022I	Basal	Other-ILD	0	0	NA
022I	Ciliated Cells	Control	0	0	NA
022I	Ciliated Cells	COPD	0	0	NA
022I	Ciliated Cells	IPF	106	20	18.8679
022I	Ciliated Cells	Other-ILD	0	0	NA
022I	KRT5-/KRT17+	Control	0	0	NA
022I	KRT5-/KRT17+	COPD	0	0	NA
022I	KRT5-/KRT17+	IPF	12	3	25
022I	KRT5-/KRT17+	Other-ILD	0	0	NA
022I	MUC5AC+	Control	0	0	NA
022I	MUC5AC+	COPD	0	0	NA
022I	MUC5AC+	IPF	5	1	20
022I	MUC5AC+	Other-ILD	0	0	NA
022I	MUC5B+	Control	0	0	NA
022I	MUC5B+	COPD	0	0	NA
022I	MUC5B+	IPF	15	8	53.3333
022I	MUC5B+	Other-ILD	0	0	NA
022I	PNEC/Ionocytes	Control	0	0	NA
022I	PNEC/Ionocytes	COPD	0	0	NA
022I	PNEC/Ionocytes	IPF	7	2	28.5714
022I	PNEC/Ionocytes	Other-ILD	0	0	NA
022I	SCGB3A2+	Control	0	0	NA
022I	SCGB3A2+	COPD	0	0	NA
022I	SCGB3A2+	IPF	22	11	50
022I	SCGB3A2+	Other-ILD	0	0	NA
022I	SCGB3A2+/SCGB1A1+	Control	0	0	NA
022I	SCGB3A2+/SCGB1A1+	COPD	0	0	NA
022I	SCGB3A2+/SCGB1A1+	IPF	22	14	63.6364
022I	SCGB3A2+/SCGB1A1+	Other-ILD	0	0	NA
022I	Transitional AT2	Control	0	0	NA
022I	Transitional AT2	COPD	0	0	NA
022I	Transitional AT2	IPF	10	5	50
022I	Transitional AT2	Other-ILD	0	0	NA
025I	AT1	Control	0	0	NA
025I	AT1	COPD	0	0	NA
025I	AT1	IPF	0	0	NA
025I	AT1	Other-ILD	0	0	NA
025I	AT2	Control	0	0	NA
025I	AT2	COPD	0	0	NA
025I	AT2	IPF	19	3	15.7895
025I	AT2	Other-ILD	0	0	NA
025I	Basal	Control	0	0	NA
025I	Basal	COPD	0	0	NA
025I	Basal	IPF	3	2	66.6667
025I	Basal	Other-ILD	0	0	NA
025I	Ciliated Cells	Control	0	0	NA
025I	Ciliated Cells	COPD	0	0	NA
025I	Ciliated Cells	IPF	111	26	23.4234
025I	Ciliated Cells	Other-ILD	0	0	NA
025I	KRT5-/KRT17+	Control	0	0	NA
025I	KRT5-/KRT17+	COPD	0	0	NA
025I	KRT5-/KRT17+	IPF	1	1	100
025I	KRT5-/KRT17+	Other-ILD	0	0	NA
025I	MUC5AC+	Control	0	0	NA
025I	MUC5AC+	COPD	0	0	NA
025I	MUC5AC+	IPF	7	3	42.8571
025I	MUC5AC+	Other-ILD	0	0	NA
025I	MUC5B+	Control	0	0	NA
025I	MUC5B+	COPD	0	0	NA
025I	MUC5B+	IPF	39	20	51.2821
025I	MUC5B+	Other-ILD	0	0	NA
025I	PNEC/Ionocytes	Control	0	0	NA
025I	PNEC/Ionocytes	COPD	0	0	NA
025I	PNEC/Ionocytes	IPF	1	1	100
025I	PNEC/Ionocytes	Other-ILD	0	0	NA
025I	SCGB3A2+	Control	0	0	NA
025I	SCGB3A2+	COPD	0	0	NA
025I	SCGB3A2+	IPF	2	0	0
025I	SCGB3A2+	Other-ILD	0	0	NA
025I	SCGB3A2+/SCGB1A1+	Control	0	0	NA
025I	SCGB3A2+/SCGB1A1+	COPD	0	0	NA
025I	SCGB3A2+/SCGB1A1+	IPF	17	10	58.8235
025I	SCGB3A2+/SCGB1A1+	Other-ILD	0	0	NA
025I	Transitional AT2	Control	0	0	NA
025I	Transitional AT2	COPD	0	0	NA
025I	Transitional AT2	IPF	3	2	66.6667
025I	Transitional AT2	Other-ILD	0	0	NA
034C	AT1	Control	0	0	NA
034C	AT1	COPD	0	0	NA
034C	AT1	IPF	0	0	NA
034C	AT1	Other-ILD	0	0	NA
034C	AT2	Control	1	1	100
034C	AT2	COPD	0	0	NA
034C	AT2	IPF	0	0	NA
034C	AT2	Other-ILD	0	0	NA
034C	Basal	Control	0	0	NA
034C	Basal	COPD	0	0	NA
034C	Basal	IPF	0	0	NA
034C	Basal	Other-ILD	0	0	NA
034C	Ciliated Cells	Control	9	5	55.5556
034C	Ciliated Cells	COPD	0	0	NA
034C	Ciliated Cells	IPF	0	0	NA
034C	Ciliated Cells	Other-ILD	0	0	NA
034C	KRT5-/KRT17+	Control	0	0	NA
034C	KRT5-/KRT17+	COPD	0	0	NA
034C	KRT5-/KRT17+	IPF	0	0	NA
034C	KRT5-/KRT17+	Other-ILD	0	0	NA
034C	MUC5AC+	Control	0	0	NA
034C	MUC5AC+	COPD	0	0	NA
034C	MUC5AC+	IPF	0	0	NA
034C	MUC5AC+	Other-ILD	0	0	NA
034C	MUC5B+	Control	0	0	NA
034C	MUC5B+	COPD	0	0	NA
034C	MUC5B+	IPF	0	0	NA
034C	MUC5B+	Other-ILD	0	0	NA
034C	PNEC/Ionocytes	Control	0	0	NA
034C	PNEC/Ionocytes	COPD	0	0	NA
034C	PNEC/Ionocytes	IPF	0	0	NA
034C	PNEC/Ionocytes	Other-ILD	0	0	NA
034C	SCGB3A2+	Control	0	0	NA
034C	SCGB3A2+	COPD	0	0	NA
034C	SCGB3A2+	IPF	0	0	NA
034C	SCGB3A2+	Other-ILD	0	0	NA
034C	SCGB3A2+/SCGB1A1+	Control	0	0	NA
034C	SCGB3A2+/SCGB1A1+	COPD	0	0	NA
034C	SCGB3A2+/SCGB1A1+	IPF	0	0	NA
034C	SCGB3A2+/SCGB1A1+	Other-ILD	0	0	NA
034C	Transitional AT2	Control	0	0	NA
034C	Transitional AT2	COPD	0	0	NA
034C	Transitional AT2	IPF	0	0	NA
034C	Transitional AT2	Other-ILD	0	0	NA
034I-a	AT1	Control	0	0	NA
034I-a	AT1	COPD	0	0	NA
034I-a	AT1	IPF	1	1	100
034I-a	AT1	Other-ILD	0	0	NA
034I-a	AT2	Control	0	0	NA
034I-a	AT2	COPD	0	0	NA
034I-a	AT2	IPF	228	43	18.8596
034I-a	AT2	Other-ILD	0	0	NA
034I-a	Basal	Control	0	0	NA
034I-a	Basal	COPD	0	0	NA
034I-a	Basal	IPF	190	21	11.0526
034I-a	Basal	Other-ILD	0	0	NA
034I-a	Ciliated Cells	Control	0	0	NA
034I-a	Ciliated Cells	COPD	0	0	NA
034I-a	Ciliated Cells	IPF	117	31	26.4957
034I-a	Ciliated Cells	Other-ILD	0	0	NA
034I-a	KRT5-/KRT17+	Control	0	0	NA
034I-a	KRT5-/KRT17+	COPD	0	0	NA
034I-a	KRT5-/KRT17+	IPF	65	5	7.69231
034I-a	KRT5-/KRT17+	Other-ILD	0	0	NA
034I-a	MUC5AC+	Control	0	0	NA
034I-a	MUC5AC+	COPD	0	0	NA
034I-a	MUC5AC+	IPF	1	0	0
034I-a	MUC5AC+	Other-ILD	0	0	NA
034I-a	MUC5B+	Control	0	0	NA
034I-a	MUC5B+	COPD	0	0	NA
034I-a	MUC5B+	IPF	56	21	37.5
034I-a	MUC5B+	Other-ILD	0	0	NA
034I-a	PNEC/Ionocytes	Control	0	0	NA
034I-a	PNEC/Ionocytes	COPD	0	0	NA
034I-a	PNEC/Ionocytes	IPF	3	1	33.3333
034I-a	PNEC/Ionocytes	Other-ILD	0	0	NA
034I-a	SCGB3A2+	Control	0	0	NA
034I-a	SCGB3A2+	COPD	0	0	NA
034I-a	SCGB3A2+	IPF	48	35	72.9167
034I-a	SCGB3A2+	Other-ILD	0	0	NA
034I-a	SCGB3A2+/SCGB1A1+	Control	0	0	NA
034I-a	SCGB3A2+/SCGB1A1+	COPD	0	0	NA
034I-a	SCGB3A2+/SCGB1A1+	IPF	12	2	16.6667
034I-a	SCGB3A2+/SCGB1A1+	Other-ILD	0	0	NA
034I-a	Transitional AT2	Control	0	0	NA
034I-a	Transitional AT2	COPD	0	0	NA
034I-a	Transitional AT2	IPF	2	1	50
034I-a	Transitional AT2	Other-ILD	0	0	NA
040I	AT1	Control	0	0	NA
040I	AT1	COPD	0	0	NA
040I	AT1	IPF	7	5	71.4286
040I	AT1	Other-ILD	0	0	NA
040I	AT2	Control	0	0	NA
040I	AT2	COPD	0	0	NA
040I	AT2	IPF	16	6	37.5
040I	AT2	Other-ILD	0	0	NA
040I	Basal	Control	0	0	NA
040I	Basal	COPD	0	0	NA
040I	Basal	IPF	6	2	33.3333
040I	Basal	Other-ILD	0	0	NA
040I	Ciliated Cells	Control	0	0	NA
040I	Ciliated Cells	COPD	0	0	NA
040I	Ciliated Cells	IPF	44	15	34.0909
040I	Ciliated Cells	Other-ILD	0	0	NA
040I	KRT5-/KRT17+	Control	0	0	NA
040I	KRT5-/KRT17+	COPD	0	0	NA
040I	KRT5-/KRT17+	IPF	5	3	60
040I	KRT5-/KRT17+	Other-ILD	0	0	NA
040I	MUC5AC+	Control	0	0	NA
040I	MUC5AC+	COPD	0	0	NA
040I	MUC5AC+	IPF	0	0	NA
040I	MUC5AC+	Other-ILD	0	0	NA
040I	MUC5B+	Control	0	0	NA
040I	MUC5B+	COPD	0	0	NA
040I	MUC5B+	IPF	11	7	63.6364
040I	MUC5B+	Other-ILD	0	0	NA
040I	PNEC/Ionocytes	Control	0	0	NA
040I	PNEC/Ionocytes	COPD	0	0	NA
040I	PNEC/Ionocytes	IPF	0	0	NA
040I	PNEC/Ionocytes	Other-ILD	0	0	NA
040I	SCGB3A2+	Control	0	0	NA
040I	SCGB3A2+	COPD	0	0	NA
040I	SCGB3A2+	IPF	2	1	50
040I	SCGB3A2+	Other-ILD	0	0	NA
040I	SCGB3A2+/SCGB1A1+	Control	0	0	NA
040I	SCGB3A2+/SCGB1A1+	COPD	0	0	NA
040I	SCGB3A2+/SCGB1A1+	IPF	7	4	57.1429
040I	SCGB3A2+/SCGB1A1+	Other-ILD	0	0	NA
040I	Transitional AT2	Control	0	0	NA
040I	Transitional AT2	COPD	0	0	NA
040I	Transitional AT2	IPF	0	0	NA
040I	Transitional AT2	Other-ILD	0	0	NA
040I-b	AT1	Control	0	0	NA
040I-b	AT1	COPD	0	0	NA
040I-b	AT1	IPF	0	0	NA
040I-b	AT1	Other-ILD	0	0	NA
040I-b	AT2	Control	0	0	NA
040I-b	AT2	COPD	0	0	NA
040I-b	AT2	IPF	19	3	15.7895
040I-b	AT2	Other-ILD	0	0	NA
040I-b	Basal	Control	0	0	NA
040I-b	Basal	COPD	0	0	NA
040I-b	Basal	IPF	4	1	25
040I-b	Basal	Other-ILD	0	0	NA
040I-b	Ciliated Cells	Control	0	0	NA
040I-b	Ciliated Cells	COPD	0	0	NA
040I-b	Ciliated Cells	IPF	145	37	25.5172
040I-b	Ciliated Cells	Other-ILD	0	0	NA
040I-b	KRT5-/KRT17+	Control	0	0	NA
040I-b	KRT5-/KRT17+	COPD	0	0	NA
040I-b	KRT5-/KRT17+	IPF	0	0	NA
040I-b	KRT5-/KRT17+	Other-ILD	0	0	NA
040I-b	MUC5AC+	Control	0	0	NA
040I-b	MUC5AC+	COPD	0	0	NA
040I-b	MUC5AC+	IPF	4	1	25
040I-b	MUC5AC+	Other-ILD	0	0	NA
040I-b	MUC5B+	Control	0	0	NA
040I-b	MUC5B+	COPD	0	0	NA
040I-b	MUC5B+	IPF	21	3	14.2857
040I-b	MUC5B+	Other-ILD	0	0	NA
040I-b	PNEC/Ionocytes	Control	0	0	NA
040I-b	PNEC/Ionocytes	COPD	0	0	NA
040I-b	PNEC/Ionocytes	IPF	1	0	0
040I-b	PNEC/Ionocytes	Other-ILD	0	0	NA
040I-b	SCGB3A2+	Control	0	0	NA
040I-b	SCGB3A2+	COPD	0	0	NA
040I-b	SCGB3A2+	IPF	5	3	60
040I-b	SCGB3A2+	Other-ILD	0	0	NA
040I-b	SCGB3A2+/SCGB1A1+	Control	0	0	NA
040I-b	SCGB3A2+/SCGB1A1+	COPD	0	0	NA
040I-b	SCGB3A2+/SCGB1A1+	IPF	2	1	50
040I-b	SCGB3A2+/SCGB1A1+	Other-ILD	0	0	NA
040I-b	Transitional AT2	Control	0	0	NA
040I-b	Transitional AT2	COPD	0	0	NA
040I-b	Transitional AT2	IPF	2	0	0
040I-b	Transitional AT2	Other-ILD	0	0	NA
041I-b	AT1	Control	0	0	NA
041I-b	AT1	COPD	0	0	NA
041I-b	AT1	IPF	1	1	100
041I-b	AT1	Other-ILD	0	0	NA
041I-b	AT2	Control	0	0	NA
041I-b	AT2	COPD	0	0	NA
041I-b	AT2	IPF	21	8	38.0952
041I-b	AT2	Other-ILD	0	0	NA
041I-b	Basal	Control	0	0	NA
041I-b	Basal	COPD	0	0	NA
041I-b	Basal	IPF	11	3	27.2727
041I-b	Basal	Other-ILD	0	0	NA
041I-b	Ciliated Cells	Control	0	0	NA
041I-b	Ciliated Cells	COPD	0	0	NA
041I-b	Ciliated Cells	IPF	161	38	23.6025
041I-b	Ciliated Cells	Other-ILD	0	0	NA
041I-b	KRT5-/KRT17+	Control	0	0	NA
041I-b	KRT5-/KRT17+	COPD	0	0	NA
041I-b	KRT5-/KRT17+	IPF	17	10	58.8235
041I-b	KRT5-/KRT17+	Other-ILD	0	0	NA
041I-b	MUC5AC+	Control	0	0	NA
041I-b	MUC5AC+	COPD	0	0	NA
041I-b	MUC5AC+	IPF	2	1	50
041I-b	MUC5AC+	Other-ILD	0	0	NA
041I-b	MUC5B+	Control	0	0	NA
041I-b	MUC5B+	COPD	0	0	NA
041I-b	MUC5B+	IPF	50	17	34
041I-b	MUC5B+	Other-ILD	0	0	NA
041I-b	PNEC/Ionocytes	Control	0	0	NA
041I-b	PNEC/Ionocytes	COPD	0	0	NA
041I-b	PNEC/Ionocytes	IPF	1	0	0
041I-b	PNEC/Ionocytes	Other-ILD	0	0	NA
041I-b	SCGB3A2+	Control	0	0	NA
041I-b	SCGB3A2+	COPD	0	0	NA
041I-b	SCGB3A2+	IPF	4	1	25
041I-b	SCGB3A2+	Other-ILD	0	0	NA
041I-b	SCGB3A2+/SCGB1A1+	Control	0	0	NA
041I-b	SCGB3A2+/SCGB1A1+	COPD	0	0	NA
041I-b	SCGB3A2+/SCGB1A1+	IPF	21	7	33.3333
041I-b	SCGB3A2+/SCGB1A1+	Other-ILD	0	0	NA
041I-b	Transitional AT2	Control	0	0	NA
041I-b	Transitional AT2	COPD	0	0	NA
041I-b	Transitional AT2	IPF	3	1	33.3333
041I-b	Transitional AT2	Other-ILD	0	0	NA
051I	AT1	Control	0	0	NA
051I	AT1	COPD	0	0	NA
051I	AT1	IPF	0	0	NA
051I	AT1	Other-ILD	0	0	NA
051I	AT2	Control	0	0	NA
051I	AT2	COPD	0	0	NA
051I	AT2	IPF	13	3	23.0769
051I	AT2	Other-ILD	0	0	NA
051I	Basal	Control	0	0	NA
051I	Basal	COPD	0	0	NA
051I	Basal	IPF	21	4	19.0476
051I	Basal	Other-ILD	0	0	NA
051I	Ciliated Cells	Control	0	0	NA
051I	Ciliated Cells	COPD	0	0	NA
051I	Ciliated Cells	IPF	112	42	37.5
051I	Ciliated Cells	Other-ILD	0	0	NA
051I	KRT5-/KRT17+	Control	0	0	NA
051I	KRT5-/KRT17+	COPD	0	0	NA
051I	KRT5-/KRT17+	IPF	1	1	100
051I	KRT5-/KRT17+	Other-ILD	0	0	NA
051I	MUC5AC+	Control	0	0	NA
051I	MUC5AC+	COPD	0	0	NA
051I	MUC5AC+	IPF	0	0	NA
051I	MUC5AC+	Other-ILD	0	0	NA
051I	MUC5B+	Control	0	0	NA
051I	MUC5B+	COPD	0	0	NA
051I	MUC5B+	IPF	9	3	33.3333
051I	MUC5B+	Other-ILD	0	0	NA
051I	PNEC/Ionocytes	Control	0	0	NA
051I	PNEC/Ionocytes	COPD	0	0	NA
051I	PNEC/Ionocytes	IPF	2	1	50
051I	PNEC/Ionocytes	Other-ILD	0	0	NA
051I	SCGB3A2+	Control	0	0	NA
051I	SCGB3A2+	COPD	0	0	NA
051I	SCGB3A2+	IPF	2	2	100
051I	SCGB3A2+	Other-ILD	0	0	NA
051I	SCGB3A2+/SCGB1A1+	Control	0	0	NA
051I	SCGB3A2+/SCGB1A1+	COPD	0	0	NA
051I	SCGB3A2+/SCGB1A1+	IPF	2	1	50
051I	SCGB3A2+/SCGB1A1+	Other-ILD	0	0	NA
051I	Transitional AT2	Control	0	0	NA
051I	Transitional AT2	COPD	0	0	NA
051I	Transitional AT2	IPF	2	1	50
051I	Transitional AT2	Other-ILD	0	0	NA
051I-a	AT1	Control	0	0	NA
051I-a	AT1	COPD	0	0	NA
051I-a	AT1	IPF	0	0	NA
051I-a	AT1	Other-ILD	0	0	NA
051I-a	AT2	Control	0	0	NA
051I-a	AT2	COPD	0	0	NA
051I-a	AT2	IPF	24	9	37.5
051I-a	AT2	Other-ILD	0	0	NA
051I-a	Basal	Control	0	0	NA
051I-a	Basal	COPD	0	0	NA
051I-a	Basal	IPF	9	1	11.1111
051I-a	Basal	Other-ILD	0	0	NA
051I-a	Ciliated Cells	Control	0	0	NA
051I-a	Ciliated Cells	COPD	0	0	NA
051I-a	Ciliated Cells	IPF	248	72	29.0323
051I-a	Ciliated Cells	Other-ILD	0	0	NA
051I-a	KRT5-/KRT17+	Control	0	0	NA
051I-a	KRT5-/KRT17+	COPD	0	0	NA
051I-a	KRT5-/KRT17+	IPF	5	1	20
051I-a	KRT5-/KRT17+	Other-ILD	0	0	NA
051I-a	MUC5AC+	Control	0	0	NA
051I-a	MUC5AC+	COPD	0	0	NA
051I-a	MUC5AC+	IPF	0	0	NA
051I-a	MUC5AC+	Other-ILD	0	0	NA
051I-a	MUC5B+	Control	0	0	NA
051I-a	MUC5B+	COPD	0	0	NA
051I-a	MUC5B+	IPF	18	10	55.5556
051I-a	MUC5B+	Other-ILD	0	0	NA
051I-a	PNEC/Ionocytes	Control	0	0	NA
051I-a	PNEC/Ionocytes	COPD	0	0	NA
051I-a	PNEC/Ionocytes	IPF	5	1	20
051I-a	PNEC/Ionocytes	Other-ILD	0	0	NA
051I-a	SCGB3A2+	Control	0	0	NA
051I-a	SCGB3A2+	COPD	0	0	NA
051I-a	SCGB3A2+	IPF	6	2	33.3333
051I-a	SCGB3A2+	Other-ILD	0	0	NA
051I-a	SCGB3A2+/SCGB1A1+	Control	0	0	NA
051I-a	SCGB3A2+/SCGB1A1+	COPD	0	0	NA
051I-a	SCGB3A2+/SCGB1A1+	IPF	2	2	100
051I-a	SCGB3A2+/SCGB1A1+	Other-ILD	0	0	NA
051I-a	Transitional AT2	Control	0	0	NA
051I-a	Transitional AT2	COPD	0	0	NA
051I-a	Transitional AT2	IPF	1	1	100
051I-a	Transitional AT2	Other-ILD	0	0	NA
052CO-a	AT1	Control	0	0	NA
052CO-a	AT1	COPD	85	42	49.4118
052CO-a	AT1	IPF	0	0	NA
052CO-a	AT1	Other-ILD	0	0	NA
052CO-a	AT2	Control	0	0	NA
052CO-a	AT2	COPD	76	40	52.6316
052CO-a	AT2	IPF	0	0	NA
052CO-a	AT2	Other-ILD	0	0	NA
052CO-a	Basal	Control	0	0	NA
052CO-a	Basal	COPD	2	1	50
052CO-a	Basal	IPF	0	0	NA
052CO-a	Basal	Other-ILD	0	0	NA
052CO-a	Ciliated Cells	Control	0	0	NA
052CO-a	Ciliated Cells	COPD	9	2	22.2222
052CO-a	Ciliated Cells	IPF	0	0	NA
052CO-a	Ciliated Cells	Other-ILD	0	0	NA
052CO-a	KRT5-/KRT17+	Control	0	0	NA
052CO-a	KRT5-/KRT17+	COPD	2	1	50
052CO-a	KRT5-/KRT17+	IPF	0	0	NA
052CO-a	KRT5-/KRT17+	Other-ILD	0	0	NA
052CO-a	MUC5AC+	Control	0	0	NA
052CO-a	MUC5AC+	COPD	0	0	NA
052CO-a	MUC5AC+	IPF	0	0	NA
052CO-a	MUC5AC+	Other-ILD	0	0	NA
052CO-a	MUC5B+	Control	0	0	NA
052CO-a	MUC5B+	COPD	2	1	50
052CO-a	MUC5B+	IPF	0	0	NA
052CO-a	MUC5B+	Other-ILD	0	0	NA
052CO-a	PNEC/Ionocytes	Control	0	0	NA
052CO-a	PNEC/Ionocytes	COPD	0	0	NA
052CO-a	PNEC/Ionocytes	IPF	0	0	NA
052CO-a	PNEC/Ionocytes	Other-ILD	0	0	NA
052CO-a	SCGB3A2+	Control	0	0	NA
052CO-a	SCGB3A2+	COPD	1	0	0
052CO-a	SCGB3A2+	IPF	0	0	NA
052CO-a	SCGB3A2+	Other-ILD	0	0	NA
052CO-a	SCGB3A2+/SCGB1A1+	Control	0	0	NA
052CO-a	SCGB3A2+/SCGB1A1+	COPD	7	3	42.8571
052CO-a	SCGB3A2+/SCGB1A1+	IPF	0	0	NA
052CO-a	SCGB3A2+/SCGB1A1+	Other-ILD	0	0	NA
052CO-a	Transitional AT2	Control	0	0	NA
052CO-a	Transitional AT2	COPD	9	7	77.7778
052CO-a	Transitional AT2	IPF	0	0	NA
052CO-a	Transitional AT2	Other-ILD	0	0	NA
053I	AT1	Control	0	0	NA
053I	AT1	COPD	0	0	NA
053I	AT1	IPF	0	0	NA
053I	AT1	Other-ILD	0	0	NA
053I	AT2	Control	0	0	NA
053I	AT2	COPD	0	0	NA
053I	AT2	IPF	4	2	50
053I	AT2	Other-ILD	0	0	NA
053I	Basal	Control	0	0	NA
053I	Basal	COPD	0	0	NA
053I	Basal	IPF	2	1	50
053I	Basal	Other-ILD	0	0	NA
053I	Ciliated Cells	Control	0	0	NA
053I	Ciliated Cells	COPD	0	0	NA
053I	Ciliated Cells	IPF	35	7	20
053I	Ciliated Cells	Other-ILD	0	0	NA
053I	KRT5-/KRT17+	Control	0	0	NA
053I	KRT5-/KRT17+	COPD	0	0	NA
053I	KRT5-/KRT17+	IPF	0	0	NA
053I	KRT5-/KRT17+	Other-ILD	0	0	NA
053I	MUC5AC+	Control	0	0	NA
053I	MUC5AC+	COPD	0	0	NA
053I	MUC5AC+	IPF	0	0	NA
053I	MUC5AC+	Other-ILD	0	0	NA
053I	MUC5B+	Control	0	0	NA
053I	MUC5B+	COPD	0	0	NA
053I	MUC5B+	IPF	8	4	50
053I	MUC5B+	Other-ILD	0	0	NA
053I	PNEC/Ionocytes	Control	0	0	NA
053I	PNEC/Ionocytes	COPD	0	0	NA
053I	PNEC/Ionocytes	IPF	0	0	NA
053I	PNEC/Ionocytes	Other-ILD	0	0	NA
053I	SCGB3A2+	Control	0	0	NA
053I	SCGB3A2+	COPD	0	0	NA
053I	SCGB3A2+	IPF	4	1	25
053I	SCGB3A2+	Other-ILD	0	0	NA
053I	SCGB3A2+/SCGB1A1+	Control	0	0	NA
053I	SCGB3A2+/SCGB1A1+	COPD	0	0	NA
053I	SCGB3A2+/SCGB1A1+	IPF	4	3	75
053I	SCGB3A2+/SCGB1A1+	Other-ILD	0	0	NA
053I	Transitional AT2	Control	0	0	NA
053I	Transitional AT2	COPD	0	0	NA
053I	Transitional AT2	IPF	0	0	NA
053I	Transitional AT2	Other-ILD	0	0	NA
053I-d	AT1	Control	0	0	NA
053I-d	AT1	COPD	0	0	NA
053I-d	AT1	IPF	0	0	NA
053I-d	AT1	Other-ILD	0	0	NA
053I-d	AT2	Control	0	0	NA
053I-d	AT2	COPD	0	0	NA
053I-d	AT2	IPF	3	2	66.6667
053I-d	AT2	Other-ILD	0	0	NA
053I-d	Basal	Control	0	0	NA
053I-d	Basal	COPD	0	0	NA
053I-d	Basal	IPF	0	0	NA
053I-d	Basal	Other-ILD	0	0	NA
053I-d	Ciliated Cells	Control	0	0	NA
053I-d	Ciliated Cells	COPD	0	0	NA
053I-d	Ciliated Cells	IPF	68	23	33.8235
053I-d	Ciliated Cells	Other-ILD	0	0	NA
053I-d	KRT5-/KRT17+	Control	0	0	NA
053I-d	KRT5-/KRT17+	COPD	0	0	NA
053I-d	KRT5-/KRT17+	IPF	1	0	0
053I-d	KRT5-/KRT17+	Other-ILD	0	0	NA
053I-d	MUC5AC+	Control	0	0	NA
053I-d	MUC5AC+	COPD	0	0	NA
053I-d	MUC5AC+	IPF	0	0	NA
053I-d	MUC5AC+	Other-ILD	0	0	NA
053I-d	MUC5B+	Control	0	0	NA
053I-d	MUC5B+	COPD	0	0	NA
053I-d	MUC5B+	IPF	5	3	60
053I-d	MUC5B+	Other-ILD	0	0	NA
053I-d	PNEC/Ionocytes	Control	0	0	NA
053I-d	PNEC/Ionocytes	COPD	0	0	NA
053I-d	PNEC/Ionocytes	IPF	0	0	NA
053I-d	PNEC/Ionocytes	Other-ILD	0	0	NA
053I-d	SCGB3A2+	Control	0	0	NA
053I-d	SCGB3A2+	COPD	0	0	NA
053I-d	SCGB3A2+	IPF	0	0	NA
053I-d	SCGB3A2+	Other-ILD	0	0	NA
053I-d	SCGB3A2+/SCGB1A1+	Control	0	0	NA
053I-d	SCGB3A2+/SCGB1A1+	COPD	0	0	NA
053I-d	SCGB3A2+/SCGB1A1+	IPF	5	3	60
053I-d	SCGB3A2+/SCGB1A1+	Other-ILD	0	0	NA
053I-d	Transitional AT2	Control	0	0	NA
053I-d	Transitional AT2	COPD	0	0	NA
053I-d	Transitional AT2	IPF	0	0	NA
053I-d	Transitional AT2	Other-ILD	0	0	NA
053I-n	AT1	Control	0	0	NA
053I-n	AT1	COPD	0	0	NA
053I-n	AT1	IPF	0	0	NA
053I-n	AT1	Other-ILD	0	0	NA
053I-n	AT2	Control	0	0	NA
053I-n	AT2	COPD	0	0	NA
053I-n	AT2	IPF	0	0	NA
053I-n	AT2	Other-ILD	0	0	NA
053I-n	Basal	Control	0	0	NA
053I-n	Basal	COPD	0	0	NA
053I-n	Basal	IPF	0	0	NA
053I-n	Basal	Other-ILD	0	0	NA
053I-n	Ciliated Cells	Control	0	0	NA
053I-n	Ciliated Cells	COPD	0	0	NA
053I-n	Ciliated Cells	IPF	21	5	23.8095
053I-n	Ciliated Cells	Other-ILD	0	0	NA
053I-n	KRT5-/KRT17+	Control	0	0	NA
053I-n	KRT5-/KRT17+	COPD	0	0	NA
053I-n	KRT5-/KRT17+	IPF	2	1	50
053I-n	KRT5-/KRT17+	Other-ILD	0	0	NA
053I-n	MUC5AC+	Control	0	0	NA
053I-n	MUC5AC+	COPD	0	0	NA
053I-n	MUC5AC+	IPF	0	0	NA
053I-n	MUC5AC+	Other-ILD	0	0	NA
053I-n	MUC5B+	Control	0	0	NA
053I-n	MUC5B+	COPD	0	0	NA
053I-n	MUC5B+	IPF	4	3	75
053I-n	MUC5B+	Other-ILD	0	0	NA
053I-n	PNEC/Ionocytes	Control	0	0	NA
053I-n	PNEC/Ionocytes	COPD	0	0	NA
053I-n	PNEC/Ionocytes	IPF	1	0	0
053I-n	PNEC/Ionocytes	Other-ILD	0	0	NA
053I-n	SCGB3A2+	Control	0	0	NA
053I-n	SCGB3A2+	COPD	0	0	NA
053I-n	SCGB3A2+	IPF	0	0	NA
053I-n	SCGB3A2+	Other-ILD	0	0	NA
053I-n	SCGB3A2+/SCGB1A1+	Control	0	0	NA
053I-n	SCGB3A2+/SCGB1A1+	COPD	0	0	NA
053I-n	SCGB3A2+/SCGB1A1+	IPF	4	1	25
053I-n	SCGB3A2+/SCGB1A1+	Other-ILD	0	0	NA
053I-n	Transitional AT2	Control	0	0	NA
053I-n	Transitional AT2	COPD	0	0	NA
053I-n	Transitional AT2	IPF	1	0	0
053I-n	Transitional AT2	Other-ILD	0	0	NA
056CO	AT1	Control	0	0	NA
056CO	AT1	COPD	9	6	66.6667
056CO	AT1	IPF	0	0	NA
056CO	AT1	Other-ILD	0	0	NA
056CO	AT2	Control	0	0	NA
056CO	AT2	COPD	54	22	40.7407
056CO	AT2	IPF	0	0	NA
056CO	AT2	Other-ILD	0	0	NA
056CO	Basal	Control	0	0	NA
056CO	Basal	COPD	0	0	NA
056CO	Basal	IPF	0	0	NA
056CO	Basal	Other-ILD	0	0	NA
056CO	Ciliated Cells	Control	0	0	NA
056CO	Ciliated Cells	COPD	101	17	16.8317
056CO	Ciliated Cells	IPF	0	0	NA
056CO	Ciliated Cells	Other-ILD	0	0	NA
056CO	KRT5-/KRT17+	Control	0	0	NA
056CO	KRT5-/KRT17+	COPD	1	0	0
056CO	KRT5-/KRT17+	IPF	0	0	NA
056CO	KRT5-/KRT17+	Other-ILD	0	0	NA
056CO	MUC5AC+	Control	0	0	NA
056CO	MUC5AC+	COPD	1	1	100
056CO	MUC5AC+	IPF	0	0	NA
056CO	MUC5AC+	Other-ILD	0	0	NA
056CO	MUC5B+	Control	0	0	NA
056CO	MUC5B+	COPD	3	0	0
056CO	MUC5B+	IPF	0	0	NA
056CO	MUC5B+	Other-ILD	0	0	NA
056CO	PNEC/Ionocytes	Control	0	0	NA
056CO	PNEC/Ionocytes	COPD	6	2	33.3333
056CO	PNEC/Ionocytes	IPF	0	0	NA
056CO	PNEC/Ionocytes	Other-ILD	0	0	NA
056CO	SCGB3A2+	Control	0	0	NA
056CO	SCGB3A2+	COPD	3	0	0
056CO	SCGB3A2+	IPF	0	0	NA
056CO	SCGB3A2+	Other-ILD	0	0	NA
056CO	SCGB3A2+/SCGB1A1+	Control	0	0	NA
056CO	SCGB3A2+/SCGB1A1+	COPD	5	4	80
056CO	SCGB3A2+/SCGB1A1+	IPF	0	0	NA
056CO	SCGB3A2+/SCGB1A1+	Other-ILD	0	0	NA
056CO	Transitional AT2	Control	0	0	NA
056CO	Transitional AT2	COPD	6	2	33.3333
056CO	Transitional AT2	IPF	0	0	NA
056CO	Transitional AT2	Other-ILD	0	0	NA
063I-b	AT1	Control	0	0	NA
063I-b	AT1	COPD	0	0	NA
063I-b	AT1	IPF	2	2	100
063I-b	AT1	Other-ILD	0	0	NA
063I-b	AT2	Control	0	0	NA
063I-b	AT2	COPD	0	0	NA
063I-b	AT2	IPF	18	5	27.7778
063I-b	AT2	Other-ILD	0	0	NA
063I-b	Basal	Control	0	0	NA
063I-b	Basal	COPD	0	0	NA
063I-b	Basal	IPF	17	1	5.88235
063I-b	Basal	Other-ILD	0	0	NA
063I-b	Ciliated Cells	Control	0	0	NA
063I-b	Ciliated Cells	COPD	0	0	NA
063I-b	Ciliated Cells	IPF	26	3	11.5385
063I-b	Ciliated Cells	Other-ILD	0	0	NA
063I-b	KRT5-/KRT17+	Control	0	0	NA
063I-b	KRT5-/KRT17+	COPD	0	0	NA
063I-b	KRT5-/KRT17+	IPF	1	1	100
063I-b	KRT5-/KRT17+	Other-ILD	0	0	NA
063I-b	MUC5AC+	Control	0	0	NA
063I-b	MUC5AC+	COPD	0	0	NA
063I-b	MUC5AC+	IPF	0	0	NA
063I-b	MUC5AC+	Other-ILD	0	0	NA
063I-b	MUC5B+	Control	0	0	NA
063I-b	MUC5B+	COPD	0	0	NA
063I-b	MUC5B+	IPF	9	1	11.1111
063I-b	MUC5B+	Other-ILD	0	0	NA
063I-b	PNEC/Ionocytes	Control	0	0	NA
063I-b	PNEC/Ionocytes	COPD	0	0	NA
063I-b	PNEC/Ionocytes	IPF	0	0	NA
063I-b	PNEC/Ionocytes	Other-ILD	0	0	NA
063I-b	SCGB3A2+	Control	0	0	NA
063I-b	SCGB3A2+	COPD	0	0	NA
063I-b	SCGB3A2+	IPF	2	0	0
063I-b	SCGB3A2+	Other-ILD	0	0	NA
063I-b	SCGB3A2+/SCGB1A1+	Control	0	0	NA
063I-b	SCGB3A2+/SCGB1A1+	COPD	0	0	NA
063I-b	SCGB3A2+/SCGB1A1+	IPF	5	2	40
063I-b	SCGB3A2+/SCGB1A1+	Other-ILD	0	0	NA
063I-b	Transitional AT2	Control	0	0	NA
063I-b	Transitional AT2	COPD	0	0	NA
063I-b	Transitional AT2	IPF	2	0	0
063I-b	Transitional AT2	Other-ILD	0	0	NA
065C	AT1	Control	1	0	0
065C	AT1	COPD	0	0	NA
065C	AT1	IPF	0	0	NA
065C	AT1	Other-ILD	0	0	NA
065C	AT2	Control	1	1	100
065C	AT2	COPD	0	0	NA
065C	AT2	IPF	0	0	NA
065C	AT2	Other-ILD	0	0	NA
065C	Basal	Control	2	1	50
065C	Basal	COPD	0	0	NA
065C	Basal	IPF	0	0	NA
065C	Basal	Other-ILD	0	0	NA
065C	Ciliated Cells	Control	26	3	11.5385
065C	Ciliated Cells	COPD	0	0	NA
065C	Ciliated Cells	IPF	0	0	NA
065C	Ciliated Cells	Other-ILD	0	0	NA
065C	KRT5-/KRT17+	Control	0	0	NA
065C	KRT5-/KRT17+	COPD	0	0	NA
065C	KRT5-/KRT17+	IPF	0	0	NA
065C	KRT5-/KRT17+	Other-ILD	0	0	NA
065C	MUC5AC+	Control	0	0	NA
065C	MUC5AC+	COPD	0	0	NA
065C	MUC5AC+	IPF	0	0	NA
065C	MUC5AC+	Other-ILD	0	0	NA
065C	MUC5B+	Control	2	0	0
065C	MUC5B+	COPD	0	0	NA
065C	MUC5B+	IPF	0	0	NA
065C	MUC5B+	Other-ILD	0	0	NA
065C	PNEC/Ionocytes	Control	1	0	0
065C	PNEC/Ionocytes	COPD	0	0	NA
065C	PNEC/Ionocytes	IPF	0	0	NA
065C	PNEC/Ionocytes	Other-ILD	0	0	NA
065C	SCGB3A2+	Control	2	1	50
065C	SCGB3A2+	COPD	0	0	NA
065C	SCGB3A2+	IPF	0	0	NA
065C	SCGB3A2+	Other-ILD	0	0	NA
065C	SCGB3A2+/SCGB1A1+	Control	3	2	66.6667
065C	SCGB3A2+/SCGB1A1+	COPD	0	0	NA
065C	SCGB3A2+/SCGB1A1+	IPF	0	0	NA
065C	SCGB3A2+/SCGB1A1+	Other-ILD	0	0	NA
065C	Transitional AT2	Control	1	0	0
065C	Transitional AT2	COPD	0	0	NA
065C	Transitional AT2	IPF	0	0	NA
065C	Transitional AT2	Other-ILD	0	0	NA
081C	AT1	Control	1	0	0
081C	AT1	COPD	0	0	NA
081C	AT1	IPF	0	0	NA
081C	AT1	Other-ILD	0	0	NA
081C	AT2	Control	2	2	100
081C	AT2	COPD	0	0	NA
081C	AT2	IPF	0	0	NA
081C	AT2	Other-ILD	0	0	NA
081C	Basal	Control	0	0	NA
081C	Basal	COPD	0	0	NA
081C	Basal	IPF	0	0	NA
081C	Basal	Other-ILD	0	0	NA
081C	Ciliated Cells	Control	2	0	0
081C	Ciliated Cells	COPD	0	0	NA
081C	Ciliated Cells	IPF	0	0	NA
081C	Ciliated Cells	Other-ILD	0	0	NA
081C	KRT5-/KRT17+	Control	0	0	NA
081C	KRT5-/KRT17+	COPD	0	0	NA
081C	KRT5-/KRT17+	IPF	0	0	NA
081C	KRT5-/KRT17+	Other-ILD	0	0	NA
081C	MUC5AC+	Control	0	0	NA
081C	MUC5AC+	COPD	0	0	NA
081C	MUC5AC+	IPF	0	0	NA
081C	MUC5AC+	Other-ILD	0	0	NA
081C	MUC5B+	Control	0	0	NA
081C	MUC5B+	COPD	0	0	NA
081C	MUC5B+	IPF	0	0	NA
081C	MUC5B+	Other-ILD	0	0	NA
081C	PNEC/Ionocytes	Control	0	0	NA
081C	PNEC/Ionocytes	COPD	0	0	NA
081C	PNEC/Ionocytes	IPF	0	0	NA
081C	PNEC/Ionocytes	Other-ILD	0	0	NA
081C	SCGB3A2+	Control	2	1	50
081C	SCGB3A2+	COPD	0	0	NA
081C	SCGB3A2+	IPF	0	0	NA
081C	SCGB3A2+	Other-ILD	0	0	NA
081C	SCGB3A2+/SCGB1A1+	Control	0	0	NA
081C	SCGB3A2+/SCGB1A1+	COPD	0	0	NA
081C	SCGB3A2+/SCGB1A1+	IPF	0	0	NA
081C	SCGB3A2+/SCGB1A1+	Other-ILD	0	0	NA
081C	Transitional AT2	Control	0	0	NA
081C	Transitional AT2	COPD	0	0	NA
081C	Transitional AT2	IPF	0	0	NA
081C	Transitional AT2	Other-ILD	0	0	NA
084C	AT1	Control	1	0	0
084C	AT1	COPD	0	0	NA
084C	AT1	IPF	0	0	NA
084C	AT1	Other-ILD	0	0	NA
084C	AT2	Control	2	1	50
084C	AT2	COPD	0	0	NA
084C	AT2	IPF	0	0	NA
084C	AT2	Other-ILD	0	0	NA
084C	Basal	Control	0	0	NA
084C	Basal	COPD	0	0	NA
084C	Basal	IPF	0	0	NA
084C	Basal	Other-ILD	0	0	NA
084C	Ciliated Cells	Control	3	2	66.6667
084C	Ciliated Cells	COPD	0	0	NA
084C	Ciliated Cells	IPF	0	0	NA
084C	Ciliated Cells	Other-ILD	0	0	NA
084C	KRT5-/KRT17+	Control	0	0	NA
084C	KRT5-/KRT17+	COPD	0	0	NA
084C	KRT5-/KRT17+	IPF	0	0	NA
084C	KRT5-/KRT17+	Other-ILD	0	0	NA
084C	MUC5AC+	Control	0	0	NA
084C	MUC5AC+	COPD	0	0	NA
084C	MUC5AC+	IPF	0	0	NA
084C	MUC5AC+	Other-ILD	0	0	NA
084C	MUC5B+	Control	0	0	NA
084C	MUC5B+	COPD	0	0	NA
084C	MUC5B+	IPF	0	0	NA
084C	MUC5B+	Other-ILD	0	0	NA
084C	PNEC/Ionocytes	Control	0	0	NA
084C	PNEC/Ionocytes	COPD	0	0	NA
084C	PNEC/Ionocytes	IPF	0	0	NA
084C	PNEC/Ionocytes	Other-ILD	0	0	NA
084C	SCGB3A2+	Control	0	0	NA
084C	SCGB3A2+	COPD	0	0	NA
084C	SCGB3A2+	IPF	0	0	NA
084C	SCGB3A2+	Other-ILD	0	0	NA
084C	SCGB3A2+/SCGB1A1+	Control	2	1	50
084C	SCGB3A2+/SCGB1A1+	COPD	0	0	NA
084C	SCGB3A2+/SCGB1A1+	IPF	0	0	NA
084C	SCGB3A2+/SCGB1A1+	Other-ILD	0	0	NA
084C	Transitional AT2	Control	0	0	NA
084C	Transitional AT2	COPD	0	0	NA
084C	Transitional AT2	IPF	0	0	NA
084C	Transitional AT2	Other-ILD	0	0	NA
092C	AT1	Control	1	NA	NA
092C	AT1	COPD	0	NA	NA
092C	AT1	IPF	0	NA	NA
092C	AT1	Other-ILD	0	NA	NA
092C	AT2	Control	0	NA	NA
092C	AT2	COPD	0	NA	NA
092C	AT2	IPF	0	NA	NA
092C	AT2	Other-ILD	0	NA	NA
092C	Basal	Control	0	NA	NA
092C	Basal	COPD	0	NA	NA
092C	Basal	IPF	0	NA	NA
092C	Basal	Other-ILD	0	NA	NA
092C	Ciliated Cells	Control	0	NA	NA
092C	Ciliated Cells	COPD	0	NA	NA
092C	Ciliated Cells	IPF	0	NA	NA
092C	Ciliated Cells	Other-ILD	0	NA	NA
092C	KRT5-/KRT17+	Control	0	NA	NA
092C	KRT5-/KRT17+	COPD	0	NA	NA
092C	KRT5-/KRT17+	IPF	0	NA	NA
092C	KRT5-/KRT17+	Other-ILD	0	NA	NA
092C	MUC5AC+	Control	0	NA	NA
092C	MUC5AC+	COPD	0	NA	NA
092C	MUC5AC+	IPF	0	NA	NA
092C	MUC5AC+	Other-ILD	0	NA	NA
092C	MUC5B+	Control	0	NA	NA
092C	MUC5B+	COPD	0	NA	NA
092C	MUC5B+	IPF	0	NA	NA
092C	MUC5B+	Other-ILD	0	NA	NA
092C	PNEC/Ionocytes	Control	0	NA	NA
092C	PNEC/Ionocytes	COPD	0	NA	NA
092C	PNEC/Ionocytes	IPF	0	NA	NA
092C	PNEC/Ionocytes	Other-ILD	0	NA	NA
092C	SCGB3A2+	Control	0	NA	NA
092C	SCGB3A2+	COPD	0	NA	NA
092C	SCGB3A2+	IPF	0	NA	NA
092C	SCGB3A2+	Other-ILD	0	NA	NA
092C	SCGB3A2+/SCGB1A1+	Control	0	NA	NA
092C	SCGB3A2+/SCGB1A1+	COPD	0	NA	NA
092C	SCGB3A2+/SCGB1A1+	IPF	0	NA	NA
092C	SCGB3A2+/SCGB1A1+	Other-ILD	0	NA	NA
092C	Transitional AT2	Control	0	NA	NA
092C	Transitional AT2	COPD	0	NA	NA
092C	Transitional AT2	IPF	0	NA	NA
092C	Transitional AT2	Other-ILD	0	NA	NA
098C-a	AT1	Control	8	2	25
098C-a	AT1	COPD	0	0	NA
098C-a	AT1	IPF	0	0	NA
098C-a	AT1	Other-ILD	0	0	NA
098C-a	AT2	Control	68	32	47.0588
098C-a	AT2	COPD	0	0	NA
098C-a	AT2	IPF	0	0	NA
098C-a	AT2	Other-ILD	0	0	NA
098C-a	Basal	Control	10	0	0
098C-a	Basal	COPD	0	0	NA
098C-a	Basal	IPF	0	0	NA
098C-a	Basal	Other-ILD	0	0	NA
098C-a	Ciliated Cells	Control	77	18	23.3766
098C-a	Ciliated Cells	COPD	0	0	NA
098C-a	Ciliated Cells	IPF	0	0	NA
098C-a	Ciliated Cells	Other-ILD	0	0	NA
098C-a	KRT5-/KRT17+	Control	5	2	40
098C-a	KRT5-/KRT17+	COPD	0	0	NA
098C-a	KRT5-/KRT17+	IPF	0	0	NA
098C-a	KRT5-/KRT17+	Other-ILD	0	0	NA
098C-a	MUC5AC+	Control	1	1	100
098C-a	MUC5AC+	COPD	0	0	NA
098C-a	MUC5AC+	IPF	0	0	NA
098C-a	MUC5AC+	Other-ILD	0	0	NA
098C-a	MUC5B+	Control	11	4	36.3636
098C-a	MUC5B+	COPD	0	0	NA
098C-a	MUC5B+	IPF	0	0	NA
098C-a	MUC5B+	Other-ILD	0	0	NA
098C-a	PNEC/Ionocytes	Control	1	0	0
098C-a	PNEC/Ionocytes	COPD	0	0	NA
098C-a	PNEC/Ionocytes	IPF	0	0	NA
098C-a	PNEC/Ionocytes	Other-ILD	0	0	NA
098C-a	SCGB3A2+	Control	2	0	0
098C-a	SCGB3A2+	COPD	0	0	NA
098C-a	SCGB3A2+	IPF	0	0	NA
098C-a	SCGB3A2+	Other-ILD	0	0	NA
098C-a	SCGB3A2+/SCGB1A1+	Control	12	2	16.6667
098C-a	SCGB3A2+/SCGB1A1+	COPD	0	0	NA
098C-a	SCGB3A2+/SCGB1A1+	IPF	0	0	NA
098C-a	SCGB3A2+/SCGB1A1+	Other-ILD	0	0	NA
098C-a	Transitional AT2	Control	1	0	0
098C-a	Transitional AT2	COPD	0	0	NA
098C-a	Transitional AT2	IPF	0	0	NA
098C-a	Transitional AT2	Other-ILD	0	0	NA
098C-b	AT1	Control	3	1	33.3333
098C-b	AT1	COPD	0	0	NA
098C-b	AT1	IPF	0	0	NA
098C-b	AT1	Other-ILD	0	0	NA
098C-b	AT2	Control	52	22	42.3077
098C-b	AT2	COPD	0	0	NA
098C-b	AT2	IPF	0	0	NA
098C-b	AT2	Other-ILD	0	0	NA
098C-b	Basal	Control	7	3	42.8571
098C-b	Basal	COPD	0	0	NA
098C-b	Basal	IPF	0	0	NA
098C-b	Basal	Other-ILD	0	0	NA
098C-b	Ciliated Cells	Control	79	13	16.4557
098C-b	Ciliated Cells	COPD	0	0	NA
098C-b	Ciliated Cells	IPF	0	0	NA
098C-b	Ciliated Cells	Other-ILD	0	0	NA
098C-b	KRT5-/KRT17+	Control	4	1	25
098C-b	KRT5-/KRT17+	COPD	0	0	NA
098C-b	KRT5-/KRT17+	IPF	0	0	NA
098C-b	KRT5-/KRT17+	Other-ILD	0	0	NA
098C-b	MUC5AC+	Control	0	0	NA
098C-b	MUC5AC+	COPD	0	0	NA
098C-b	MUC5AC+	IPF	0	0	NA
098C-b	MUC5AC+	Other-ILD	0	0	NA
098C-b	MUC5B+	Control	5	1	20
098C-b	MUC5B+	COPD	0	0	NA
098C-b	MUC5B+	IPF	0	0	NA
098C-b	MUC5B+	Other-ILD	0	0	NA
098C-b	PNEC/Ionocytes	Control	2	0	0
098C-b	PNEC/Ionocytes	COPD	0	0	NA
098C-b	PNEC/Ionocytes	IPF	0	0	NA
098C-b	PNEC/Ionocytes	Other-ILD	0	0	NA
098C-b	SCGB3A2+	Control	3	0	0
098C-b	SCGB3A2+	COPD	0	0	NA
098C-b	SCGB3A2+	IPF	0	0	NA
098C-b	SCGB3A2+	Other-ILD	0	0	NA
098C-b	SCGB3A2+/SCGB1A1+	Control	8	3	37.5
098C-b	SCGB3A2+/SCGB1A1+	COPD	0	0	NA
098C-b	SCGB3A2+/SCGB1A1+	IPF	0	0	NA
098C-b	SCGB3A2+/SCGB1A1+	Other-ILD	0	0	NA
098C-b	Transitional AT2	Control	1	0	0
098C-b	Transitional AT2	COPD	0	0	NA
098C-b	Transitional AT2	IPF	0	0	NA
098C-b	Transitional AT2	Other-ILD	0	0	NA
123I	AT1	Control	0	0	NA
123I	AT1	COPD	0	0	NA
123I	AT1	IPF	1	1	100
123I	AT1	Other-ILD	0	0	NA
123I	AT2	Control	0	0	NA
123I	AT2	COPD	0	0	NA
123I	AT2	IPF	15	6	40
123I	AT2	Other-ILD	0	0	NA
123I	Basal	Control	0	0	NA
123I	Basal	COPD	0	0	NA
123I	Basal	IPF	8	2	25
123I	Basal	Other-ILD	0	0	NA
123I	Ciliated Cells	Control	0	0	NA
123I	Ciliated Cells	COPD	0	0	NA
123I	Ciliated Cells	IPF	64	18	28.125
123I	Ciliated Cells	Other-ILD	0	0	NA
123I	KRT5-/KRT17+	Control	0	0	NA
123I	KRT5-/KRT17+	COPD	0	0	NA
123I	KRT5-/KRT17+	IPF	2	0	0
123I	KRT5-/KRT17+	Other-ILD	0	0	NA
123I	MUC5AC+	Control	0	0	NA
123I	MUC5AC+	COPD	0	0	NA
123I	MUC5AC+	IPF	4	2	50
123I	MUC5AC+	Other-ILD	0	0	NA
123I	MUC5B+	Control	0	0	NA
123I	MUC5B+	COPD	0	0	NA
123I	MUC5B+	IPF	6	4	66.6667
123I	MUC5B+	Other-ILD	0	0	NA
123I	PNEC/Ionocytes	Control	0	0	NA
123I	PNEC/Ionocytes	COPD	0	0	NA
123I	PNEC/Ionocytes	IPF	0	0	NA
123I	PNEC/Ionocytes	Other-ILD	0	0	NA
123I	SCGB3A2+	Control	0	0	NA
123I	SCGB3A2+	COPD	0	0	NA
123I	SCGB3A2+	IPF	12	9	75
123I	SCGB3A2+	Other-ILD	0	0	NA
123I	SCGB3A2+/SCGB1A1+	Control	0	0	NA
123I	SCGB3A2+/SCGB1A1+	COPD	0	0	NA
123I	SCGB3A2+/SCGB1A1+	IPF	4	3	75
123I	SCGB3A2+/SCGB1A1+	Other-ILD	0	0	NA
123I	Transitional AT2	Control	0	0	NA
123I	Transitional AT2	COPD	0	0	NA
123I	Transitional AT2	IPF	2	0	0
123I	Transitional AT2	Other-ILD	0	0	NA
133C-a	AT1	Control	55	13	23.6364
133C-a	AT1	COPD	0	0	NA
133C-a	AT1	IPF	0	0	NA
133C-a	AT1	Other-ILD	0	0	NA
133C-a	AT2	Control	1679	1112	66.2299
133C-a	AT2	COPD	0	0	NA
133C-a	AT2	IPF	0	0	NA
133C-a	AT2	Other-ILD	0	0	NA
133C-a	Basal	Control	5	2	40
133C-a	Basal	COPD	0	0	NA
133C-a	Basal	IPF	0	0	NA
133C-a	Basal	Other-ILD	0	0	NA
133C-a	Ciliated Cells	Control	23	4	17.3913
133C-a	Ciliated Cells	COPD	0	0	NA
133C-a	Ciliated Cells	IPF	0	0	NA
133C-a	Ciliated Cells	Other-ILD	0	0	NA
133C-a	KRT5-/KRT17+	Control	0	0	NA
133C-a	KRT5-/KRT17+	COPD	0	0	NA
133C-a	KRT5-/KRT17+	IPF	0	0	NA
133C-a	KRT5-/KRT17+	Other-ILD	0	0	NA
133C-a	MUC5AC+	Control	1	0	0
133C-a	MUC5AC+	COPD	0	0	NA
133C-a	MUC5AC+	IPF	0	0	NA
133C-a	MUC5AC+	Other-ILD	0	0	NA
133C-a	MUC5B+	Control	6	3	50
133C-a	MUC5B+	COPD	0	0	NA
133C-a	MUC5B+	IPF	0	0	NA
133C-a	MUC5B+	Other-ILD	0	0	NA
133C-a	PNEC/Ionocytes	Control	1	0	0
133C-a	PNEC/Ionocytes	COPD	0	0	NA
133C-a	PNEC/Ionocytes	IPF	0	0	NA
133C-a	PNEC/Ionocytes	Other-ILD	0	0	NA
133C-a	SCGB3A2+	Control	19	8	42.1053
133C-a	SCGB3A2+	COPD	0	0	NA
133C-a	SCGB3A2+	IPF	0	0	NA
133C-a	SCGB3A2+	Other-ILD	0	0	NA
133C-a	SCGB3A2+/SCGB1A1+	Control	8	3	37.5
133C-a	SCGB3A2+/SCGB1A1+	COPD	0	0	NA
133C-a	SCGB3A2+/SCGB1A1+	IPF	0	0	NA
133C-a	SCGB3A2+/SCGB1A1+	Other-ILD	0	0	NA
133C-a	Transitional AT2	Control	52	15	28.8462
133C-a	Transitional AT2	COPD	0	0	NA
133C-a	Transitional AT2	IPF	0	0	NA
133C-a	Transitional AT2	Other-ILD	0	0	NA
135I-a	AT1	Control	0	0	NA
135I-a	AT1	COPD	0	0	NA
135I-a	AT1	IPF	0	0	NA
135I-a	AT1	Other-ILD	0	0	NA
135I-a	AT2	Control	0	0	NA
135I-a	AT2	COPD	0	0	NA
135I-a	AT2	IPF	32	12	37.5
135I-a	AT2	Other-ILD	0	0	NA
135I-a	Basal	Control	0	0	NA
135I-a	Basal	COPD	0	0	NA
135I-a	Basal	IPF	14	5	35.7143
135I-a	Basal	Other-ILD	0	0	NA
135I-a	Ciliated Cells	Control	0	0	NA
135I-a	Ciliated Cells	COPD	0	0	NA
135I-a	Ciliated Cells	IPF	168	53	31.5476
135I-a	Ciliated Cells	Other-ILD	0	0	NA
135I-a	KRT5-/KRT17+	Control	0	0	NA
135I-a	KRT5-/KRT17+	COPD	0	0	NA
135I-a	KRT5-/KRT17+	IPF	22	13	59.0909
135I-a	KRT5-/KRT17+	Other-ILD	0	0	NA
135I-a	MUC5AC+	Control	0	0	NA
135I-a	MUC5AC+	COPD	0	0	NA
135I-a	MUC5AC+	IPF	4	2	50
135I-a	MUC5AC+	Other-ILD	0	0	NA
135I-a	MUC5B+	Control	0	0	NA
135I-a	MUC5B+	COPD	0	0	NA
135I-a	MUC5B+	IPF	45	13	28.8889
135I-a	MUC5B+	Other-ILD	0	0	NA
135I-a	PNEC/Ionocytes	Control	0	0	NA
135I-a	PNEC/Ionocytes	COPD	0	0	NA
135I-a	PNEC/Ionocytes	IPF	7	1	14.2857
135I-a	PNEC/Ionocytes	Other-ILD	0	0	NA
135I-a	SCGB3A2+	Control	0	0	NA
135I-a	SCGB3A2+	COPD	0	0	NA
135I-a	SCGB3A2+	IPF	29	13	44.8276
135I-a	SCGB3A2+	Other-ILD	0	0	NA
135I-a	SCGB3A2+/SCGB1A1+	Control	0	0	NA
135I-a	SCGB3A2+/SCGB1A1+	COPD	0	0	NA
135I-a	SCGB3A2+/SCGB1A1+	IPF	35	16	45.7143
135I-a	SCGB3A2+/SCGB1A1+	Other-ILD	0	0	NA
135I-a	Transitional AT2	Control	0	0	NA
135I-a	Transitional AT2	COPD	0	0	NA
135I-a	Transitional AT2	IPF	3	2	66.6667
135I-a	Transitional AT2	Other-ILD	0	0	NA
135I-b	AT1	Control	0	0	NA
135I-b	AT1	COPD	0	0	NA
135I-b	AT1	IPF	0	0	NA
135I-b	AT1	Other-ILD	0	0	NA
135I-b	AT2	Control	0	0	NA
135I-b	AT2	COPD	0	0	NA
135I-b	AT2	IPF	25	10	40
135I-b	AT2	Other-ILD	0	0	NA
135I-b	Basal	Control	0	0	NA
135I-b	Basal	COPD	0	0	NA
135I-b	Basal	IPF	14	5	35.7143
135I-b	Basal	Other-ILD	0	0	NA
135I-b	Ciliated Cells	Control	0	0	NA
135I-b	Ciliated Cells	COPD	0	0	NA
135I-b	Ciliated Cells	IPF	157	54	34.3949
135I-b	Ciliated Cells	Other-ILD	0	0	NA
135I-b	KRT5-/KRT17+	Control	0	0	NA
135I-b	KRT5-/KRT17+	COPD	0	0	NA
135I-b	KRT5-/KRT17+	IPF	36	24	66.6667
135I-b	KRT5-/KRT17+	Other-ILD	0	0	NA
135I-b	MUC5AC+	Control	0	0	NA
135I-b	MUC5AC+	COPD	0	0	NA
135I-b	MUC5AC+	IPF	8	5	62.5
135I-b	MUC5AC+	Other-ILD	0	0	NA
135I-b	MUC5B+	Control	0	0	NA
135I-b	MUC5B+	COPD	0	0	NA
135I-b	MUC5B+	IPF	50	23	46
135I-b	MUC5B+	Other-ILD	0	0	NA
135I-b	PNEC/Ionocytes	Control	0	0	NA
135I-b	PNEC/Ionocytes	COPD	0	0	NA
135I-b	PNEC/Ionocytes	IPF	5	1	20
135I-b	PNEC/Ionocytes	Other-ILD	0	0	NA
135I-b	SCGB3A2+	Control	0	0	NA
135I-b	SCGB3A2+	COPD	0	0	NA
135I-b	SCGB3A2+	IPF	44	26	59.0909
135I-b	SCGB3A2+	Other-ILD	0	0	NA
135I-b	SCGB3A2+/SCGB1A1+	Control	0	0	NA
135I-b	SCGB3A2+/SCGB1A1+	COPD	0	0	NA
135I-b	SCGB3A2+/SCGB1A1+	IPF	32	9	28.125
135I-b	SCGB3A2+/SCGB1A1+	Other-ILD	0	0	NA
135I-b	Transitional AT2	Control	0	0	NA
135I-b	Transitional AT2	COPD	0	0	NA
135I-b	Transitional AT2	IPF	2	0	0
135I-b	Transitional AT2	Other-ILD	0	0	NA
137C	AT1	Control	1	0	0
137C	AT1	COPD	0	0	NA
137C	AT1	IPF	0	0	NA
137C	AT1	Other-ILD	0	0	NA
137C	AT2	Control	4	3	75
137C	AT2	COPD	0	0	NA
137C	AT2	IPF	0	0	NA
137C	AT2	Other-ILD	0	0	NA
137C	Basal	Control	0	0	NA
137C	Basal	COPD	0	0	NA
137C	Basal	IPF	0	0	NA
137C	Basal	Other-ILD	0	0	NA
137C	Ciliated Cells	Control	5	0	0
137C	Ciliated Cells	COPD	0	0	NA
137C	Ciliated Cells	IPF	0	0	NA
137C	Ciliated Cells	Other-ILD	0	0	NA
137C	KRT5-/KRT17+	Control	0	0	NA
137C	KRT5-/KRT17+	COPD	0	0	NA
137C	KRT5-/KRT17+	IPF	0	0	NA
137C	KRT5-/KRT17+	Other-ILD	0	0	NA
137C	MUC5AC+	Control	0	0	NA
137C	MUC5AC+	COPD	0	0	NA
137C	MUC5AC+	IPF	0	0	NA
137C	MUC5AC+	Other-ILD	0	0	NA
137C	MUC5B+	Control	0	0	NA
137C	MUC5B+	COPD	0	0	NA
137C	MUC5B+	IPF	0	0	NA
137C	MUC5B+	Other-ILD	0	0	NA
137C	PNEC/Ionocytes	Control	0	0	NA
137C	PNEC/Ionocytes	COPD	0	0	NA
137C	PNEC/Ionocytes	IPF	0	0	NA
137C	PNEC/Ionocytes	Other-ILD	0	0	NA
137C	SCGB3A2+	Control	0	0	NA
137C	SCGB3A2+	COPD	0	0	NA
137C	SCGB3A2+	IPF	0	0	NA
137C	SCGB3A2+	Other-ILD	0	0	NA
137C	SCGB3A2+/SCGB1A1+	Control	0	0	NA
137C	SCGB3A2+/SCGB1A1+	COPD	0	0	NA
137C	SCGB3A2+/SCGB1A1+	IPF	0	0	NA
137C	SCGB3A2+/SCGB1A1+	Other-ILD	0	0	NA
137C	Transitional AT2	Control	0	0	NA
137C	Transitional AT2	COPD	0	0	NA
137C	Transitional AT2	IPF	0	0	NA
137C	Transitional AT2	Other-ILD	0	0	NA
137C-a	AT1	Control	16	2	12.5
137C-a	AT1	COPD	0	0	NA
137C-a	AT1	IPF	0	0	NA
137C-a	AT1	Other-ILD	0	0	NA
137C-a	AT2	Control	60	41	68.3333
137C-a	AT2	COPD	0	0	NA
137C-a	AT2	IPF	0	0	NA
137C-a	AT2	Other-ILD	0	0	NA
137C-a	Basal	Control	4	0	0
137C-a	Basal	COPD	0	0	NA
137C-a	Basal	IPF	0	0	NA
137C-a	Basal	Other-ILD	0	0	NA
137C-a	Ciliated Cells	Control	52	8	15.3846
137C-a	Ciliated Cells	COPD	0	0	NA
137C-a	Ciliated Cells	IPF	0	0	NA
137C-a	Ciliated Cells	Other-ILD	0	0	NA
137C-a	KRT5-/KRT17+	Control	5	0	0
137C-a	KRT5-/KRT17+	COPD	0	0	NA
137C-a	KRT5-/KRT17+	IPF	0	0	NA
137C-a	KRT5-/KRT17+	Other-ILD	0	0	NA
137C-a	MUC5AC+	Control	0	0	NA
137C-a	MUC5AC+	COPD	0	0	NA
137C-a	MUC5AC+	IPF	0	0	NA
137C-a	MUC5AC+	Other-ILD	0	0	NA
137C-a	MUC5B+	Control	3	0	0
137C-a	MUC5B+	COPD	0	0	NA
137C-a	MUC5B+	IPF	0	0	NA
137C-a	MUC5B+	Other-ILD	0	0	NA
137C-a	PNEC/Ionocytes	Control	2	1	50
137C-a	PNEC/Ionocytes	COPD	0	0	NA
137C-a	PNEC/Ionocytes	IPF	0	0	NA
137C-a	PNEC/Ionocytes	Other-ILD	0	0	NA
137C-a	SCGB3A2+	Control	2	0	0
137C-a	SCGB3A2+	COPD	0	0	NA
137C-a	SCGB3A2+	IPF	0	0	NA
137C-a	SCGB3A2+	Other-ILD	0	0	NA
137C-a	SCGB3A2+/SCGB1A1+	Control	11	5	45.4545
137C-a	SCGB3A2+/SCGB1A1+	COPD	0	0	NA
137C-a	SCGB3A2+/SCGB1A1+	IPF	0	0	NA
137C-a	SCGB3A2+/SCGB1A1+	Other-ILD	0	0	NA
137C-a	Transitional AT2	Control	7	1	14.2857
137C-a	Transitional AT2	COPD	0	0	NA
137C-a	Transitional AT2	IPF	0	0	NA
137C-a	Transitional AT2	Other-ILD	0	0	NA
137C-b	AT1	Control	12	3	25
137C-b	AT1	COPD	0	0	NA
137C-b	AT1	IPF	0	0	NA
137C-b	AT1	Other-ILD	0	0	NA
137C-b	AT2	Control	73	44	60.274
137C-b	AT2	COPD	0	0	NA
137C-b	AT2	IPF	0	0	NA
137C-b	AT2	Other-ILD	0	0	NA
137C-b	Basal	Control	4	2	50
137C-b	Basal	COPD	0	0	NA
137C-b	Basal	IPF	0	0	NA
137C-b	Basal	Other-ILD	0	0	NA
137C-b	Ciliated Cells	Control	60	9	15
137C-b	Ciliated Cells	COPD	0	0	NA
137C-b	Ciliated Cells	IPF	0	0	NA
137C-b	Ciliated Cells	Other-ILD	0	0	NA
137C-b	KRT5-/KRT17+	Control	7	3	42.8571
137C-b	KRT5-/KRT17+	COPD	0	0	NA
137C-b	KRT5-/KRT17+	IPF	0	0	NA
137C-b	KRT5-/KRT17+	Other-ILD	0	0	NA
137C-b	MUC5AC+	Control	0	0	NA
137C-b	MUC5AC+	COPD	0	0	NA
137C-b	MUC5AC+	IPF	0	0	NA
137C-b	MUC5AC+	Other-ILD	0	0	NA
137C-b	MUC5B+	Control	1	1	100
137C-b	MUC5B+	COPD	0	0	NA
137C-b	MUC5B+	IPF	0	0	NA
137C-b	MUC5B+	Other-ILD	0	0	NA
137C-b	PNEC/Ionocytes	Control	0	0	NA
137C-b	PNEC/Ionocytes	COPD	0	0	NA
137C-b	PNEC/Ionocytes	IPF	0	0	NA
137C-b	PNEC/Ionocytes	Other-ILD	0	0	NA
137C-b	SCGB3A2+	Control	7	4	57.1429
137C-b	SCGB3A2+	COPD	0	0	NA
137C-b	SCGB3A2+	IPF	0	0	NA
137C-b	SCGB3A2+	Other-ILD	0	0	NA
137C-b	SCGB3A2+/SCGB1A1+	Control	11	2	18.1818
137C-b	SCGB3A2+/SCGB1A1+	COPD	0	0	NA
137C-b	SCGB3A2+/SCGB1A1+	IPF	0	0	NA
137C-b	SCGB3A2+/SCGB1A1+	Other-ILD	0	0	NA
137C-b	Transitional AT2	Control	10	2	20
137C-b	Transitional AT2	COPD	0	0	NA
137C-b	Transitional AT2	IPF	0	0	NA
137C-b	Transitional AT2	Other-ILD	0	0	NA
137CO	AT1	Control	0	0	NA
137CO	AT1	COPD	3	2	66.6667
137CO	AT1	IPF	0	0	NA
137CO	AT1	Other-ILD	0	0	NA
137CO	AT2	Control	0	0	NA
137CO	AT2	COPD	2	1	50
137CO	AT2	IPF	0	0	NA
137CO	AT2	Other-ILD	0	0	NA
137CO	Basal	Control	0	0	NA
137CO	Basal	COPD	0	0	NA
137CO	Basal	IPF	0	0	NA
137CO	Basal	Other-ILD	0	0	NA
137CO	Ciliated Cells	Control	0	0	NA
137CO	Ciliated Cells	COPD	0	0	NA
137CO	Ciliated Cells	IPF	0	0	NA
137CO	Ciliated Cells	Other-ILD	0	0	NA
137CO	KRT5-/KRT17+	Control	0	0	NA
137CO	KRT5-/KRT17+	COPD	0	0	NA
137CO	KRT5-/KRT17+	IPF	0	0	NA
137CO	KRT5-/KRT17+	Other-ILD	0	0	NA
137CO	MUC5AC+	Control	0	0	NA
137CO	MUC5AC+	COPD	0	0	NA
137CO	MUC5AC+	IPF	0	0	NA
137CO	MUC5AC+	Other-ILD	0	0	NA
137CO	MUC5B+	Control	0	0	NA
137CO	MUC5B+	COPD	1	1	100
137CO	MUC5B+	IPF	0	0	NA
137CO	MUC5B+	Other-ILD	0	0	NA
137CO	PNEC/Ionocytes	Control	0	0	NA
137CO	PNEC/Ionocytes	COPD	0	0	NA
137CO	PNEC/Ionocytes	IPF	0	0	NA
137CO	PNEC/Ionocytes	Other-ILD	0	0	NA
137CO	SCGB3A2+	Control	0	0	NA
137CO	SCGB3A2+	COPD	0	0	NA
137CO	SCGB3A2+	IPF	0	0	NA
137CO	SCGB3A2+	Other-ILD	0	0	NA
137CO	SCGB3A2+/SCGB1A1+	Control	0	0	NA
137CO	SCGB3A2+/SCGB1A1+	COPD	0	0	NA
137CO	SCGB3A2+/SCGB1A1+	IPF	0	0	NA
137CO	SCGB3A2+/SCGB1A1+	Other-ILD	0	0	NA
137CO	Transitional AT2	Control	0	0	NA
137CO	Transitional AT2	COPD	1	0	0
137CO	Transitional AT2	IPF	0	0	NA
137CO	Transitional AT2	Other-ILD	0	0	NA
138I	AT1	Control	0	0	NA
138I	AT1	COPD	0	0	NA
138I	AT1	IPF	0	0	NA
138I	AT1	Other-ILD	0	0	NA
138I	AT2	Control	0	0	NA
138I	AT2	COPD	0	0	NA
138I	AT2	IPF	2	0	0
138I	AT2	Other-ILD	0	0	NA
138I	Basal	Control	0	0	NA
138I	Basal	COPD	0	0	NA
138I	Basal	IPF	3	0	0
138I	Basal	Other-ILD	0	0	NA
138I	Ciliated Cells	Control	0	0	NA
138I	Ciliated Cells	COPD	0	0	NA
138I	Ciliated Cells	IPF	1	0	0
138I	Ciliated Cells	Other-ILD	0	0	NA
138I	KRT5-/KRT17+	Control	0	0	NA
138I	KRT5-/KRT17+	COPD	0	0	NA
138I	KRT5-/KRT17+	IPF	0	0	NA
138I	KRT5-/KRT17+	Other-ILD	0	0	NA
138I	MUC5AC+	Control	0	0	NA
138I	MUC5AC+	COPD	0	0	NA
138I	MUC5AC+	IPF	0	0	NA
138I	MUC5AC+	Other-ILD	0	0	NA
138I	MUC5B+	Control	0	0	NA
138I	MUC5B+	COPD	0	0	NA
138I	MUC5B+	IPF	1	0	0
138I	MUC5B+	Other-ILD	0	0	NA
138I	PNEC/Ionocytes	Control	0	0	NA
138I	PNEC/Ionocytes	COPD	0	0	NA
138I	PNEC/Ionocytes	IPF	0	0	NA
138I	PNEC/Ionocytes	Other-ILD	0	0	NA
138I	SCGB3A2+	Control	0	0	NA
138I	SCGB3A2+	COPD	0	0	NA
138I	SCGB3A2+	IPF	0	0	NA
138I	SCGB3A2+	Other-ILD	0	0	NA
138I	SCGB3A2+/SCGB1A1+	Control	0	0	NA
138I	SCGB3A2+/SCGB1A1+	COPD	0	0	NA
138I	SCGB3A2+/SCGB1A1+	IPF	1	1	100
138I	SCGB3A2+/SCGB1A1+	Other-ILD	0	0	NA
138I	Transitional AT2	Control	0	0	NA
138I	Transitional AT2	COPD	0	0	NA
138I	Transitional AT2	IPF	0	0	NA
138I	Transitional AT2	Other-ILD	0	0	NA
138I-a	AT1	Control	0	0	NA
138I-a	AT1	COPD	0	0	NA
138I-a	AT1	IPF	0	0	NA
138I-a	AT1	Other-ILD	0	0	NA
138I-a	AT2	Control	0	0	NA
138I-a	AT2	COPD	0	0	NA
138I-a	AT2	IPF	22	9	40.9091
138I-a	AT2	Other-ILD	0	0	NA
138I-a	Basal	Control	0	0	NA
138I-a	Basal	COPD	0	0	NA
138I-a	Basal	IPF	24	11	45.8333
138I-a	Basal	Other-ILD	0	0	NA
138I-a	Ciliated Cells	Control	0	0	NA
138I-a	Ciliated Cells	COPD	0	0	NA
138I-a	Ciliated Cells	IPF	74	32	43.2432
138I-a	Ciliated Cells	Other-ILD	0	0	NA
138I-a	KRT5-/KRT17+	Control	0	0	NA
138I-a	KRT5-/KRT17+	COPD	0	0	NA
138I-a	KRT5-/KRT17+	IPF	13	4	30.7692
138I-a	KRT5-/KRT17+	Other-ILD	0	0	NA
138I-a	MUC5AC+	Control	0	0	NA
138I-a	MUC5AC+	COPD	0	0	NA
138I-a	MUC5AC+	IPF	6	1	16.6667
138I-a	MUC5AC+	Other-ILD	0	0	NA
138I-a	MUC5B+	Control	0	0	NA
138I-a	MUC5B+	COPD	0	0	NA
138I-a	MUC5B+	IPF	37	18	48.6486
138I-a	MUC5B+	Other-ILD	0	0	NA
138I-a	PNEC/Ionocytes	Control	0	0	NA
138I-a	PNEC/Ionocytes	COPD	0	0	NA
138I-a	PNEC/Ionocytes	IPF	2	1	50
138I-a	PNEC/Ionocytes	Other-ILD	0	0	NA
138I-a	SCGB3A2+	Control	0	0	NA
138I-a	SCGB3A2+	COPD	0	0	NA
138I-a	SCGB3A2+	IPF	11	8	72.7273
138I-a	SCGB3A2+	Other-ILD	0	0	NA
138I-a	SCGB3A2+/SCGB1A1+	Control	0	0	NA
138I-a	SCGB3A2+/SCGB1A1+	COPD	0	0	NA
138I-a	SCGB3A2+/SCGB1A1+	IPF	23	7	30.4348
138I-a	SCGB3A2+/SCGB1A1+	Other-ILD	0	0	NA
138I-a	Transitional AT2	Control	0	0	NA
138I-a	Transitional AT2	COPD	0	0	NA
138I-a	Transitional AT2	IPF	4	2	50
138I-a	Transitional AT2	Other-ILD	0	0	NA
145I-a	AT1	Control	0	0	NA
145I-a	AT1	COPD	0	0	NA
145I-a	AT1	IPF	5	2	40
145I-a	AT1	Other-ILD	0	0	NA
145I-a	AT2	Control	0	0	NA
145I-a	AT2	COPD	0	0	NA
145I-a	AT2	IPF	21	4	19.0476
145I-a	AT2	Other-ILD	0	0	NA
145I-a	Basal	Control	0	0	NA
145I-a	Basal	COPD	0	0	NA
145I-a	Basal	IPF	4	0	0
145I-a	Basal	Other-ILD	0	0	NA
145I-a	Ciliated Cells	Control	0	0	NA
145I-a	Ciliated Cells	COPD	0	0	NA
145I-a	Ciliated Cells	IPF	224	47	20.9821
145I-a	Ciliated Cells	Other-ILD	0	0	NA
145I-a	KRT5-/KRT17+	Control	0	0	NA
145I-a	KRT5-/KRT17+	COPD	0	0	NA
145I-a	KRT5-/KRT17+	IPF	4	1	25
145I-a	KRT5-/KRT17+	Other-ILD	0	0	NA
145I-a	MUC5AC+	Control	0	0	NA
145I-a	MUC5AC+	COPD	0	0	NA
145I-a	MUC5AC+	IPF	0	0	NA
145I-a	MUC5AC+	Other-ILD	0	0	NA
145I-a	MUC5B+	Control	0	0	NA
145I-a	MUC5B+	COPD	0	0	NA
145I-a	MUC5B+	IPF	4	2	50
145I-a	MUC5B+	Other-ILD	0	0	NA
145I-a	PNEC/Ionocytes	Control	0	0	NA
145I-a	PNEC/Ionocytes	COPD	0	0	NA
145I-a	PNEC/Ionocytes	IPF	6	2	33.3333
145I-a	PNEC/Ionocytes	Other-ILD	0	0	NA
145I-a	SCGB3A2+	Control	0	0	NA
145I-a	SCGB3A2+	COPD	0	0	NA
145I-a	SCGB3A2+	IPF	23	9	39.1304
145I-a	SCGB3A2+	Other-ILD	0	0	NA
145I-a	SCGB3A2+/SCGB1A1+	Control	0	0	NA
145I-a	SCGB3A2+/SCGB1A1+	COPD	0	0	NA
145I-a	SCGB3A2+/SCGB1A1+	IPF	15	8	53.3333
145I-a	SCGB3A2+/SCGB1A1+	Other-ILD	0	0	NA
145I-a	Transitional AT2	Control	0	0	NA
145I-a	Transitional AT2	COPD	0	0	NA
145I-a	Transitional AT2	IPF	6	5	83.3333
145I-a	Transitional AT2	Other-ILD	0	0	NA
152CO	AT1	Control	0	0	NA
152CO	AT1	COPD	0	0	NA
152CO	AT1	IPF	0	0	NA
152CO	AT1	Other-ILD	0	0	NA
152CO	AT2	Control	0	0	NA
152CO	AT2	COPD	0	0	NA
152CO	AT2	IPF	0	0	NA
152CO	AT2	Other-ILD	0	0	NA
152CO	Basal	Control	0	0	NA
152CO	Basal	COPD	0	0	NA
152CO	Basal	IPF	0	0	NA
152CO	Basal	Other-ILD	0	0	NA
152CO	Ciliated Cells	Control	0	0	NA
152CO	Ciliated Cells	COPD	0	0	NA
152CO	Ciliated Cells	IPF	0	0	NA
152CO	Ciliated Cells	Other-ILD	0	0	NA
152CO	KRT5-/KRT17+	Control	0	0	NA
152CO	KRT5-/KRT17+	COPD	0	0	NA
152CO	KRT5-/KRT17+	IPF	0	0	NA
152CO	KRT5-/KRT17+	Other-ILD	0	0	NA
152CO	MUC5AC+	Control	0	0	NA
152CO	MUC5AC+	COPD	0	0	NA
152CO	MUC5AC+	IPF	0	0	NA
152CO	MUC5AC+	Other-ILD	0	0	NA
152CO	MUC5B+	Control	0	0	NA
152CO	MUC5B+	COPD	0	0	NA
152CO	MUC5B+	IPF	0	0	NA
152CO	MUC5B+	Other-ILD	0	0	NA
152CO	PNEC/Ionocytes	Control	0	0	NA
152CO	PNEC/Ionocytes	COPD	0	0	NA
152CO	PNEC/Ionocytes	IPF	0	0	NA
152CO	PNEC/Ionocytes	Other-ILD	0	0	NA
152CO	SCGB3A2+	Control	0	0	NA
152CO	SCGB3A2+	COPD	0	0	NA
152CO	SCGB3A2+	IPF	0	0	NA
152CO	SCGB3A2+	Other-ILD	0	0	NA
152CO	SCGB3A2+/SCGB1A1+	Control	0	0	NA
152CO	SCGB3A2+/SCGB1A1+	COPD	1	1	100
152CO	SCGB3A2+/SCGB1A1+	IPF	0	0	NA
152CO	SCGB3A2+/SCGB1A1+	Other-ILD	0	0	NA
152CO	Transitional AT2	Control	0	0	NA
152CO	Transitional AT2	COPD	0	0	NA
152CO	Transitional AT2	IPF	0	0	NA
152CO	Transitional AT2	Other-ILD	0	0	NA
152CO-a	AT1	Control	0	0	NA
152CO-a	AT1	COPD	21	8	38.0952
152CO-a	AT1	IPF	0	0	NA
152CO-a	AT1	Other-ILD	0	0	NA
152CO-a	AT2	Control	0	0	NA
152CO-a	AT2	COPD	111	60	54.0541
152CO-a	AT2	IPF	0	0	NA
152CO-a	AT2	Other-ILD	0	0	NA
152CO-a	Basal	Control	0	0	NA
152CO-a	Basal	COPD	0	0	NA
152CO-a	Basal	IPF	0	0	NA
152CO-a	Basal	Other-ILD	0	0	NA
152CO-a	Ciliated Cells	Control	0	0	NA
152CO-a	Ciliated Cells	COPD	8	1	12.5
152CO-a	Ciliated Cells	IPF	0	0	NA
152CO-a	Ciliated Cells	Other-ILD	0	0	NA
152CO-a	KRT5-/KRT17+	Control	0	0	NA
152CO-a	KRT5-/KRT17+	COPD	1	0	0
152CO-a	KRT5-/KRT17+	IPF	0	0	NA
152CO-a	KRT5-/KRT17+	Other-ILD	0	0	NA
152CO-a	MUC5AC+	Control	0	0	NA
152CO-a	MUC5AC+	COPD	0	0	NA
152CO-a	MUC5AC+	IPF	0	0	NA
152CO-a	MUC5AC+	Other-ILD	0	0	NA
152CO-a	MUC5B+	Control	0	0	NA
152CO-a	MUC5B+	COPD	2	2	100
152CO-a	MUC5B+	IPF	0	0	NA
152CO-a	MUC5B+	Other-ILD	0	0	NA
152CO-a	PNEC/Ionocytes	Control	0	0	NA
152CO-a	PNEC/Ionocytes	COPD	1	0	0
152CO-a	PNEC/Ionocytes	IPF	0	0	NA
152CO-a	PNEC/Ionocytes	Other-ILD	0	0	NA
152CO-a	SCGB3A2+	Control	0	0	NA
152CO-a	SCGB3A2+	COPD	2	0	0
152CO-a	SCGB3A2+	IPF	0	0	NA
152CO-a	SCGB3A2+	Other-ILD	0	0	NA
152CO-a	SCGB3A2+/SCGB1A1+	Control	0	0	NA
152CO-a	SCGB3A2+/SCGB1A1+	COPD	7	5	71.4286
152CO-a	SCGB3A2+/SCGB1A1+	IPF	0	0	NA
152CO-a	SCGB3A2+/SCGB1A1+	Other-ILD	0	0	NA
152CO-a	Transitional AT2	Control	0	0	NA
152CO-a	Transitional AT2	COPD	9	2	22.2222
152CO-a	Transitional AT2	IPF	0	0	NA
152CO-a	Transitional AT2	Other-ILD	0	0	NA
153CO-a	AT1	Control	0	0	NA
153CO-a	AT1	COPD	0	0	NA
153CO-a	AT1	IPF	0	0	NA
153CO-a	AT1	Other-ILD	0	0	NA
153CO-a	AT2	Control	0	0	NA
153CO-a	AT2	COPD	4	3	75
153CO-a	AT2	IPF	0	0	NA
153CO-a	AT2	Other-ILD	0	0	NA
153CO-a	Basal	Control	0	0	NA
153CO-a	Basal	COPD	1	0	0
153CO-a	Basal	IPF	0	0	NA
153CO-a	Basal	Other-ILD	0	0	NA
153CO-a	Ciliated Cells	Control	0	0	NA
153CO-a	Ciliated Cells	COPD	20	3	15
153CO-a	Ciliated Cells	IPF	0	0	NA
153CO-a	Ciliated Cells	Other-ILD	0	0	NA
153CO-a	KRT5-/KRT17+	Control	0	0	NA
153CO-a	KRT5-/KRT17+	COPD	4	4	100
153CO-a	KRT5-/KRT17+	IPF	0	0	NA
153CO-a	KRT5-/KRT17+	Other-ILD	0	0	NA
153CO-a	MUC5AC+	Control	0	0	NA
153CO-a	MUC5AC+	COPD	0	0	NA
153CO-a	MUC5AC+	IPF	0	0	NA
153CO-a	MUC5AC+	Other-ILD	0	0	NA
153CO-a	MUC5B+	Control	0	0	NA
153CO-a	MUC5B+	COPD	4	0	0
153CO-a	MUC5B+	IPF	0	0	NA
153CO-a	MUC5B+	Other-ILD	0	0	NA
153CO-a	PNEC/Ionocytes	Control	0	0	NA
153CO-a	PNEC/Ionocytes	COPD	0	0	NA
153CO-a	PNEC/Ionocytes	IPF	0	0	NA
153CO-a	PNEC/Ionocytes	Other-ILD	0	0	NA
153CO-a	SCGB3A2+	Control	0	0	NA
153CO-a	SCGB3A2+	COPD	4	2	50
153CO-a	SCGB3A2+	IPF	0	0	NA
153CO-a	SCGB3A2+	Other-ILD	0	0	NA
153CO-a	SCGB3A2+/SCGB1A1+	Control	0	0	NA
153CO-a	SCGB3A2+/SCGB1A1+	COPD	3	2	66.6667
153CO-a	SCGB3A2+/SCGB1A1+	IPF	0	0	NA
153CO-a	SCGB3A2+/SCGB1A1+	Other-ILD	0	0	NA
153CO-a	Transitional AT2	Control	0	0	NA
153CO-a	Transitional AT2	COPD	1	0	0
153CO-a	Transitional AT2	IPF	0	0	NA
153CO-a	Transitional AT2	Other-ILD	0	0	NA
153CO-b	AT1	Control	0	0	NA
153CO-b	AT1	COPD	0	0	NA
153CO-b	AT1	IPF	0	0	NA
153CO-b	AT1	Other-ILD	0	0	NA
153CO-b	AT2	Control	0	0	NA
153CO-b	AT2	COPD	2	1	50
153CO-b	AT2	IPF	0	0	NA
153CO-b	AT2	Other-ILD	0	0	NA
153CO-b	Basal	Control	0	0	NA
153CO-b	Basal	COPD	1	1	100
153CO-b	Basal	IPF	0	0	NA
153CO-b	Basal	Other-ILD	0	0	NA
153CO-b	Ciliated Cells	Control	0	0	NA
153CO-b	Ciliated Cells	COPD	26	3	11.5385
153CO-b	Ciliated Cells	IPF	0	0	NA
153CO-b	Ciliated Cells	Other-ILD	0	0	NA
153CO-b	KRT5-/KRT17+	Control	0	0	NA
153CO-b	KRT5-/KRT17+	COPD	1	0	0
153CO-b	KRT5-/KRT17+	IPF	0	0	NA
153CO-b	KRT5-/KRT17+	Other-ILD	0	0	NA
153CO-b	MUC5AC+	Control	0	0	NA
153CO-b	MUC5AC+	COPD	0	0	NA
153CO-b	MUC5AC+	IPF	0	0	NA
153CO-b	MUC5AC+	Other-ILD	0	0	NA
153CO-b	MUC5B+	Control	0	0	NA
153CO-b	MUC5B+	COPD	2	1	50
153CO-b	MUC5B+	IPF	0	0	NA
153CO-b	MUC5B+	Other-ILD	0	0	NA
153CO-b	PNEC/Ionocytes	Control	0	0	NA
153CO-b	PNEC/Ionocytes	COPD	0	0	NA
153CO-b	PNEC/Ionocytes	IPF	0	0	NA
153CO-b	PNEC/Ionocytes	Other-ILD	0	0	NA
153CO-b	SCGB3A2+	Control	0	0	NA
153CO-b	SCGB3A2+	COPD	1	1	100
153CO-b	SCGB3A2+	IPF	0	0	NA
153CO-b	SCGB3A2+	Other-ILD	0	0	NA
153CO-b	SCGB3A2+/SCGB1A1+	Control	0	0	NA
153CO-b	SCGB3A2+/SCGB1A1+	COPD	3	2	66.6667
153CO-b	SCGB3A2+/SCGB1A1+	IPF	0	0	NA
153CO-b	SCGB3A2+/SCGB1A1+	Other-ILD	0	0	NA
153CO-b	Transitional AT2	Control	0	0	NA
153CO-b	Transitional AT2	COPD	0	0	NA
153CO-b	Transitional AT2	IPF	0	0	NA
153CO-b	Transitional AT2	Other-ILD	0	0	NA
157I	AT1	Control	0	0	NA
157I	AT1	COPD	0	0	NA
157I	AT1	IPF	0	0	NA
157I	AT1	Other-ILD	0	0	NA
157I	AT2	Control	0	0	NA
157I	AT2	COPD	0	0	NA
157I	AT2	IPF	10	4	40
157I	AT2	Other-ILD	0	0	NA
157I	Basal	Control	0	0	NA
157I	Basal	COPD	0	0	NA
157I	Basal	IPF	1	1	100
157I	Basal	Other-ILD	0	0	NA
157I	Ciliated Cells	Control	0	0	NA
157I	Ciliated Cells	COPD	0	0	NA
157I	Ciliated Cells	IPF	17	1	5.88235
157I	Ciliated Cells	Other-ILD	0	0	NA
157I	KRT5-/KRT17+	Control	0	0	NA
157I	KRT5-/KRT17+	COPD	0	0	NA
157I	KRT5-/KRT17+	IPF	3	2	66.6667
157I	KRT5-/KRT17+	Other-ILD	0	0	NA
157I	MUC5AC+	Control	0	0	NA
157I	MUC5AC+	COPD	0	0	NA
157I	MUC5AC+	IPF	0	0	NA
157I	MUC5AC+	Other-ILD	0	0	NA
157I	MUC5B+	Control	0	0	NA
157I	MUC5B+	COPD	0	0	NA
157I	MUC5B+	IPF	5	1	20
157I	MUC5B+	Other-ILD	0	0	NA
157I	PNEC/Ionocytes	Control	0	0	NA
157I	PNEC/Ionocytes	COPD	0	0	NA
157I	PNEC/Ionocytes	IPF	0	0	NA
157I	PNEC/Ionocytes	Other-ILD	0	0	NA
157I	SCGB3A2+	Control	0	0	NA
157I	SCGB3A2+	COPD	0	0	NA
157I	SCGB3A2+	IPF	6	5	83.3333
157I	SCGB3A2+	Other-ILD	0	0	NA
157I	SCGB3A2+/SCGB1A1+	Control	0	0	NA
157I	SCGB3A2+/SCGB1A1+	COPD	0	0	NA
157I	SCGB3A2+/SCGB1A1+	IPF	2	1	50
157I	SCGB3A2+/SCGB1A1+	Other-ILD	0	0	NA
157I	Transitional AT2	Control	0	0	NA
157I	Transitional AT2	COPD	0	0	NA
157I	Transitional AT2	IPF	0	0	NA
157I	Transitional AT2	Other-ILD	0	0	NA
157I-a	AT1	Control	0	0	NA
157I-a	AT1	COPD	0	0	NA
157I-a	AT1	IPF	1	1	100
157I-a	AT1	Other-ILD	0	0	NA
157I-a	AT2	Control	0	0	NA
157I-a	AT2	COPD	0	0	NA
157I-a	AT2	IPF	47	17	36.1702
157I-a	AT2	Other-ILD	0	0	NA
157I-a	Basal	Control	0	0	NA
157I-a	Basal	COPD	0	0	NA
157I-a	Basal	IPF	14	5	35.7143
157I-a	Basal	Other-ILD	0	0	NA
157I-a	Ciliated Cells	Control	0	0	NA
157I-a	Ciliated Cells	COPD	0	0	NA
157I-a	Ciliated Cells	IPF	175	49	28
157I-a	Ciliated Cells	Other-ILD	0	0	NA
157I-a	KRT5-/KRT17+	Control	0	0	NA
157I-a	KRT5-/KRT17+	COPD	0	0	NA
157I-a	KRT5-/KRT17+	IPF	4	2	50
157I-a	KRT5-/KRT17+	Other-ILD	0	0	NA
157I-a	MUC5AC+	Control	0	0	NA
157I-a	MUC5AC+	COPD	0	0	NA
157I-a	MUC5AC+	IPF	0	0	NA
157I-a	MUC5AC+	Other-ILD	0	0	NA
157I-a	MUC5B+	Control	0	0	NA
157I-a	MUC5B+	COPD	0	0	NA
157I-a	MUC5B+	IPF	60	20	33.3333
157I-a	MUC5B+	Other-ILD	0	0	NA
157I-a	PNEC/Ionocytes	Control	0	0	NA
157I-a	PNEC/Ionocytes	COPD	0	0	NA
157I-a	PNEC/Ionocytes	IPF	5	1	20
157I-a	PNEC/Ionocytes	Other-ILD	0	0	NA
157I-a	SCGB3A2+	Control	0	0	NA
157I-a	SCGB3A2+	COPD	0	0	NA
157I-a	SCGB3A2+	IPF	54	38	70.3704
157I-a	SCGB3A2+	Other-ILD	0	0	NA
157I-a	SCGB3A2+/SCGB1A1+	Control	0	0	NA
157I-a	SCGB3A2+/SCGB1A1+	COPD	0	0	NA
157I-a	SCGB3A2+/SCGB1A1+	IPF	22	7	31.8182
157I-a	SCGB3A2+/SCGB1A1+	Other-ILD	0	0	NA
157I-a	Transitional AT2	Control	0	0	NA
157I-a	Transitional AT2	COPD	0	0	NA
157I-a	Transitional AT2	IPF	2	2	100
157I-a	Transitional AT2	Other-ILD	0	0	NA
157I-b	AT1	Control	0	0	NA
157I-b	AT1	COPD	0	0	NA
157I-b	AT1	IPF	1	1	100
157I-b	AT1	Other-ILD	0	0	NA
157I-b	AT2	Control	0	0	NA
157I-b	AT2	COPD	0	0	NA
157I-b	AT2	IPF	67	28	41.791
157I-b	AT2	Other-ILD	0	0	NA
157I-b	Basal	Control	0	0	NA
157I-b	Basal	COPD	0	0	NA
157I-b	Basal	IPF	14	3	21.4286
157I-b	Basal	Other-ILD	0	0	NA
157I-b	Ciliated Cells	Control	0	0	NA
157I-b	Ciliated Cells	COPD	0	0	NA
157I-b	Ciliated Cells	IPF	175	45	25.7143
157I-b	Ciliated Cells	Other-ILD	0	0	NA
157I-b	KRT5-/KRT17+	Control	0	0	NA
157I-b	KRT5-/KRT17+	COPD	0	0	NA
157I-b	KRT5-/KRT17+	IPF	11	5	45.4545
[truncated: 9,045 more rows]

## Sheet: Fig1E_1F_S4
Ident	CellType	Diagnosis	Total	Count	Percent	geneid
003C	AT1	Control	1	0	0	ACE2+/TMPRSS2+
003C	AT1	COPD	0	0	NA	ACE2+/TMPRSS2+
003C	AT1	IPF	0	0	NA	ACE2+/TMPRSS2+
003C	AT1	Other-ILD	0	0	NA	ACE2+/TMPRSS2+
003C	AT2	Control	17	1	5.88235	ACE2+/TMPRSS2+
003C	AT2	COPD	0	0	NA	ACE2+/TMPRSS2+
003C	AT2	IPF	0	0	NA	ACE2+/TMPRSS2+
003C	AT2	Other-ILD	0	0	NA	ACE2+/TMPRSS2+
003C	Basal	Control	1	0	0	ACE2+/TMPRSS2+
003C	Basal	COPD	0	0	NA	ACE2+/TMPRSS2+
003C	Basal	IPF	0	0	NA	ACE2+/TMPRSS2+
003C	Basal	Other-ILD	0	0	NA	ACE2+/TMPRSS2+
003C	Ciliated Cells	Control	28	0	0	ACE2+/TMPRSS2+
003C	Ciliated Cells	COPD	0	0	NA	ACE2+/TMPRSS2+
003C	Ciliated Cells	IPF	0	0	NA	ACE2+/TMPRSS2+
003C	Ciliated Cells	Other-ILD	0	0	NA	ACE2+/TMPRSS2+
003C	KRT5-/KRT17+	Control	0	0	NA	ACE2+/TMPRSS2+
003C	KRT5-/KRT17+	COPD	0	0	NA	ACE2+/TMPRSS2+
003C	KRT5-/KRT17+	IPF	0	0	NA	ACE2+/TMPRSS2+
003C	KRT5-/KRT17+	Other-ILD	0	0	NA	ACE2+/TMPRSS2+
003C	Macrophages	Control	2301	0	0	ACE2+/TMPRSS2+
003C	Macrophages	COPD	0	0	NA	ACE2+/TMPRSS2+
003C	Macrophages	IPF	0	0	NA	ACE2+/TMPRSS2+
003C	Macrophages	Other-ILD	0	0	NA	ACE2+/TMPRSS2+
003C	MUC5AC+	Control	1	0	0	ACE2+/TMPRSS2+
003C	MUC5AC+	COPD	0	0	NA	ACE2+/TMPRSS2+
003C	MUC5AC+	IPF	0	0	NA	ACE2+/TMPRSS2+
003C	MUC5AC+	Other-ILD	0	0	NA	ACE2+/TMPRSS2+
003C	MUC5B+	Control	1	0	0	ACE2+/TMPRSS2+
003C	MUC5B+	COPD	0	0	NA	ACE2+/TMPRSS2+
003C	MUC5B+	IPF	0	0	NA	ACE2+/TMPRSS2+
003C	MUC5B+	Other-ILD	0	0	NA	ACE2+/TMPRSS2+
003C	PNEC/Ionocytes	Control	0	0	NA	ACE2+/TMPRSS2+
003C	PNEC/Ionocytes	COPD	0	0	NA	ACE2+/TMPRSS2+
003C	PNEC/Ionocytes	IPF	0	0	NA	ACE2+/TMPRSS2+
003C	PNEC/Ionocytes	Other-ILD	0	0	NA	ACE2+/TMPRSS2+
003C	SCGB3A2+	Control	8	0	0	ACE2+/TMPRSS2+
003C	SCGB3A2+	COPD	0	0	NA	ACE2+/TMPRSS2+
003C	SCGB3A2+	IPF	0	0	NA	ACE2+/TMPRSS2+
003C	SCGB3A2+	Other-ILD	0	0	NA	ACE2+/TMPRSS2+
003C	SCGB3A2+/SCGB1A1+	Control	6	1	16.6667	ACE2+/TMPRSS2+
003C	SCGB3A2+/SCGB1A1+	COPD	0	0	NA	ACE2+/TMPRSS2+
003C	SCGB3A2+/SCGB1A1+	IPF	0	0	NA	ACE2+/TMPRSS2+
003C	SCGB3A2+/SCGB1A1+	Other-ILD	0	0	NA	ACE2+/TMPRSS2+
003C	Smooth Muscle Cells	Control	4	0	0	ACE2+/TMPRSS2+
003C	Smooth Muscle Cells	COPD	0	0	NA	ACE2+/TMPRSS2+
003C	Smooth Muscle Cells	IPF	0	0	NA	ACE2+/TMPRSS2+
003C	Smooth Muscle Cells	Other-ILD	0	0	NA	ACE2+/TMPRSS2+
003C	Transitional AT2	Control	1	0	0	ACE2+/TMPRSS2+
003C	Transitional AT2	COPD	0	0	NA	ACE2+/TMPRSS2+
003C	Transitional AT2	IPF	0	0	NA	ACE2+/TMPRSS2+
003C	Transitional AT2	Other-ILD	0	0	NA	ACE2+/TMPRSS2+
003C	Vascular Endothelial Cells	Control	34	0	0	ACE2+/TMPRSS2+
003C	Vascular Endothelial Cells	COPD	0	0	NA	ACE2+/TMPRSS2+
003C	Vascular Endothelial Cells	IPF	0	0	NA	ACE2+/TMPRSS2+
003C	Vascular Endothelial Cells	Other-ILD	0	0	NA	ACE2+/TMPRSS2+
010I	AT1	Control	0	0	NA	ACE2+/TMPRSS2+
010I	AT1	COPD	0	0	NA	ACE2+/TMPRSS2+
010I	AT1	IPF	3	0	0	ACE2+/TMPRSS2+
010I	AT1	Other-ILD	0	0	NA	ACE2+/TMPRSS2+
010I	AT2	Control	0	0	NA	ACE2+/TMPRSS2+
010I	AT2	COPD	0	0	NA	ACE2+/TMPRSS2+
010I	AT2	IPF	82	0	0	ACE2+/TMPRSS2+
010I	AT2	Other-ILD	0	0	NA	ACE2+/TMPRSS2+
010I	Basal	Control	0	0	NA	ACE2+/TMPRSS2+
010I	Basal	COPD	0	0	NA	ACE2+/TMPRSS2+
010I	Basal	IPF	15	0	0	ACE2+/TMPRSS2+
010I	Basal	Other-ILD	0	0	NA	ACE2+/TMPRSS2+
010I	Ciliated Cells	Control	0	0	NA	ACE2+/TMPRSS2+
010I	Ciliated Cells	COPD	0	0	NA	ACE2+/TMPRSS2+
010I	Ciliated Cells	IPF	431	1	0.232019	ACE2+/TMPRSS2+
010I	Ciliated Cells	Other-ILD	0	0	NA	ACE2+/TMPRSS2+
010I	KRT5-/KRT17+	Control	0	0	NA	ACE2+/TMPRSS2+
010I	KRT5-/KRT17+	COPD	0	0	NA	ACE2+/TMPRSS2+
010I	KRT5-/KRT17+	IPF	14	1	7.14286	ACE2+/TMPRSS2+
010I	KRT5-/KRT17+	Other-ILD	0	0	NA	ACE2+/TMPRSS2+
010I	Macrophages	Control	0	0	NA	ACE2+/TMPRSS2+
010I	Macrophages	COPD	0	0	NA	ACE2+/TMPRSS2+
010I	Macrophages	IPF	2817	0	0	ACE2+/TMPRSS2+
010I	Macrophages	Other-ILD	0	0	NA	ACE2+/TMPRSS2+
010I	MUC5AC+	Control	0	0	NA	ACE2+/TMPRSS2+
010I	MUC5AC+	COPD	0	0	NA	ACE2+/TMPRSS2+
010I	MUC5AC+	IPF	19	0	0	ACE2+/TMPRSS2+
010I	MUC5AC+	Other-ILD	0	0	NA	ACE2+/TMPRSS2+
010I	MUC5B+	Control	0	0	NA	ACE2+/TMPRSS2+
010I	MUC5B+	COPD	0	0	NA	ACE2+/TMPRSS2+
010I	MUC5B+	IPF	75	0	0	ACE2+/TMPRSS2+
010I	MUC5B+	Other-ILD	0	0	NA	ACE2+/TMPRSS2+
010I	PNEC/Ionocytes	Control	0	0	NA	ACE2+/TMPRSS2+
010I	PNEC/Ionocytes	COPD	0	0	NA	ACE2+/TMPRSS2+
010I	PNEC/Ionocytes	IPF	13	0	0	ACE2+/TMPRSS2+
010I	PNEC/Ionocytes	Other-ILD	0	0	NA	ACE2+/TMPRSS2+
010I	SCGB3A2+	Control	0	0	NA	ACE2+/TMPRSS2+
010I	SCGB3A2+	COPD	0	0	NA	ACE2+/TMPRSS2+
010I	SCGB3A2+	IPF	56	0	0	ACE2+/TMPRSS2+
010I	SCGB3A2+	Other-ILD	0	0	NA	ACE2+/TMPRSS2+
010I	SCGB3A2+/SCGB1A1+	Control	0	0	NA	ACE2+/TMPRSS2+
010I	SCGB3A2+/SCGB1A1+	COPD	0	0	NA	ACE2+/TMPRSS2+
010I	SCGB3A2+/SCGB1A1+	IPF	100	0	0	ACE2+/TMPRSS2+
010I	SCGB3A2+/SCGB1A1+	Other-ILD	0	0	NA	ACE2+/TMPRSS2+
010I	Smooth Muscle Cells	Control	0	0	NA	ACE2+/TMPRSS2+
010I	Smooth Muscle Cells	COPD	0	0	NA	ACE2+/TMPRSS2+
010I	Smooth Muscle Cells	IPF	1	0	0	ACE2+/TMPRSS2+
010I	Smooth Muscle Cells	Other-ILD	0	0	NA	ACE2+/TMPRSS2+
010I	Transitional AT2	Control	0	0	NA	ACE2+/TMPRSS2+
010I	Transitional AT2	COPD	0	0	NA	ACE2+/TMPRSS2+
010I	Transitional AT2	IPF	5	0	0	ACE2+/TMPRSS2+
010I	Transitional AT2	Other-ILD	0	0	NA	ACE2+/TMPRSS2+
010I	Vascular Endothelial Cells	Control	0	0	NA	ACE2+/TMPRSS2+
010I	Vascular Endothelial Cells	COPD	0	0	NA	ACE2+/TMPRSS2+
010I	Vascular Endothelial Cells	IPF	40	0	0	ACE2+/TMPRSS2+
010I	Vascular Endothelial Cells	Other-ILD	0	0	NA	ACE2+/TMPRSS2+
021I	AT1	Control	0	0	NA	ACE2+/TMPRSS2+
021I	AT1	COPD	0	0	NA	ACE2+/TMPRSS2+
021I	AT1	IPF	18	0	0	ACE2+/TMPRSS2+
021I	AT1	Other-ILD	0	0	NA	ACE2+/TMPRSS2+
021I	AT2	Control	0	0	NA	ACE2+/TMPRSS2+
021I	AT2	COPD	0	0	NA	ACE2+/TMPRSS2+
021I	AT2	IPF	34	0	0	ACE2+/TMPRSS2+
021I	AT2	Other-ILD	0	0	NA	ACE2+/TMPRSS2+
021I	Basal	Control	0	0	NA	ACE2+/TMPRSS2+
021I	Basal	COPD	0	0	NA	ACE2+/TMPRSS2+
021I	Basal	IPF	27	0	0	ACE2+/TMPRSS2+
021I	Basal	Other-ILD	0	0	NA	ACE2+/TMPRSS2+
021I	Ciliated Cells	Control	0	0	NA	ACE2+/TMPRSS2+
021I	Ciliated Cells	COPD	0	0	NA	ACE2+/TMPRSS2+
021I	Ciliated Cells	IPF	118	0	0	ACE2+/TMPRSS2+
021I	Ciliated Cells	Other-ILD	0	0	NA	ACE2+/TMPRSS2+
021I	KRT5-/KRT17+	Control	0	0	NA	ACE2+/TMPRSS2+
021I	KRT5-/KRT17+	COPD	0	0	NA	ACE2+/TMPRSS2+
021I	KRT5-/KRT17+	IPF	11	1	9.09091	ACE2+/TMPRSS2+
021I	KRT5-/KRT17+	Other-ILD	0	0	NA	ACE2+/TMPRSS2+
021I	Macrophages	Control	0	0	NA	ACE2+/TMPRSS2+
021I	Macrophages	COPD	0	0	NA	ACE2+/TMPRSS2+
021I	Macrophages	IPF	998	0	0	ACE2+/TMPRSS2+
021I	Macrophages	Other-ILD	0	0	NA	ACE2+/TMPRSS2+
021I	MUC5AC+	Control	0	0	NA	ACE2+/TMPRSS2+
021I	MUC5AC+	COPD	0	0	NA	ACE2+/TMPRSS2+
021I	MUC5AC+	IPF	4	0	0	ACE2+/TMPRSS2+
021I	MUC5AC+	Other-ILD	0	0	NA	ACE2+/TMPRSS2+
021I	MUC5B+	Control	0	0	NA	ACE2+/TMPRSS2+
021I	MUC5B+	COPD	0	0	NA	ACE2+/TMPRSS2+
021I	MUC5B+	IPF	19	0	0	ACE2+/TMPRSS2+
021I	MUC5B+	Other-ILD	0	0	NA	ACE2+/TMPRSS2+
021I	PNEC/Ionocytes	Control	0	0	NA	ACE2+/TMPRSS2+
021I	PNEC/Ionocytes	COPD	0	0	NA	ACE2+/TMPRSS2+
021I	PNEC/Ionocytes	IPF	5	0	0	ACE2+/TMPRSS2+
021I	PNEC/Ionocytes	Other-ILD	0	0	NA	ACE2+/TMPRSS2+
021I	SCGB3A2+	Control	0	0	NA	ACE2+/TMPRSS2+
021I	SCGB3A2+	COPD	0	0	NA	ACE2+/TMPRSS2+
021I	SCGB3A2+	IPF	3	0	0	ACE2+/TMPRSS2+
021I	SCGB3A2+	Other-ILD	0	0	NA	ACE2+/TMPRSS2+
021I	SCGB3A2+/SCGB1A1+	Control	0	0	NA	ACE2+/TMPRSS2+
021I	SCGB3A2+/SCGB1A1+	COPD	0	0	NA	ACE2+/TMPRSS2+
021I	SCGB3A2+/SCGB1A1+	IPF	8	1	12.5	ACE2+/TMPRSS2+
021I	SCGB3A2+/SCGB1A1+	Other-ILD	0	0	NA	ACE2+/TMPRSS2+
021I	Smooth Muscle Cells	Control	0	0	NA	ACE2+/TMPRSS2+
021I	Smooth Muscle Cells	COPD	0	0	NA	ACE2+/TMPRSS2+
021I	Smooth Muscle Cells	IPF	10	0	0	ACE2+/TMPRSS2+
021I	Smooth Muscle Cells	Other-ILD	0	0	NA	ACE2+/TMPRSS2+
021I	Transitional AT2	Control	0	0	NA	ACE2+/TMPRSS2+
021I	Transitional AT2	COPD	0	0	NA	ACE2+/TMPRSS2+
021I	Transitional AT2	IPF	15	0	0	ACE2+/TMPRSS2+
021I	Transitional AT2	Other-ILD	0	0	NA	ACE2+/TMPRSS2+
021I	Vascular Endothelial Cells	Control	0	0	NA	ACE2+/TMPRSS2+
021I	Vascular Endothelial Cells	COPD	0	0	NA	ACE2+/TMPRSS2+
021I	Vascular Endothelial Cells	IPF	276	0	0	ACE2+/TMPRSS2+
021I	Vascular Endothelial Cells	Other-ILD	0	0	NA	ACE2+/TMPRSS2+
022I	AT1	Control	0	0	NA	ACE2+/TMPRSS2+
022I	AT1	COPD	0	0	NA	ACE2+/TMPRSS2+
022I	AT1	IPF	11	0	0	ACE2+/TMPRSS2+
022I	AT1	Other-ILD	0	0	NA	ACE2+/TMPRSS2+
022I	AT2	Control	0	0	NA	ACE2+/TMPRSS2+
022I	AT2	COPD	0	0	NA	ACE2+/TMPRSS2+
022I	AT2	IPF	84	0	0	ACE2+/TMPRSS2+
022I	AT2	Other-ILD	0	0	NA	ACE2+/TMPRSS2+
022I	Basal	Control	0	0	NA	ACE2+/TMPRSS2+
022I	Basal	COPD	0	0	NA	ACE2+/TMPRSS2+
022I	Basal	IPF	34	0	0	ACE2+/TMPRSS2+
022I	Basal	Other-ILD	0	0	NA	ACE2+/TMPRSS2+
022I	Ciliated Cells	Control	0	0	NA	ACE2+/TMPRSS2+
022I	Ciliated Cells	COPD	0	0	NA	ACE2+/TMPRSS2+
022I	Ciliated Cells	IPF	106	0	0	ACE2+/TMPRSS2+
022I	Ciliated Cells	Other-ILD	0	0	NA	ACE2+/TMPRSS2+
022I	KRT5-/KRT17+	Control	0	0	NA	ACE2+/TMPRSS2+
022I	KRT5-/KRT17+	COPD	0	0	NA	ACE2+/TMPRSS2+
022I	KRT5-/KRT17+	IPF	12	0	0	ACE2+/TMPRSS2+
022I	KRT5-/KRT17+	Other-ILD	0	0	NA	ACE2+/TMPRSS2+
022I	Macrophages	Control	0	0	NA	ACE2+/TMPRSS2+
022I	Macrophages	COPD	0	0	NA	ACE2+/TMPRSS2+
022I	Macrophages	IPF	2278	0	0	ACE2+/TMPRSS2+
022I	Macrophages	Other-ILD	0	0	NA	ACE2+/TMPRSS2+
022I	MUC5AC+	Control	0	0	NA	ACE2+/TMPRSS2+
022I	MUC5AC+	COPD	0	0	NA	ACE2+/TMPRSS2+
022I	MUC5AC+	IPF	5	1	20	ACE2+/TMPRSS2+
022I	MUC5AC+	Other-ILD	0	0	NA	ACE2+/TMPRSS2+
022I	MUC5B+	Control	0	0	NA	ACE2+/TMPRSS2+
022I	MUC5B+	COPD	0	0	NA	ACE2+/TMPRSS2+
022I	MUC5B+	IPF	15	0	0	ACE2+/TMPRSS2+
022I	MUC5B+	Other-ILD	0	0	NA	ACE2+/TMPRSS2+
022I	PNEC/Ionocytes	Control	0	0	NA	ACE2+/TMPRSS2+
022I	PNEC/Ionocytes	COPD	0	0	NA	ACE2+/TMPRSS2+
022I	PNEC/Ionocytes	IPF	7	0	0	ACE2+/TMPRSS2+
022I	PNEC/Ionocytes	Other-ILD	0	0	NA	ACE2+/TMPRSS2+
022I	SCGB3A2+	Control	0	0	NA	ACE2+/TMPRSS2+
022I	SCGB3A2+	COPD	0	0	NA	ACE2+/TMPRSS2+
022I	SCGB3A2+	IPF	22	1	4.54545	ACE2+/TMPRSS2+
022I	SCGB3A2+	Other-ILD	0	0	NA	ACE2+/TMPRSS2+
022I	SCGB3A2+/SCGB1A1+	Control	0	0	NA	ACE2+/TMPRSS2+
022I	SCGB3A2+/SCGB1A1+	COPD	0	0	NA	ACE2+/TMPRSS2+
022I	SCGB3A2+/SCGB1A1+	IPF	22	0	0	ACE2+/TMPRSS2+
022I	SCGB3A2+/SCGB1A1+	Other-ILD	0	0	NA	ACE2+/TMPRSS2+
022I	Smooth Muscle Cells	Control	0	0	NA	ACE2+/TMPRSS2+
022I	Smooth Muscle Cells	COPD	0	0	NA	ACE2+/TMPRSS2+
022I	Smooth Muscle Cells	IPF	26	0	0	ACE2+/TMPRSS2+
022I	Smooth Muscle Cells	Other-ILD	0	0	NA	ACE2+/TMPRSS2+
022I	Transitional AT2	Control	0	0	NA	ACE2+/TMPRSS2+
022I	Transitional AT2	COPD	0	0	NA	ACE2+/TMPRSS2+
022I	Transitional AT2	IPF	10	0	0	ACE2+/TMPRSS2+
022I	Transitional AT2	Other-ILD	0	0	NA	ACE2+/TMPRSS2+
022I	Vascular Endothelial Cells	Control	0	0	NA	ACE2+/TMPRSS2+
022I	Vascular Endothelial Cells	COPD	0	0	NA	ACE2+/TMPRSS2+
022I	Vascular Endothelial Cells	IPF	325	0	0	ACE2+/TMPRSS2+
022I	Vascular Endothelial Cells	Other-ILD	0	0	NA	ACE2+/TMPRSS2+
025I	AT1	Control	0	0	NA	ACE2+/TMPRSS2+
025I	AT1	COPD	0	0	NA	ACE2+/TMPRSS2+
025I	AT1	IPF	0	0	NA	ACE2+/TMPRSS2+
025I	AT1	Other-ILD	0	0	NA	ACE2+/TMPRSS2+
025I	AT2	Control	0	0	NA	ACE2+/TMPRSS2+
025I	AT2	COPD	0	0	NA	ACE2+/TMPRSS2+
025I	AT2	IPF	19	1	5.26316	ACE2+/TMPRSS2+
025I	AT2	Other-ILD	0	0	NA	ACE2+/TMPRSS2+
025I	Basal	Control	0	0	NA	ACE2+/TMPRSS2+
025I	Basal	COPD	0	0	NA	ACE2+/TMPRSS2+
025I	Basal	IPF	3	0	0	ACE2+/TMPRSS2+
025I	Basal	Other-ILD	0	0	NA	ACE2+/TMPRSS2+
025I	Ciliated Cells	Control	0	0	NA	ACE2+/TMPRSS2+
025I	Ciliated Cells	COPD	0	0	NA	ACE2+/TMPRSS2+
025I	Ciliated Cells	IPF	111	0	0	ACE2+/TMPRSS2+
025I	Ciliated Cells	Other-ILD	0	0	NA	ACE2+/TMPRSS2+
025I	KRT5-/KRT17+	Control	0	0	NA	ACE2+/TMPRSS2+
025I	KRT5-/KRT17+	COPD	0	0	NA	ACE2+/TMPRSS2+
025I	KRT5-/KRT17+	IPF	1	0	0	ACE2+/TMPRSS2+
025I	KRT5-/KRT17+	Other-ILD	0	0	NA	ACE2+/TMPRSS2+
025I	Macrophages	Control	0	0	NA	ACE2+/TMPRSS2+
025I	Macrophages	COPD	0	0	NA	ACE2+/TMPRSS2+
025I	Macrophages	IPF	2524	0	0	ACE2+/TMPRSS2+
025I	Macrophages	Other-ILD	0	0	NA	ACE2+/TMPRSS2+
025I	MUC5AC+	Control	0	0	NA	ACE2+/TMPRSS2+
025I	MUC5AC+	COPD	0	0	NA	ACE2+/TMPRSS2+
025I	MUC5AC+	IPF	7	0	0	ACE2+/TMPRSS2+
025I	MUC5AC+	Other-ILD	0	0	NA	ACE2+/TMPRSS2+
025I	MUC5B+	Control	0	0	NA	ACE2+/TMPRSS2+
025I	MUC5B+	COPD	0	0	NA	ACE2+/TMPRSS2+
025I	MUC5B+	IPF	39	0	0	ACE2+/TMPRSS2+
025I	MUC5B+	Other-ILD	0	0	NA	ACE2+/TMPRSS2+
025I	PNEC/Ionocytes	Control	0	0	NA	ACE2+/TMPRSS2+
025I	PNEC/Ionocytes	COPD	0	0	NA	ACE2+/TMPRSS2+
025I	PNEC/Ionocytes	IPF	1	0	0	ACE2+/TMPRSS2+
025I	PNEC/Ionocytes	Other-ILD	0	0	NA	ACE2+/TMPRSS2+
025I	SCGB3A2+	Control	0	0	NA	ACE2+/TMPRSS2+
025I	SCGB3A2+	COPD	0	0	NA	ACE2+/TMPRSS2+
025I	SCGB3A2+	IPF	2	0	0	ACE2+/TMPRSS2+
025I	SCGB3A2+	Other-ILD	0	0	NA	ACE2+/TMPRSS2+
025I	SCGB3A2+/SCGB1A1+	Control	0	0	NA	ACE2+/TMPRSS2+
025I	SCGB3A2+/SCGB1A1+	COPD	0	0	NA	ACE2+/TMPRSS2+
025I	SCGB3A2+/SCGB1A1+	IPF	17	0	0	ACE2+/TMPRSS2+
025I	SCGB3A2+/SCGB1A1+	Other-ILD	0	0	NA	ACE2+/TMPRSS2+
025I	Smooth Muscle Cells	Control	0	0	NA	ACE2+/TMPRSS2+
025I	Smooth Muscle Cells	COPD	0	0	NA	ACE2+/TMPRSS2+
025I	Smooth Muscle Cells	IPF	6	0	0	ACE2+/TMPRSS2+
025I	Smooth Muscle Cells	Other-ILD	0	0	NA	ACE2+/TMPRSS2+
025I	Transitional AT2	Control	0	0	NA	ACE2+/TMPRSS2+
025I	Transitional AT2	COPD	0	0	NA	ACE2+/TMPRSS2+
025I	Transitional AT2	IPF	3	0	0	ACE2+/TMPRSS2+
025I	Transitional AT2	Other-ILD	0	0	NA	ACE2+/TMPRSS2+
025I	Vascular Endothelial Cells	Control	0	0	NA	ACE2+/TMPRSS2+
025I	Vascular Endothelial Cells	COPD	0	0	NA	ACE2+/TMPRSS2+
025I	Vascular Endothelial Cells	IPF	39	0	0	ACE2+/TMPRSS2+
025I	Vascular Endothelial Cells	Other-ILD	0	0	NA	ACE2+/TMPRSS2+
034I-a	AT1	Control	0	0	NA	ACE2+/TMPRSS2+
034I-a	AT1	COPD	0	0	NA	ACE2+/TMPRSS2+
034I-a	AT1	IPF	1	0	0	ACE2+/TMPRSS2+
034I-a	AT1	Other-ILD	0	0	NA	ACE2+/TMPRSS2+
034I-a	AT2	Control	0	0	NA	ACE2+/TMPRSS2+
034I-a	AT2	COPD	0	0	NA	ACE2+/TMPRSS2+
034I-a	AT2	IPF	228	1	0.438596	ACE2+/TMPRSS2+
034I-a	AT2	Other-ILD	0	0	NA	ACE2+/TMPRSS2+
034I-a	Basal	Control	0	0	NA	ACE2+/TMPRSS2+
034I-a	Basal	COPD	0	0	NA	ACE2+/TMPRSS2+
034I-a	Basal	IPF	190	0	0	ACE2+/TMPRSS2+
034I-a	Basal	Other-ILD	0	0	NA	ACE2+/TMPRSS2+
034I-a	Ciliated Cells	Control	0	0	NA	ACE2+/TMPRSS2+
034I-a	Ciliated Cells	COPD	0	0	NA	ACE2+/TMPRSS2+
034I-a	Ciliated Cells	IPF	117	0	0	ACE2+/TMPRSS2+
034I-a	Ciliated Cells	Other-ILD	0	0	NA	ACE2+/TMPRSS2+
034I-a	KRT5-/KRT17+	Control	0	0	NA	ACE2+/TMPRSS2+
034I-a	KRT5-/KRT17+	COPD	0	0	NA	ACE2+/TMPRSS2+
034I-a	KRT5-/KRT17+	IPF	65	0	0	ACE2+/TMPRSS2+
034I-a	KRT5-/KRT17+	Other-ILD	0	0	NA	ACE2+/TMPRSS2+
034I-a	Macrophages	Control	0	0	NA	ACE2+/TMPRSS2+
034I-a	Macrophages	COPD	0	0	NA	ACE2+/TMPRSS2+
034I-a	Macrophages	IPF	1610	0	0	ACE2+/TMPRSS2+
034I-a	Macrophages	Other-ILD	0	0	NA	ACE2+/TMPRSS2+
034I-a	MUC5AC+	Control	0	0	NA	ACE2+/TMPRSS2+
034I-a	MUC5AC+	COPD	0	0	NA	ACE2+/TMPRSS2+
034I-a	MUC5AC+	IPF	1	0	0	ACE2+/TMPRSS2+
034I-a	MUC5AC+	Other-ILD	0	0	NA	ACE2+/TMPRSS2+
034I-a	MUC5B+	Control	0	0	NA	ACE2+/TMPRSS2+
034I-a	MUC5B+	COPD	0	0	NA	ACE2+/TMPRSS2+
034I-a	MUC5B+	IPF	56	1	1.78571	ACE2+/TMPRSS2+
034I-a	MUC5B+	Other-ILD	0	0	NA	ACE2+/TMPRSS2+
034I-a	PNEC/Ionocytes	Control	0	0	NA	ACE2+/TMPRSS2+
034I-a	PNEC/Ionocytes	COPD	0	0	NA	ACE2+/TMPRSS2+
034I-a	PNEC/Ionocytes	IPF	3	0	0	ACE2+/TMPRSS2+
034I-a	PNEC/Ionocytes	Other-ILD	0	0	NA	ACE2+/TMPRSS2+
034I-a	SCGB3A2+	Control	0	0	NA	ACE2+/TMPRSS2+
034I-a	SCGB3A2+	COPD	0	0	NA	ACE2+/TMPRSS2+
034I-a	SCGB3A2+	IPF	48	0	0	ACE2+/TMPRSS2+
034I-a	SCGB3A2+	Other-ILD	0	0	NA	ACE2+/TMPRSS2+
034I-a	SCGB3A2+/SCGB1A1+	Control	0	0	NA	ACE2+/TMPRSS2+
034I-a	SCGB3A2+/SCGB1A1+	COPD	0	0	NA	ACE2+/TMPRSS2+
034I-a	SCGB3A2+/SCGB1A1+	IPF	12	0	0	ACE2+/TMPRSS2+
034I-a	SCGB3A2+/SCGB1A1+	Other-ILD	0	0	NA	ACE2+/TMPRSS2+
034I-a	Smooth Muscle Cells	Control	0	0	NA	ACE2+/TMPRSS2+
034I-a	Smooth Muscle Cells	COPD	0	0	NA	ACE2+/TMPRSS2+
034I-a	Smooth Muscle Cells	IPF	60	0	0	ACE2+/TMPRSS2+
034I-a	Smooth Muscle Cells	Other-ILD	0	0	NA	ACE2+/TMPRSS2+
034I-a	Transitional AT2	Control	0	0	NA	ACE2+/TMPRSS2+
034I-a	Transitional AT2	COPD	0	0	NA	ACE2+/TMPRSS2+
034I-a	Transitional AT2	IPF	2	0	0	ACE2+/TMPRSS2+
034I-a	Transitional AT2	Other-ILD	0	0	NA	ACE2+/TMPRSS2+
034I-a	Vascular Endothelial Cells	Control	0	0	NA	ACE2+/TMPRSS2+
034I-a	Vascular Endothelial Cells	COPD	0	0	NA	ACE2+/TMPRSS2+
034I-a	Vascular Endothelial Cells	IPF	439	0	0	ACE2+/TMPRSS2+
034I-a	Vascular Endothelial Cells	Other-ILD	0	0	NA	ACE2+/TMPRSS2+
041I-b	AT1	Control	0	0	NA	ACE2+/TMPRSS2+
041I-b	AT1	COPD	0	0	NA	ACE2+/TMPRSS2+
041I-b	AT1	IPF	1	0	0	ACE2+/TMPRSS2+
041I-b	AT1	Other-ILD	0	0	NA	ACE2+/TMPRSS2+
041I-b	AT2	Control	0	0	NA	ACE2+/TMPRSS2+
041I-b	AT2	COPD	0	0	NA	ACE2+/TMPRSS2+
041I-b	AT2	IPF	21	0	0	ACE2+/TMPRSS2+
041I-b	AT2	Other-ILD	0	0	NA	ACE2+/TMPRSS2+
041I-b	Basal	Control	0	0	NA	ACE2+/TMPRSS2+
041I-b	Basal	COPD	0	0	NA	ACE2+/TMPRSS2+
041I-b	Basal	IPF	11	0	0	ACE2+/TMPRSS2+
041I-b	Basal	Other-ILD	0	0	NA	ACE2+/TMPRSS2+
041I-b	Ciliated Cells	Control	0	0	NA	ACE2+/TMPRSS2+
041I-b	Ciliated Cells	COPD	0	0	NA	ACE2+/TMPRSS2+
041I-b	Ciliated Cells	IPF	161	1	0.621118	ACE2+/TMPRSS2+
041I-b	Ciliated Cells	Other-ILD	0	0	NA	ACE2+/TMPRSS2+
041I-b	KRT5-/KRT17+	Control	0	0	NA	ACE2+/TMPRSS2+
041I-b	KRT5-/KRT17+	COPD	0	0	NA	ACE2+/TMPRSS2+
041I-b	KRT5-/KRT17+	IPF	17	0	0	ACE2+/TMPRSS2+
041I-b	KRT5-/KRT17+	Other-ILD	0	0	NA	ACE2+/TMPRSS2+
041I-b	Macrophages	Control	0	0	NA	ACE2+/TMPRSS2+
041I-b	Macrophages	COPD	0	0	NA	ACE2+/TMPRSS2+
041I-b	Macrophages	IPF	2422	0	0	ACE2+/TMPRSS2+
041I-b	Macrophages	Other-ILD	0	0	NA	ACE2+/TMPRSS2+
041I-b	MUC5AC+	Control	0	0	NA	ACE2+/TMPRSS2+
041I-b	MUC5AC+	COPD	0	0	NA	ACE2+/TMPRSS2+
041I-b	MUC5AC+	IPF	2	0	0	ACE2+/TMPRSS2+
041I-b	MUC5AC+	Other-ILD	0	0	NA	ACE2+/TMPRSS2+
041I-b	MUC5B+	Control	0	0	NA	ACE2+/TMPRSS2+
041I-b	MUC5B+	COPD	0	0	NA	ACE2+/TMPRSS2+
041I-b	MUC5B+	IPF	50	2	4	ACE2+/TMPRSS2+
041I-b	MUC5B+	Other-ILD	0	0	NA	ACE2+/TMPRSS2+
041I-b	PNEC/Ionocytes	Control	0	0	NA	ACE2+/TMPRSS2+
041I-b	PNEC/Ionocytes	COPD	0	0	NA	ACE2+/TMPRSS2+
041I-b	PNEC/Ionocytes	IPF	1	0	0	ACE2+/TMPRSS2+
041I-b	PNEC/Ionocytes	Other-ILD	0	0	NA	ACE2+/TMPRSS2+
041I-b	SCGB3A2+	Control	0	0	NA	ACE2+/TMPRSS2+
041I-b	SCGB3A2+	COPD	0	0	NA	ACE2+/TMPRSS2+
041I-b	SCGB3A2+	IPF	4	0	0	ACE2+/TMPRSS2+
041I-b	SCGB3A2+	Other-ILD	0	0	NA	ACE2+/TMPRSS2+
041I-b	SCGB3A2+/SCGB1A1+	Control	0	0	NA	ACE2+/TMPRSS2+
041I-b	SCGB3A2+/SCGB1A1+	COPD	0	0	NA	ACE2+/TMPRSS2+
041I-b	SCGB3A2+/SCGB1A1+	IPF	21	0	0	ACE2+/TMPRSS2+
041I-b	SCGB3A2+/SCGB1A1+	Other-ILD	0	0	NA	ACE2+/TMPRSS2+
041I-b	Smooth Muscle Cells	Control	0	0	NA	ACE2+/TMPRSS2+
041I-b	Smooth Muscle Cells	COPD	0	0	NA	ACE2+/TMPRSS2+
041I-b	Smooth Muscle Cells	IPF	5	0	0	ACE2+/TMPRSS2+
041I-b	Smooth Muscle Cells	Other-ILD	0	0	NA	ACE2+/TMPRSS2+
041I-b	Transitional AT2	Control	0	0	NA	ACE2+/TMPRSS2+
041I-b	Transitional AT2	COPD	0	0	NA	ACE2+/TMPRSS2+
041I-b	Transitional AT2	IPF	3	0	0	ACE2+/TMPRSS2+
041I-b	Transitional AT2	Other-ILD	0	0	NA	ACE2+/TMPRSS2+
041I-b	Vascular Endothelial Cells	Control	0	0	NA	ACE2+/TMPRSS2+
041I-b	Vascular Endothelial Cells	COPD	0	0	NA	ACE2+/TMPRSS2+
041I-b	Vascular Endothelial Cells	IPF	104	0	0	ACE2+/TMPRSS2+
041I-b	Vascular Endothelial Cells	Other-ILD	0	0	NA	ACE2+/TMPRSS2+
051I	AT1	Control	0	0	NA	ACE2+/TMPRSS2+
051I	AT1	COPD	0	0	NA	ACE2+/TMPRSS2+
051I	AT1	IPF	0	0	NA	ACE2+/TMPRSS2+
051I	AT1	Other-ILD	0	0	NA	ACE2+/TMPRSS2+
051I	AT2	Control	0	0	NA	ACE2+/TMPRSS2+
051I	AT2	COPD	0	0	NA	ACE2+/TMPRSS2+
051I	AT2	IPF	13	0	0	ACE2+/TMPRSS2+
051I	AT2	Other-ILD	0	0	NA	ACE2+/TMPRSS2+
051I	Basal	Control	0	0	NA	ACE2+/TMPRSS2+
051I	Basal	COPD	0	0	NA	ACE2+/TMPRSS2+
051I	Basal	IPF	21	0	0	ACE2+/TMPRSS2+
051I	Basal	Other-ILD	0	0	NA	ACE2+/TMPRSS2+
051I	Ciliated Cells	Control	0	0	NA	ACE2+/TMPRSS2+
051I	Ciliated Cells	COPD	0	0	NA	ACE2+/TMPRSS2+
051I	Ciliated Cells	IPF	112	1	0.892857	ACE2+/TMPRSS2+
051I	Ciliated Cells	Other-ILD	0	0	NA	ACE2+/TMPRSS2+
051I	KRT5-/KRT17+	Control	0	0	NA	ACE2+/TMPRSS2+
051I	KRT5-/KRT17+	COPD	0	0	NA	ACE2+/TMPRSS2+
051I	KRT5-/KRT17+	IPF	1	0	0	ACE2+/TMPRSS2+
051I	KRT5-/KRT17+	Other-ILD	0	0	NA	ACE2+/TMPRSS2+
051I	Macrophages	Control	0	0	NA	ACE2+/TMPRSS2+
051I	Macrophages	COPD	0	0	NA	ACE2+/TMPRSS2+
051I	Macrophages	IPF	1345	0	0	ACE2+/TMPRSS2+
051I	Macrophages	Other-ILD	0	0	NA	ACE2+/TMPRSS2+
051I	MUC5AC+	Control	0	0	NA	ACE2+/TMPRSS2+
051I	MUC5AC+	COPD	0	0	NA	ACE2+/TMPRSS2+
051I	MUC5AC+	IPF	0	0	NA	ACE2+/TMPRSS2+
051I	MUC5AC+	Other-ILD	0	0	NA	ACE2+/TMPRSS2+
051I	MUC5B+	Control	0	0	NA	ACE2+/TMPRSS2+
051I	MUC5B+	COPD	0	0	NA	ACE2+/TMPRSS2+
051I	MUC5B+	IPF	9	0	0	ACE2+/TMPRSS2+
051I	MUC5B+	Other-ILD	0	0	NA	ACE2+/TMPRSS2+
051I	PNEC/Ionocytes	Control	0	0	NA	ACE2+/TMPRSS2+
051I	PNEC/Ionocytes	COPD	0	0	NA	ACE2+/TMPRSS2+
051I	PNEC/Ionocytes	IPF	2	0	0	ACE2+/TMPRSS2+
051I	PNEC/Ionocytes	Other-ILD	0	0	NA	ACE2+/TMPRSS2+
051I	SCGB3A2+	Control	0	0	NA	ACE2+/TMPRSS2+
051I	SCGB3A2+	COPD	0	0	NA	ACE2+/TMPRSS2+
051I	SCGB3A2+	IPF	2	0	0	ACE2+/TMPRSS2+
051I	SCGB3A2+	Other-ILD	0	0	NA	ACE2+/TMPRSS2+
051I	SCGB3A2+/SCGB1A1+	Control	0	0	NA	ACE2+/TMPRSS2+
051I	SCGB3A2+/SCGB1A1+	COPD	0	0	NA	ACE2+/TMPRSS2+
051I	SCGB3A2+/SCGB1A1+	IPF	2	0	0	ACE2+/TMPRSS2+
051I	SCGB3A2+/SCGB1A1+	Other-ILD	0	0	NA	ACE2+/TMPRSS2+
051I	Smooth Muscle Cells	Control	0	0	NA	ACE2+/TMPRSS2+
051I	Smooth Muscle Cells	COPD	0	0	NA	ACE2+/TMPRSS2+
051I	Smooth Muscle Cells	IPF	1	0	0	ACE2+/TMPRSS2+
051I	Smooth Muscle Cells	Other-ILD	0	0	NA	ACE2+/TMPRSS2+
051I	Transitional AT2	Control	0	0	NA	ACE2+/TMPRSS2+
051I	Transitional AT2	COPD	0	0	NA	ACE2+/TMPRSS2+
051I	Transitional AT2	IPF	2	0	0	ACE2+/TMPRSS2+
051I	Transitional AT2	Other-ILD	0	0	NA	ACE2+/TMPRSS2+
051I	Vascular Endothelial Cells	Control	0	0	NA	ACE2+/TMPRSS2+
051I	Vascular Endothelial Cells	COPD	0	0	NA	ACE2+/TMPRSS2+
051I	Vascular Endothelial Cells	IPF	24	0	0	ACE2+/TMPRSS2+
051I	Vascular Endothelial Cells	Other-ILD	0	0	NA	ACE2+/TMPRSS2+
051I-a	AT1	Control	0	0	NA	ACE2+/TMPRSS2+
051I-a	AT1	COPD	0	0	NA	ACE2+/TMPRSS2+
051I-a	AT1	IPF	0	0	NA	ACE2+/TMPRSS2+
051I-a	AT1	Other-ILD	0	0	NA	ACE2+/TMPRSS2+
051I-a	AT2	Control	0	0	NA	ACE2+/TMPRSS2+
051I-a	AT2	COPD	0	0	NA	ACE2+/TMPRSS2+
051I-a	AT2	IPF	24	0	0	ACE2+/TMPRSS2+
051I-a	AT2	Other-ILD	0	0	NA	ACE2+/TMPRSS2+
051I-a	Basal	Control	0	0	NA	ACE2+/TMPRSS2+
051I-a	Basal	COPD	0	0	NA	ACE2+/TMPRSS2+
051I-a	Basal	IPF	9	0	0	ACE2+/TMPRSS2+
051I-a	Basal	Other-ILD	0	0	NA	ACE2+/TMPRSS2+
051I-a	Ciliated Cells	Control	0	0	NA	ACE2+/TMPRSS2+
051I-a	Ciliated Cells	COPD	0	0	NA	ACE2+/TMPRSS2+
051I-a	Ciliated Cells	IPF	248	1	0.403226	ACE2+/TMPRSS2+
051I-a	Ciliated Cells	Other-ILD	0	0	NA	ACE2+/TMPRSS2+
051I-a	KRT5-/KRT17+	Control	0	0	NA	ACE2+/TMPRSS2+
051I-a	KRT5-/KRT17+	COPD	0	0	NA	ACE2+/TMPRSS2+
051I-a	KRT5-/KRT17+	IPF	5	0	0	ACE2+/TMPRSS2+
051I-a	KRT5-/KRT17+	Other-ILD	0	0	NA	ACE2+/TMPRSS2+
051I-a	Macrophages	Control	0	0	NA	ACE2+/TMPRSS2+
051I-a	Macrophages	COPD	0	0	NA	ACE2+/TMPRSS2+
051I-a	Macrophages	IPF	2691	0	0	ACE2+/TMPRSS2+
051I-a	Macrophages	Other-ILD	0	0	NA	ACE2+/TMPRSS2+
051I-a	MUC5AC+	Control	0	0	NA	ACE2+/TMPRSS2+
051I-a	MUC5AC+	COPD	0	0	NA	ACE2+/TMPRSS2+
051I-a	MUC5AC+	IPF	0	0	NA	ACE2+/TMPRSS2+
051I-a	MUC5AC+	Other-ILD	0	0	NA	ACE2+/TMPRSS2+
051I-a	MUC5B+	Control	0	0	NA	ACE2+/TMPRSS2+
051I-a	MUC5B+	COPD	0	0	NA	ACE2+/TMPRSS2+
051I-a	MUC5B+	IPF	18	0	0	ACE2+/TMPRSS2+
051I-a	MUC5B+	Other-ILD	0	0	NA	ACE2+/TMPRSS2+
051I-a	PNEC/Ionocytes	Control	0	0	NA	ACE2+/TMPRSS2+
051I-a	PNEC/Ionocytes	COPD	0	0	NA	ACE2+/TMPRSS2+
051I-a	PNEC/Ionocytes	IPF	5	0	0	ACE2+/TMPRSS2+
051I-a	PNEC/Ionocytes	Other-ILD	0	0	NA	ACE2+/TMPRSS2+
051I-a	SCGB3A2+	Control	0	0	NA	ACE2+/TMPRSS2+
051I-a	SCGB3A2+	COPD	0	0	NA	ACE2+/TMPRSS2+
051I-a	SCGB3A2+	IPF	6	0	0	ACE2+/TMPRSS2+
051I-a	SCGB3A2+	Other-ILD	0	0	NA	ACE2+/TMPRSS2+
051I-a	SCGB3A2+/SCGB1A1+	Control	0	0	NA	ACE2+/TMPRSS2+
051I-a	SCGB3A2+/SCGB1A1+	COPD	0	0	NA	ACE2+/TMPRSS2+
051I-a	SCGB3A2+/SCGB1A1+	IPF	2	0	0	ACE2+/TMPRSS2+
051I-a	SCGB3A2+/SCGB1A1+	Other-ILD	0	0	NA	ACE2+/TMPRSS2+
051I-a	Smooth Muscle Cells	Control	0	0	NA	ACE2+/TMPRSS2+
051I-a	Smooth Muscle Cells	COPD	0	0	NA	ACE2+/TMPRSS2+
051I-a	Smooth Muscle Cells	IPF	2	0	0	ACE2+/TMPRSS2+
051I-a	Smooth Muscle Cells	Other-ILD	0	0	NA	ACE2+/TMPRSS2+
051I-a	Transitional AT2	Control	0	0	NA	ACE2+/TMPRSS2+
051I-a	Transitional AT2	COPD	0	0	NA	ACE2+/TMPRSS2+
051I-a	Transitional AT2	IPF	1	0	0	ACE2+/TMPRSS2+
051I-a	Transitional AT2	Other-ILD	0	0	NA	ACE2+/TMPRSS2+
051I-a	Vascular Endothelial Cells	Control	0	0	NA	ACE2+/TMPRSS2+
051I-a	Vascular Endothelial Cells	COPD	0	0	NA	ACE2+/TMPRSS2+
051I-a	Vascular Endothelial Cells	IPF	63	0	0	ACE2+/TMPRSS2+
051I-a	Vascular Endothelial Cells	Other-ILD	0	0	NA	ACE2+/TMPRSS2+
052CO-a	AT1	Control	0	0	NA	ACE2+/TMPRSS2+
052CO-a	AT1	COPD	85	0	0	ACE2+/TMPRSS2+
052CO-a	AT1	IPF	0	0	NA	ACE2+/TMPRSS2+
052CO-a	AT1	Other-ILD	0	0	NA	ACE2+/TMPRSS2+
052CO-a	AT2	Control	0	0	NA	ACE2+/TMPRSS2+
052CO-a	AT2	COPD	76	1	1.31579	ACE2+/TMPRSS2+
052CO-a	AT2	IPF	0	0	NA	ACE2+/TMPRSS2+
052CO-a	AT2	Other-ILD	0	0	NA	ACE2+/TMPRSS2+
052CO-a	Basal	Control	0	0	NA	ACE2+/TMPRSS2+
052CO-a	Basal	COPD	2	0	0	ACE2+/TMPRSS2+
052CO-a	Basal	IPF	0	0	NA	ACE2+/TMPRSS2+
052CO-a	Basal	Other-ILD	0	0	NA	ACE2+/TMPRSS2+
052CO-a	Ciliated Cells	Control	0	0	NA	ACE2+/TMPRSS2+
052CO-a	Ciliated Cells	COPD	9	0	0	ACE2+/TMPRSS2+
052CO-a	Ciliated Cells	IPF	0	0	NA	ACE2+/TMPRSS2+
052CO-a	Ciliated Cells	Other-ILD	0	0	NA	ACE2+/TMPRSS2+
052CO-a	KRT5-/KRT17+	Control	0	0	NA	ACE2+/TMPRSS2+
052CO-a	KRT5-/KRT17+	COPD	2	0	0	ACE2+/TMPRSS2+
052CO-a	KRT5-/KRT17+	IPF	0	0	NA	ACE2+/TMPRSS2+
052CO-a	KRT5-/KRT17+	Other-ILD	0	0	NA	ACE2+/TMPRSS2+
052CO-a	Macrophages	Control	0	0	NA	ACE2+/TMPRSS2+
052CO-a	Macrophages	COPD	687	0	0	ACE2+/TMPRSS2+
052CO-a	Macrophages	IPF	0	0	NA	ACE2+/TMPRSS2+
052CO-a	Macrophages	Other-ILD	0	0	NA	ACE2+/TMPRSS2+
052CO-a	MUC5AC+	Control	0	0	NA	ACE2+/TMPRSS2+
052CO-a	MUC5AC+	COPD	0	0	NA	ACE2+/TMPRSS2+
052CO-a	MUC5AC+	IPF	0	0	NA	ACE2+/TMPRSS2+
052CO-a	MUC5AC+	Other-ILD	0	0	NA	ACE2+/TMPRSS2+
052CO-a	MUC5B+	Control	0	0	NA	ACE2+/TMPRSS2+
052CO-a	MUC5B+	COPD	2	0	0	ACE2+/TMPRSS2+
052CO-a	MUC5B+	IPF	0	0	NA	ACE2+/TMPRSS2+
052CO-a	MUC5B+	Other-ILD	0	0	NA	ACE2+/TMPRSS2+
052CO-a	PNEC/Ionocytes	Control	0	0	NA	ACE2+/TMPRSS2+
052CO-a	PNEC/Ionocytes	COPD	0	0	NA	ACE2+/TMPRSS2+
052CO-a	PNEC/Ionocytes	IPF	0	0	NA	ACE2+/TMPRSS2+
052CO-a	PNEC/Ionocytes	Other-ILD	0	0	NA	ACE2+/TMPRSS2+
052CO-a	SCGB3A2+	Control	0	0	NA	ACE2+/TMPRSS2+
052CO-a	SCGB3A2+	COPD	1	0	0	ACE2+/TMPRSS2+
052CO-a	SCGB3A2+	IPF	0	0	NA	ACE2+/TMPRSS2+
052CO-a	SCGB3A2+	Other-ILD	0	0	NA	ACE2+/TMPRSS2+
052CO-a	SCGB3A2+/SCGB1A1+	Control	0	0	NA	ACE2+/TMPRSS2+
052CO-a	SCGB3A2+/SCGB1A1+	COPD	7	0	0	ACE2+/TMPRSS2+
052CO-a	SCGB3A2+/SCGB1A1+	IPF	0	0	NA	ACE2+/TMPRSS2+
052CO-a	SCGB3A2+/SCGB1A1+	Other-ILD	0	0	NA	ACE2+/TMPRSS2+
052CO-a	Smooth Muscle Cells	Control	0	0	NA	ACE2+/TMPRSS2+
052CO-a	Smooth Muscle Cells	COPD	11	0	0	ACE2+/TMPRSS2+
052CO-a	Smooth Muscle Cells	IPF	0	0	NA	ACE2+/TMPRSS2+
052CO-a	Smooth Muscle Cells	Other-ILD	0	0	NA	ACE2+/TMPRSS2+
052CO-a	Transitional AT2	Control	0	0	NA	ACE2+/TMPRSS2+
052CO-a	Transitional AT2	COPD	9	0	0	ACE2+/TMPRSS2+
052CO-a	Transitional AT2	IPF	0	0	NA	ACE2+/TMPRSS2+
052CO-a	Transitional AT2	Other-ILD	0	0	NA	ACE2+/TMPRSS2+
052CO-a	Vascular Endothelial Cells	Control	0	0	NA	ACE2+/TMPRSS2+
052CO-a	Vascular Endothelial Cells	COPD	135	0	0	ACE2+/TMPRSS2+
052CO-a	Vascular Endothelial Cells	IPF	0	0	NA	ACE2+/TMPRSS2+
052CO-a	Vascular Endothelial Cells	Other-ILD	0	0	NA	ACE2+/TMPRSS2+
084C	AT1	Control	1	0	0	ACE2+/TMPRSS2+
084C	AT1	COPD	0	0	NA	ACE2+/TMPRSS2+
084C	AT1	IPF	0	0	NA	ACE2+/TMPRSS2+
084C	AT1	Other-ILD	0	0	NA	ACE2+/TMPRSS2+
084C	AT2	Control	2	0	0	ACE2+/TMPRSS2+
084C	AT2	COPD	0	0	NA	ACE2+/TMPRSS2+
084C	AT2	IPF	0	0	NA	ACE2+/TMPRSS2+
084C	AT2	Other-ILD	0	0	NA	ACE2+/TMPRSS2+
084C	Basal	Control	0	0	NA	ACE2+/TMPRSS2+
084C	Basal	COPD	0	0	NA	ACE2+/TMPRSS2+
084C	Basal	IPF	0	0	NA	ACE2+/TMPRSS2+
084C	Basal	Other-ILD	0	0	NA	ACE2+/TMPRSS2+
084C	Ciliated Cells	Control	3	0	0	ACE2+/TMPRSS2+
084C	Ciliated Cells	COPD	0	0	NA	ACE2+/TMPRSS2+
084C	Ciliated Cells	IPF	0	0	NA	ACE2+/TMPRSS2+
084C	Ciliated Cells	Other-ILD	0	0	NA	ACE2+/TMPRSS2+
084C	KRT5-/KRT17+	Control	0	0	NA	ACE2+/TMPRSS2+
084C	KRT5-/KRT17+	COPD	0	0	NA	ACE2+/TMPRSS2+
084C	KRT5-/KRT17+	IPF	0	0	NA	ACE2+/TMPRSS2+
084C	KRT5-/KRT17+	Other-ILD	0	0	NA	ACE2+/TMPRSS2+
084C	Macrophages	Control	360	0	0	ACE2+/TMPRSS2+
084C	Macrophages	COPD	0	0	NA	ACE2+/TMPRSS2+
084C	Macrophages	IPF	0	0	NA	ACE2+/TMPRSS2+
084C	Macrophages	Other-ILD	0	0	NA	ACE2+/TMPRSS2+
084C	MUC5AC+	Control	0	0	NA	ACE2+/TMPRSS2+
084C	MUC5AC+	COPD	0	0	NA	ACE2+/TMPRSS2+
084C	MUC5AC+	IPF	0	0	NA	ACE2+/TMPRSS2+
084C	MUC5AC+	Other-ILD	0	0	NA	ACE2+/TMPRSS2+
084C	MUC5B+	Control	0	0	NA	ACE2+/TMPRSS2+
084C	MUC5B+	COPD	0	0	NA	ACE2+/TMPRSS2+
084C	MUC5B+	IPF	0	0	NA	ACE2+/TMPRSS2+
084C	MUC5B+	Other-ILD	0	0	NA	ACE2+/TMPRSS2+
084C	PNEC/Ionocytes	Control	0	0	NA	ACE2+/TMPRSS2+
084C	PNEC/Ionocytes	COPD	0	0	NA	ACE2+/TMPRSS2+
084C	PNEC/Ionocytes	IPF	0	0	NA	ACE2+/TMPRSS2+
084C	PNEC/Ionocytes	Other-ILD	0	0	NA	ACE2+/TMPRSS2+
084C	SCGB3A2+	Control	0	0	NA	ACE2+/TMPRSS2+
084C	SCGB3A2+	COPD	0	0	NA	ACE2+/TMPRSS2+
084C	SCGB3A2+	IPF	0	0	NA	ACE2+/TMPRSS2+
084C	SCGB3A2+	Other-ILD	0	0	NA	ACE2+/TMPRSS2+
084C	SCGB3A2+/SCGB1A1+	Control	2	0	0	ACE2+/TMPRSS2+
084C	SCGB3A2+/SCGB1A1+	COPD	0	0	NA	ACE2+/TMPRSS2+
084C	SCGB3A2+/SCGB1A1+	IPF	0	0	NA	ACE2+/TMPRSS2+
084C	SCGB3A2+/SCGB1A1+	Other-ILD	0	0	NA	ACE2+/TMPRSS2+
084C	Smooth Muscle Cells	Control	1	0	0	ACE2+/TMPRSS2+
084C	Smooth Muscle Cells	COPD	0	0	NA	ACE2+/TMPRSS2+
084C	Smooth Muscle Cells	IPF	0	0	NA	ACE2+/TMPRSS2+
084C	Smooth Muscle Cells	Other-ILD	0	0	NA	ACE2+/TMPRSS2+
084C	Transitional AT2	Control	0	0	NA	ACE2+/TMPRSS2+
084C	Transitional AT2	COPD	0	0	NA	ACE2+/TMPRSS2+
084C	Transitional AT2	IPF	0	0	NA	ACE2+/TMPRSS2+
084C	Transitional AT2	Other-ILD	0	0	NA	ACE2+/TMPRSS2+
084C	Vascular Endothelial Cells	Control	9	1	11.1111	ACE2+/TMPRSS2+
084C	Vascular Endothelial Cells	COPD	0	0	NA	ACE2+/TMPRSS2+
084C	Vascular Endothelial Cells	IPF	0	0	NA	ACE2+/TMPRSS2+
084C	Vascular Endothelial Cells	Other-ILD	0	0	NA	ACE2+/TMPRSS2+
133C-a	AT1	Control	55	0	0	ACE2+/TMPRSS2+
133C-a	AT1	COPD	0	0	NA	ACE2+/TMPRSS2+
133C-a	AT1	IPF	0	0	NA	ACE2+/TMPRSS2+
133C-a	AT1	Other-ILD	0	0	NA	ACE2+/TMPRSS2+
133C-a	AT2	Control	1679	14	0.83383	ACE2+/TMPRSS2+
133C-a	AT2	COPD	0	0	NA	ACE2+/TMPRSS2+
133C-a	AT2	IPF	0	0	NA	ACE2+/TMPRSS2+
133C-a	AT2	Other-ILD	0	0	NA	ACE2+/TMPRSS2+
133C-a	Basal	Control	5	0	0	ACE2+/TMPRSS2+
133C-a	Basal	COPD	0	0	NA	ACE2+/TMPRSS2+
133C-a	Basal	IPF	0	0	NA	ACE2+/TMPRSS2+
133C-a	Basal	Other-ILD	0	0	NA	ACE2+/TMPRSS2+
133C-a	Ciliated Cells	Control	23	0	0	ACE2+/TMPRSS2+
133C-a	Ciliated Cells	COPD	0	0	NA	ACE2+/TMPRSS2+
133C-a	Ciliated Cells	IPF	0	0	NA	ACE2+/TMPRSS2+
133C-a	Ciliated Cells	Other-ILD	0	0	NA	ACE2+/TMPRSS2+
133C-a	KRT5-/KRT17+	Control	0	0	NA	ACE2+/TMPRSS2+
133C-a	KRT5-/KRT17+	COPD	0	0	NA	ACE2+/TMPRSS2+
133C-a	KRT5-/KRT17+	IPF	0	0	NA	ACE2+/TMPRSS2+
133C-a	KRT5-/KRT17+	Other-ILD	0	0	NA	ACE2+/TMPRSS2+
133C-a	Macrophages	Control	5274	0	0	ACE2+/TMPRSS2+
133C-a	Macrophages	COPD	0	0	NA	ACE2+/TMPRSS2+
133C-a	Macrophages	IPF	0	0	NA	ACE2+/TMPRSS2+
133C-a	Macrophages	Other-ILD	0	0	NA	ACE2+/TMPRSS2+
133C-a	MUC5AC+	Control	1	0	0	ACE2+/TMPRSS2+
133C-a	MUC5AC+	COPD	0	0	NA	ACE2+/TMPRSS2+
133C-a	MUC5AC+	IPF	0	0	NA	ACE2+/TMPRSS2+
133C-a	MUC5AC+	Other-ILD	0	0	NA	ACE2+/TMPRSS2+
133C-a	MUC5B+	Control	6	0	0	ACE2+/TMPRSS2+
133C-a	MUC5B+	COPD	0	0	NA	ACE2+/TMPRSS2+
133C-a	MUC5B+	IPF	0	0	NA	ACE2+/TMPRSS2+
133C-a	MUC5B+	Other-ILD	0	0	NA	ACE2+/TMPRSS2+
133C-a	PNEC/Ionocytes	Control	1	0	0	ACE2+/TMPRSS2+
133C-a	PNEC/Ionocytes	COPD	0	0	NA	ACE2+/TMPRSS2+
133C-a	PNEC/Ionocytes	IPF	0	0	NA	ACE2+/TMPRSS2+
133C-a	PNEC/Ionocytes	Other-ILD	0	0	NA	ACE2+/TMPRSS2+
133C-a	SCGB3A2+	Control	19	1	5.26316	ACE2+/TMPRSS2+
133C-a	SCGB3A2+	COPD	0	0	NA	ACE2+/TMPRSS2+
133C-a	SCGB3A2+	IPF	0	0	NA	ACE2+/TMPRSS2+
133C-a	SCGB3A2+	Other-ILD	0	0	NA	ACE2+/TMPRSS2+
133C-a	SCGB3A2+/SCGB1A1+	Control	8	0	0	ACE2+/TMPRSS2+
133C-a	SCGB3A2+/SCGB1A1+	COPD	0	0	NA	ACE2+/TMPRSS2+
133C-a	SCGB3A2+/SCGB1A1+	IPF	0	0	NA	ACE2+/TMPRSS2+
133C-a	SCGB3A2+/SCGB1A1+	Other-ILD	0	0	NA	ACE2+/TMPRSS2+
133C-a	Smooth Muscle Cells	Control	1	0	0	ACE2+/TMPRSS2+
133C-a	Smooth Muscle Cells	COPD	0	0	NA	ACE2+/TMPRSS2+
133C-a	Smooth Muscle Cells	IPF	0	0	NA	ACE2+/TMPRSS2+
133C-a	Smooth Muscle Cells	Other-ILD	0	0	NA	ACE2+/TMPRSS2+
133C-a	Transitional AT2	Control	52	0	0	ACE2+/TMPRSS2+
133C-a	Transitional AT2	COPD	0	0	NA	ACE2+/TMPRSS2+
133C-a	Transitional AT2	IPF	0	0	NA	ACE2+/TMPRSS2+
133C-a	Transitional AT2	Other-ILD	0	0	NA	ACE2+/TMPRSS2+
133C-a	Vascular Endothelial Cells	Control	36	0	0	ACE2+/TMPRSS2+
133C-a	Vascular Endothelial Cells	COPD	0	0	NA	ACE2+/TMPRSS2+
133C-a	Vascular Endothelial Cells	IPF	0	0	NA	ACE2+/TMPRSS2+
133C-a	Vascular Endothelial Cells	Other-ILD	0	0	NA	ACE2+/TMPRSS2+
135I-a	AT1	Control	0	0	NA	ACE2+/TMPRSS2+
135I-a	AT1	COPD	0	0	NA	ACE2+/TMPRSS2+
135I-a	AT1	IPF	0	0	NA	ACE2+/TMPRSS2+
135I-a	AT1	Other-ILD	0	0	NA	ACE2+/TMPRSS2+
135I-a	AT2	Control	0	0	NA	ACE2+/TMPRSS2+
135I-a	AT2	COPD	0	0	NA	ACE2+/TMPRSS2+
135I-a	AT2	IPF	32	1	3.125	ACE2+/TMPRSS2+
135I-a	AT2	Other-ILD	0	0	NA	ACE2+/TMPRSS2+
135I-a	Basal	Control	0	0	NA	ACE2+/TMPRSS2+
135I-a	Basal	COPD	0	0	NA	ACE2+/TMPRSS2+
135I-a	Basal	IPF	14	2	14.2857	ACE2+/TMPRSS2+
135I-a	Basal	Other-ILD	0	0	NA	ACE2+/TMPRSS2+
135I-a	Ciliated Cells	Control	0	0	NA	ACE2+/TMPRSS2+
135I-a	Ciliated Cells	COPD	0	0	NA	ACE2+/TMPRSS2+
135I-a	Ciliated Cells	IPF	168	1	0.595238	ACE2+/TMPRSS2+
135I-a	Ciliated Cells	Other-ILD	0	0	NA	ACE2+/TMPRSS2+
135I-a	KRT5-/KRT17+	Control	0	0	NA	ACE2+/TMPRSS2+
135I-a	KRT5-/KRT17+	COPD	0	0	NA	ACE2+/TMPRSS2+
135I-a	KRT5-/KRT17+	IPF	22	0	0	ACE2+/TMPRSS2+
135I-a	KRT5-/KRT17+	Other-ILD	0	0	NA	ACE2+/TMPRSS2+
135I-a	Macrophages	Control	0	0	NA	ACE2+/TMPRSS2+
135I-a	Macrophages	COPD	0	0	NA	ACE2+/TMPRSS2+
135I-a	Macrophages	IPF	2021	1	0.0494805	ACE2+/TMPRSS2+
135I-a	Macrophages	Other-ILD	0	0	NA	ACE2+/TMPRSS2+
135I-a	MUC5AC+	Control	0	0	NA	ACE2+/TMPRSS2+
135I-a	MUC5AC+	COPD	0	0	NA	ACE2+/TMPRSS2+
135I-a	MUC5AC+	IPF	4	0	0	ACE2+/TMPRSS2+
135I-a	MUC5AC+	Other-ILD	0	0	NA	ACE2+/TMPRSS2+
135I-a	MUC5B+	Control	0	0	NA	ACE2+/TMPRSS2+
135I-a	MUC5B+	COPD	0	0	NA	ACE2+/TMPRSS2+
135I-a	MUC5B+	IPF	45	0	0	ACE2+/TMPRSS2+
135I-a	MUC5B+	Other-ILD	0	0	NA	ACE2+/TMPRSS2+
135I-a	PNEC/Ionocytes	Control	0	0	NA	ACE2+/TMPRSS2+
135I-a	PNEC/Ionocytes	COPD	0	0	NA	ACE2+/TMPRSS2+
135I-a	PNEC/Ionocytes	IPF	7	0	0	ACE2+/TMPRSS2+
135I-a	PNEC/Ionocytes	Other-ILD	0	0	NA	ACE2+/TMPRSS2+
135I-a	SCGB3A2+	Control	0	0	NA	ACE2+/TMPRSS2+
135I-a	SCGB3A2+	COPD	0	0	NA	ACE2+/TMPRSS2+
135I-a	SCGB3A2+	IPF	29	1	3.44828	ACE2+/TMPRSS2+
135I-a	SCGB3A2+	Other-ILD	0	0	NA	ACE2+/TMPRSS2+
135I-a	SCGB3A2+/SCGB1A1+	Control	0	0	NA	ACE2+/TMPRSS2+
135I-a	SCGB3A2+/SCGB1A1+	COPD	0	0	NA	ACE2+/TMPRSS2+
135I-a	SCGB3A2+/SCGB1A1+	IPF	35	1	2.85714	ACE2+/TMPRSS2+
135I-a	SCGB3A2+/SCGB1A1+	Other-ILD	0	0	NA	ACE2+/TMPRSS2+
135I-a	Smooth Muscle Cells	Control	0	0	NA	ACE2+/TMPRSS2+
135I-a	Smooth Muscle Cells	COPD	0	0	NA	ACE2+/TMPRSS2+
135I-a	Smooth Muscle Cells	IPF	0	0	NA	ACE2+/TMPRSS2+
135I-a	Smooth Muscle Cells	Other-ILD	0	0	NA	ACE2+/TMPRSS2+
135I-a	Transitional AT2	Control	0	0	NA	ACE2+/TMPRSS2+
135I-a	Transitional AT2	COPD	0	0	NA	ACE2+/TMPRSS2+
135I-a	Transitional AT2	IPF	3	0	0	ACE2+/TMPRSS2+
135I-a	Transitional AT2	Other-ILD	0	0	NA	ACE2+/TMPRSS2+
135I-a	Vascular Endothelial Cells	Control	0	0	NA	ACE2+/TMPRSS2+
135I-a	Vascular Endothelial Cells	COPD	0	0	NA	ACE2+/TMPRSS2+
135I-a	Vascular Endothelial Cells	IPF	11	0	0	ACE2+/TMPRSS2+
135I-a	Vascular Endothelial Cells	Other-ILD	0	0	NA	ACE2+/TMPRSS2+
135I-b	AT1	Control	0	0	NA	ACE2+/TMPRSS2+
135I-b	AT1	COPD	0	0	NA	ACE2+/TMPRSS2+
135I-b	AT1	IPF	0	0	NA	ACE2+/TMPRSS2+
135I-b	AT1	Other-ILD	0	0	NA	ACE2+/TMPRSS2+
135I-b	AT2	Control	0	0	NA	ACE2+/TMPRSS2+
135I-b	AT2	COPD	0	0	NA	ACE2+/TMPRSS2+
135I-b	AT2	IPF	25	0	0	ACE2+/TMPRSS2+
135I-b	AT2	Other-ILD	0	0	NA	ACE2+/TMPRSS2+
135I-b	Basal	Control	0	0	NA	ACE2+/TMPRSS2+
135I-b	Basal	COPD	0	0	NA	ACE2+/TMPRSS2+
135I-b	Basal	IPF	14	0	0	ACE2+/TMPRSS2+
135I-b	Basal	Other-ILD	0	0	NA	ACE2+/TMPRSS2+
135I-b	Ciliated Cells	Control	0	0	NA	ACE2+/TMPRSS2+
135I-b	Ciliated Cells	COPD	0	0	NA	ACE2+/TMPRSS2+
135I-b	Ciliated Cells	IPF	157	0	0	ACE2+/TMPRSS2+
135I-b	Ciliated Cells	Other-ILD	0	0	NA	ACE2+/TMPRSS2+
135I-b	KRT5-/KRT17+	Control	0	0	NA	ACE2+/TMPRSS2+
135I-b	KRT5-/KRT17+	COPD	0	0	NA	ACE2+/TMPRSS2+
135I-b	KRT5-/KRT17+	IPF	36	1	2.77778	ACE2+/TMPRSS2+
135I-b	KRT5-/KRT17+	Other-ILD	0	0	NA	ACE2+/TMPRSS2+
135I-b	Macrophages	Control	0	0	NA	ACE2+/TMPRSS2+
135I-b	Macrophages	COPD	0	0	NA	ACE2+/TMPRSS2+
135I-b	Macrophages	IPF	1907	0	0	ACE2+/TMPRSS2+
135I-b	Macrophages	Other-ILD	0	0	NA	ACE2+/TMPRSS2+
135I-b	MUC5AC+	Control	0	0	NA	ACE2+/TMPRSS2+
135I-b	MUC5AC+	COPD	0	0	NA	ACE2+/TMPRSS2+
135I-b	MUC5AC+	IPF	8	0	0	ACE2+/TMPRSS2+
135I-b	MUC5AC+	Other-ILD	0	0	NA	ACE2+/TMPRSS2+
135I-b	MUC5B+	Control	0	0	NA	ACE2+/TMPRSS2+
135I-b	MUC5B+	COPD	0	0	NA	ACE2+/TMPRSS2+
135I-b	MUC5B+	IPF	50	2	4	ACE2+/TMPRSS2+
135I-b	MUC5B+	Other-ILD	0	0	NA	ACE2+/TMPRSS2+
135I-b	PNEC/Ionocytes	Control	0	0	NA	ACE2+/TMPRSS2+
135I-b	PNEC/Ionocytes	COPD	0	0	NA	ACE2+/TMPRSS2+
135I-b	PNEC/Ionocytes	IPF	5	0	0	ACE2+/TMPRSS2+
135I-b	PNEC/Ionocytes	Other-ILD	0	0	NA	ACE2+/TMPRSS2+
135I-b	SCGB3A2+	Control	0	0	NA	ACE2+/TMPRSS2+
135I-b	SCGB3A2+	COPD	0	0	NA	ACE2+/TMPRSS2+
135I-b	SCGB3A2+	IPF	44	0	0	ACE2+/TMPRSS2+
135I-b	SCGB3A2+	Other-ILD	0	0	NA	ACE2+/TMPRSS2+
135I-b	SCGB3A2+/SCGB1A1+	Control	0	0	NA	ACE2+/TMPRSS2+
135I-b	SCGB3A2+/SCGB1A1+	COPD	0	0	NA	ACE2+/TMPRSS2+
135I-b	SCGB3A2+/SCGB1A1+	IPF	32	0	0	ACE2+/TMPRSS2+
135I-b	SCGB3A2+/SCGB1A1+	Other-ILD	0	0	NA	ACE2+/TMPRSS2+
135I-b	Smooth Muscle Cells	Control	0	0	NA	ACE2+/TMPRSS2+
135I-b	Smooth Muscle Cells	COPD	0	0	NA	ACE2+/TMPRSS2+
135I-b	Smooth Muscle Cells	IPF	0	0	NA	ACE2+/TMPRSS2+
135I-b	Smooth Muscle Cells	Other-ILD	0	0	NA	ACE2+/TMPRSS2+
135I-b	Transitional AT2	Control	0	0	NA	ACE2+/TMPRSS2+
135I-b	Transitional AT2	COPD	0	0	NA	ACE2+/TMPRSS2+
135I-b	Transitional AT2	IPF	2	0	0	ACE2+/TMPRSS2+
135I-b	Transitional AT2	Other-ILD	0	0	NA	ACE2+/TMPRSS2+
135I-b	Vascular Endothelial Cells	Control	0	0	NA	ACE2+/TMPRSS2+
135I-b	Vascular Endothelial Cells	COPD	0	0	NA	ACE2+/TMPRSS2+
135I-b	Vascular Endothelial Cells	IPF	10	0	0	ACE2+/TMPRSS2+
135I-b	Vascular Endothelial Cells	Other-ILD	0	0	NA	ACE2+/TMPRSS2+
137C-b	AT1	Control	12	0	0	ACE2+/TMPRSS2+
137C-b	AT1	COPD	0	0	NA	ACE2+/TMPRSS2+
137C-b	AT1	IPF	0	0	NA	ACE2+/TMPRSS2+
137C-b	AT1	Other-ILD	0	0	NA	ACE2+/TMPRSS2+
137C-b	AT2	Control	73	0	0	ACE2+/TMPRSS2+
137C-b	AT2	COPD	0	0	NA	ACE2+/TMPRSS2+
137C-b	AT2	IPF	0	0	NA	ACE2+/TMPRSS2+
137C-b	AT2	Other-ILD	0	0	NA	ACE2+/TMPRSS2+
137C-b	Basal	Control	4	0	0	ACE2+/TMPRSS2+
137C-b	Basal	COPD	0	0	NA	ACE2+/TMPRSS2+
137C-b	Basal	IPF	0	0	NA	ACE2+/TMPRSS2+
137C-b	Basal	Other-ILD	0	0	NA	ACE2+/TMPRSS2+
137C-b	Ciliated Cells	Control	60	1	1.66667	ACE2+/TMPRSS2+
137C-b	Ciliated Cells	COPD	0	0	NA	ACE2+/TMPRSS2+
137C-b	Ciliated Cells	IPF	0	0	NA	ACE2+/TMPRSS2+
137C-b	Ciliated Cells	Other-ILD	0	0	NA	ACE2+/TMPRSS2+
137C-b	KRT5-/KRT17+	Control	7	0	0	ACE2+/TMPRSS2+
137C-b	KRT5-/KRT17+	COPD	0	0	NA	ACE2+/TMPRSS2+
137C-b	KRT5-/KRT17+	IPF	0	0	NA	ACE2+/TMPRSS2+
137C-b	KRT5-/KRT17+	Other-ILD	0	0	NA	ACE2+/TMPRSS2+
137C-b	Macrophages	Control	1463	0	0	ACE2+/TMPRSS2+
137C-b	Macrophages	COPD	0	0	NA	ACE2+/TMPRSS2+
137C-b	Macrophages	IPF	0	0	NA	ACE2+/TMPRSS2+
137C-b	Macrophages	Other-ILD	0	0	NA	ACE2+/TMPRSS2+
137C-b	MUC5AC+	Control	0	0	NA	ACE2+/TMPRSS2+
137C-b	MUC5AC+	COPD	0	0	NA	ACE2+/TMPRSS2+
137C-b	MUC5AC+	IPF	0	0	NA	ACE2+/TMPRSS2+
137C-b	MUC5AC+	Other-ILD	0	0	NA	ACE2+/TMPRSS2+
137C-b	MUC5B+	Control	1	0	0	ACE2+/TMPRSS2+
137C-b	MUC5B+	COPD	0	0	NA	ACE2+/TMPRSS2+
137C-b	MUC5B+	IPF	0	0	NA	ACE2+/TMPRSS2+
137C-b	MUC5B+	Other-ILD	0	0	NA	ACE2+/TMPRSS2+
137C-b	PNEC/Ionocytes	Control	0	0	NA	ACE2+/TMPRSS2+
137C-b	PNEC/Ionocytes	COPD	0	0	NA	ACE2+/TMPRSS2+
137C-b	PNEC/Ionocytes	IPF	0	0	NA	ACE2+/TMPRSS2+
137C-b	PNEC/Ionocytes	Other-ILD	0	0	NA	ACE2+/TMPRSS2+
137C-b	SCGB3A2+	Control	7	0	0	ACE2+/TMPRSS2+
137C-b	SCGB3A2+	COPD	0	0	NA	ACE2+/TMPRSS2+
137C-b	SCGB3A2+	IPF	0	0	NA	ACE2+/TMPRSS2+
137C-b	SCGB3A2+	Other-ILD	0	0	NA	ACE2+/TMPRSS2+
137C-b	SCGB3A2+/SCGB1A1+	Control	11	0	0	ACE2+/TMPRSS2+
137C-b	SCGB3A2+/SCGB1A1+	COPD	0	0	NA	ACE2+/TMPRSS2+
137C-b	SCGB3A2+/SCGB1A1+	IPF	0	0	NA	ACE2+/TMPRSS2+
137C-b	SCGB3A2+/SCGB1A1+	Other-ILD	0	0	NA	ACE2+/TMPRSS2+
137C-b	Smooth Muscle Cells	Control	0	0	NA	ACE2+/TMPRSS2+
137C-b	Smooth Muscle Cells	COPD	0	0	NA	ACE2+/TMPRSS2+
137C-b	Smooth Muscle Cells	IPF	0	0	NA	ACE2+/TMPRSS2+
137C-b	Smooth Muscle Cells	Other-ILD	0	0	NA	ACE2+/TMPRSS2+
137C-b	Transitional AT2	Control	10	0	0	ACE2+/TMPRSS2+
137C-b	Transitional AT2	COPD	0	0	NA	ACE2+/TMPRSS2+
137C-b	Transitional AT2	IPF	0	0	NA	ACE2+/TMPRSS2+
137C-b	Transitional AT2	Other-ILD	0	0	NA	ACE2+/TMPRSS2+
137C-b	Vascular Endothelial Cells	Control	81	0	0	ACE2+/TMPRSS2+
137C-b	Vascular Endothelial Cells	COPD	0	0	NA	ACE2+/TMPRSS2+
137C-b	Vascular Endothelial Cells	IPF	0	0	NA	ACE2+/TMPRSS2+
137C-b	Vascular Endothelial Cells	Other-ILD	0	0	NA	ACE2+/TMPRSS2+
138I-a	AT1	Control	0	0	NA	ACE2+/TMPRSS2+
138I-a	AT1	COPD	0	0	NA	ACE2+/TMPRSS2+
138I-a	AT1	IPF	0	0	NA	ACE2+/TMPRSS2+
138I-a	AT1	Other-ILD	0	0	NA	ACE2+/TMPRSS2+
138I-a	AT2	Control	0	0	NA	ACE2+/TMPRSS2+
138I-a	AT2	COPD	0	0	NA	ACE2+/TMPRSS2+
138I-a	AT2	IPF	22	0	0	ACE2+/TMPRSS2+
138I-a	AT2	Other-ILD	0	0	NA	ACE2+/TMPRSS2+
138I-a	Basal	Control	0	0	NA	ACE2+/TMPRSS2+
138I-a	Basal	COPD	0	0	NA	ACE2+/TMPRSS2+
138I-a	Basal	IPF	24	0	0	ACE2+/TMPRSS2+
138I-a	Basal	Other-ILD	0	0	NA	ACE2+/TMPRSS2+
138I-a	Ciliated Cells	Control	0	0	NA	ACE2+/TMPRSS2+
138I-a	Ciliated Cells	COPD	0	0	NA	ACE2+/TMPRSS2+
138I-a	Ciliated Cells	IPF	74	1	1.35135	ACE2+/TMPRSS2+
138I-a	Ciliated Cells	Other-ILD	0	0	NA	ACE2+/TMPRSS2+
138I-a	KRT5-/KRT17+	Control	0	0	NA	ACE2+/TMPRSS2+
138I-a	KRT5-/KRT17+	COPD	0	0	NA	ACE2+/TMPRSS2+
138I-a	KRT5-/KRT17+	IPF	13	0	0	ACE2+/TMPRSS2+
138I-a	KRT5-/KRT17+	Other-ILD	0	0	NA	ACE2+/TMPRSS2+
138I-a	Macrophages	Control	0	0	NA	ACE2+/TMPRSS2+
138I-a	Macrophages	COPD	0	0	NA	ACE2+/TMPRSS2+
138I-a	Macrophages	IPF	1781	1	0.0561482	ACE2+/TMPRSS2+
138I-a	Macrophages	Other-ILD	0	0	NA	ACE2+/TMPRSS2+
138I-a	MUC5AC+	Control	0	0	NA	ACE2+/TMPRSS2+
138I-a	MUC5AC+	COPD	0	0	NA	ACE2+/TMPRSS2+
138I-a	MUC5AC+	IPF	6	0	0	ACE2+/TMPRSS2+
138I-a	MUC5AC+	Other-ILD	0	0	NA	ACE2+/TMPRSS2+
138I-a	MUC5B+	Control	0	0	NA	ACE2+/TMPRSS2+
138I-a	MUC5B+	COPD	0	0	NA	ACE2+/TMPRSS2+
138I-a	MUC5B+	IPF	37	0	0	ACE2+/TMPRSS2+
138I-a	MUC5B+	Other-ILD	0	0	NA	ACE2+/TMPRSS2+
138I-a	PNEC/Ionocytes	Control	0	0	NA	ACE2+/TMPRSS2+
138I-a	PNEC/Ionocytes	COPD	0	0	NA	ACE2+/TMPRSS2+
138I-a	PNEC/Ionocytes	IPF	2	0	0	ACE2+/TMPRSS2+
138I-a	PNEC/Ionocytes	Other-ILD	0	0	NA	ACE2+/TMPRSS2+
138I-a	SCGB3A2+	Control	0	0	NA	ACE2+/TMPRSS2+
138I-a	SCGB3A2+	COPD	0	0	NA	ACE2+/TMPRSS2+
138I-a	SCGB3A2+	IPF	11	0	0	ACE2+/TMPRSS2+
138I-a	SCGB3A2+	Other-ILD	0	0	NA	ACE2+/TMPRSS2+
138I-a	SCGB3A2+/SCGB1A1+	Control	0	0	NA	ACE2+/TMPRSS2+
138I-a	SCGB3A2+/SCGB1A1+	COPD	0	0	NA	ACE2+/TMPRSS2+
138I-a	SCGB3A2+/SCGB1A1+	IPF	23	0	0	ACE2+/TMPRSS2+
138I-a	SCGB3A2+/SCGB1A1+	Other-ILD	0	0	NA	ACE2+/TMPRSS2+
138I-a	Smooth Muscle Cells	Control	0	0	NA	ACE2+/TMPRSS2+
138I-a	Smooth Muscle Cells	COPD	0	0	NA	ACE2+/TMPRSS2+
138I-a	Smooth Muscle Cells	IPF	23	0	0	ACE2+/TMPRSS2+
138I-a	Smooth Muscle Cells	Other-ILD	0	0	NA	ACE2+/TMPRSS2+
138I-a	Transitional AT2	Control	0	0	NA	ACE2+/TMPRSS2+
138I-a	Transitional AT2	COPD	0	0	NA	ACE2+/TMPRSS2+
138I-a	Transitional AT2	IPF	4	0	0	ACE2+/TMPRSS2+
138I-a	Transitional AT2	Other-ILD	0	0	NA	ACE2+/TMPRSS2+
138I-a	Vascular Endothelial Cells	Control	0	0	NA	ACE2+/TMPRSS2+
138I-a	Vascular Endothelial Cells	COPD	0	0	NA	ACE2+/TMPRSS2+
138I-a	Vascular Endothelial Cells	IPF	169	0	0	ACE2+/TMPRSS2+
138I-a	Vascular Endothelial Cells	Other-ILD	0	0	NA	ACE2+/TMPRSS2+
145I-a	AT1	Control	0	0	NA	ACE2+/TMPRSS2+
145I-a	AT1	COPD	0	0	NA	ACE2+/TMPRSS2+
145I-a	AT1	IPF	5	0	0	ACE2+/TMPRSS2+
145I-a	AT1	Other-ILD	0	0	NA	ACE2+/TMPRSS2+
145I-a	AT2	Control	0	0	NA	ACE2+/TMPRSS2+
145I-a	AT2	COPD	0	0	NA	ACE2+/TMPRSS2+
145I-a	AT2	IPF	21	0	0	ACE2+/TMPRSS2+
145I-a	AT2	Other-ILD	0	0	NA	ACE2+/TMPRSS2+
145I-a	Basal	Control	0	0	NA	ACE2+/TMPRSS2+
145I-a	Basal	COPD	0	0	NA	ACE2+/TMPRSS2+
145I-a	Basal	IPF	4	0	0	ACE2+/TMPRSS2+
145I-a	Basal	Other-ILD	0	0	NA	ACE2+/TMPRSS2+
145I-a	Ciliated Cells	Control	0	0	NA	ACE2+/TMPRSS2+
145I-a	Ciliated Cells	COPD	0	0	NA	ACE2+/TMPRSS2+
145I-a	Ciliated Cells	IPF	224	0	0	ACE2+/TMPRSS2+
145I-a	Ciliated Cells	Other-ILD	0	0	NA	ACE2+/TMPRSS2+
145I-a	KRT5-/KRT17+	Control	0	0	NA	ACE2+/TMPRSS2+
145I-a	KRT5-/KRT17+	COPD	0	0	NA	ACE2+/TMPRSS2+
145I-a	KRT5-/KRT17+	IPF	4	0	0	ACE2+/TMPRSS2+
145I-a	KRT5-/KRT17+	Other-ILD	0	0	NA	ACE2+/TMPRSS2+
145I-a	Macrophages	Control	0	0	NA	ACE2+/TMPRSS2+
145I-a	Macrophages	COPD	0	0	NA	ACE2+/TMPRSS2+
145I-a	Macrophages	IPF	2606	0	0	ACE2+/TMPRSS2+
145I-a	Macrophages	Other-ILD	0	0	NA	ACE2+/TMPRSS2+
145I-a	MUC5AC+	Control	0	0	NA	ACE2+/TMPRSS2+
145I-a	MUC5AC+	COPD	0	0	NA	ACE2+/TMPRSS2+
145I-a	MUC5AC+	IPF	0	0	NA	ACE2+/TMPRSS2+
145I-a	MUC5AC+	Other-ILD	0	0	NA	ACE2+/TMPRSS2+
145I-a	MUC5B+	Control	0	0	NA	ACE2+/TMPRSS2+
145I-a	MUC5B+	COPD	0	0	NA	ACE2+/TMPRSS2+
145I-a	MUC5B+	IPF	4	0	0	ACE2+/TMPRSS2+
145I-a	MUC5B+	Other-ILD	0	0	NA	ACE2+/TMPRSS2+
145I-a	PNEC/Ionocytes	Control	0	0	NA	ACE2+/TMPRSS2+
145I-a	PNEC/Ionocytes	COPD	0	0	NA	ACE2+/TMPRSS2+
145I-a	PNEC/Ionocytes	IPF	6	0	0	ACE2+/TMPRSS2+
145I-a	PNEC/Ionocytes	Other-ILD	0	0	NA	ACE2+/TMPRSS2+
145I-a	SCGB3A2+	Control	0	0	NA	ACE2+/TMPRSS2+
145I-a	SCGB3A2+	COPD	0	0	NA	ACE2+/TMPRSS2+
145I-a	SCGB3A2+	IPF	23	0	0	ACE2+/TMPRSS2+
145I-a	SCGB3A2+	Other-ILD	0	0	NA	ACE2+/TMPRSS2+
145I-a	SCGB3A2+/SCGB1A1+	Control	0	0	NA	ACE2+/TMPRSS2+
145I-a	SCGB3A2+/SCGB1A1+	COPD	0	0	NA	ACE2+/TMPRSS2+
145I-a	SCGB3A2+/SCGB1A1+	IPF	15	1	6.66667	ACE2+/TMPRSS2+
145I-a	SCGB3A2+/SCGB1A1+	Other-ILD	0	0	NA	ACE2+/TMPRSS2+
145I-a	Smooth Muscle Cells	Control	0	0	NA	ACE2+/TMPRSS2+
145I-a	Smooth Muscle Cells	COPD	0	0	NA	ACE2+/TMPRSS2+
145I-a	Smooth Muscle Cells	IPF	1	0	0	ACE2+/TMPRSS2+
145I-a	Smooth Muscle Cells	Other-ILD	0	0	NA	ACE2+/TMPRSS2+
145I-a	Transitional AT2	Control	0	0	NA	ACE2+/TMPRSS2+
145I-a	Transitional AT2	COPD	0	0	NA	ACE2+/TMPRSS2+
145I-a	Transitional AT2	IPF	6	0	0	ACE2+/TMPRSS2+
145I-a	Transitional AT2	Other-ILD	0	0	NA	ACE2+/TMPRSS2+
145I-a	Vascular Endothelial Cells	Control	0	0	NA	ACE2+/TMPRSS2+
145I-a	Vascular Endothelial Cells	COPD	0	0	NA	ACE2+/TMPRSS2+
145I-a	Vascular Endothelial Cells	IPF	8	0	0	ACE2+/TMPRSS2+
145I-a	Vascular Endothelial Cells	Other-ILD	0	0	NA	ACE2+/TMPRSS2+
157I-a	AT1	Control	0	0	NA	ACE2+/TMPRSS2+
157I-a	AT1	COPD	0	0	NA	ACE2+/TMPRSS2+
157I-a	AT1	IPF	1	0	0	ACE2+/TMPRSS2+
157I-a	AT1	Other-ILD	0	0	NA	ACE2+/TMPRSS2+
157I-a	AT2	Control	0	0	NA	ACE2+/TMPRSS2+
157I-a	AT2	COPD	0	0	NA	ACE2+/TMPRSS2+
157I-a	AT2	IPF	47	0	0	ACE2+/TMPRSS2+
157I-a	AT2	Other-ILD	0	0	NA	ACE2+/TMPRSS2+
157I-a	Basal	Control	0	0	NA	ACE2+/TMPRSS2+
157I-a	Basal	COPD	0	0	NA	ACE2+/TMPRSS2+
157I-a	Basal	IPF	14	0	0	ACE2+/TMPRSS2+
157I-a	Basal	Other-ILD	0	0	NA	ACE2+/TMPRSS2+
157I-a	Ciliated Cells	Control	0	0	NA	ACE2+/TMPRSS2+
157I-a	Ciliated Cells	COPD	0	0	NA	ACE2+/TMPRSS2+
157I-a	Ciliated Cells	IPF	175	1	0.571429	ACE2+/TMPRSS2+
157I-a	Ciliated Cells	Other-ILD	0	0	NA	ACE2+/TMPRSS2+
157I-a	KRT5-/KRT17+	Control	0	0	NA	ACE2+/TMPRSS2+
157I-a	KRT5-/KRT17+	COPD	0	0	NA	ACE2+/TMPRSS2+
157I-a	KRT5-/KRT17+	IPF	4	0	0	ACE2+/TMPRSS2+
157I-a	KRT5-/KRT17+	Other-ILD	0	0	NA	ACE2+/TMPRSS2+
157I-a	Macrophages	Control	0	0	NA	ACE2+/TMPRSS2+
157I-a	Macrophages	COPD	0	0	NA	ACE2+/TMPRSS2+
157I-a	Macrophages	IPF	1734	0	0	ACE2+/TMPRSS2+
157I-a	Macrophages	Other-ILD	0	0	NA	ACE2+/TMPRSS2+
157I-a	MUC5AC+	Control	0	0	NA	ACE2+/TMPRSS2+
157I-a	MUC5AC+	COPD	0	0	NA	ACE2+/TMPRSS2+
157I-a	MUC5AC+	IPF	0	0	NA	ACE2+/TMPRSS2+
157I-a	MUC5AC+	Other-ILD	0	0	NA	ACE2+/TMPRSS2+
157I-a	MUC5B+	Control	0	0	NA	ACE2+/TMPRSS2+
157I-a	MUC5B+	COPD	0	0	NA	ACE2+/TMPRSS2+
157I-a	MUC5B+	IPF	60	0	0	ACE2+/TMPRSS2+
157I-a	MUC5B+	Other-ILD	0	0	NA	ACE2+/TMPRSS2+
157I-a	PNEC/Ionocytes	Control	0	0	NA	ACE2+/TMPRSS2+
157I-a	PNEC/Ionocytes	COPD	0	0	NA	ACE2+/TMPRSS2+
157I-a	PNEC/Ionocytes	IPF	5	0	0	ACE2+/TMPRSS2+
157I-a	PNEC/Ionocytes	Other-ILD	0	0	NA	ACE2+/TMPRSS2+
157I-a	SCGB3A2+	Control	0	0	NA	ACE2+/TMPRSS2+
157I-a	SCGB3A2+	COPD	0	0	NA	ACE2+/TMPRSS2+
157I-a	SCGB3A2+	IPF	54	0	0	ACE2+/TMPRSS2+
157I-a	SCGB3A2+	Other-ILD	0	0	NA	ACE2+/TMPRSS2+
157I-a	SCGB3A2+/SCGB1A1+	Control	0	0	NA	ACE2+/TMPRSS2+
157I-a	SCGB3A2+/SCGB1A1+	COPD	0	0	NA	ACE2+/TMPRSS2+
157I-a	SCGB3A2+/SCGB1A1+	IPF	22	0	0	ACE2+/TMPRSS2+
157I-a	SCGB3A2+/SCGB1A1+	Other-ILD	0	0	NA	ACE2+/TMPRSS2+
157I-a	Smooth Muscle Cells	Control	0	0	NA	ACE2+/TMPRSS2+
157I-a	Smooth Muscle Cells	COPD	0	0	NA	ACE2+/TMPRSS2+
157I-a	Smooth Muscle Cells	IPF	1	0	0	ACE2+/TMPRSS2+
157I-a	Smooth Muscle Cells	Other-ILD	0	0	NA	ACE2+/TMPRSS2+
157I-a	Transitional AT2	Control	0	0	NA	ACE2+/TMPRSS2+
157I-a	Transitional AT2	COPD	0	0	NA	ACE2+/TMPRSS2+
157I-a	Transitional AT2	IPF	2	0	0	ACE2+/TMPRSS2+
157I-a	Transitional AT2	Other-ILD	0	0	NA	ACE2+/TMPRSS2+
157I-a	Vascular Endothelial Cells	Control	0	0	NA	ACE2+/TMPRSS2+
157I-a	Vascular Endothelial Cells	COPD	0	0	NA	ACE2+/TMPRSS2+
157I-a	Vascular Endothelial Cells	IPF	30	0	0	ACE2+/TMPRSS2+
157I-a	Vascular Endothelial Cells	Other-ILD	0	0	NA	ACE2+/TMPRSS2+
157I-b	AT1	Control	0	0	NA	ACE2+/TMPRSS2+
157I-b	AT1	COPD	0	0	NA	ACE2+/TMPRSS2+
157I-b	AT1	IPF	1	0	0	ACE2+/TMPRSS2+
157I-b	AT1	Other-ILD	0	0	NA	ACE2+/TMPRSS2+
157I-b	AT2	Control	0	0	NA	ACE2+/TMPRSS2+
157I-b	AT2	COPD	0	0	NA	ACE2+/TMPRSS2+
157I-b	AT2	IPF	67	2	2.98507	ACE2+/TMPRSS2+
157I-b	AT2	Other-ILD	0	0	NA	ACE2+/TMPRSS2+
157I-b	Basal	Control	0	0	NA	ACE2+/TMPRSS2+
157I-b	Basal	COPD	0	0	NA	ACE2+/TMPRSS2+
157I-b	Basal	IPF	14	0	0	ACE2+/TMPRSS2+
157I-b	Basal	Other-ILD	0	0	NA	ACE2+/TMPRSS2+
157I-b	Ciliated Cells	Control	0	0	NA	ACE2+/TMPRSS2+
157I-b	Ciliated Cells	COPD	0	0	NA	ACE2+/TMPRSS2+
157I-b	Ciliated Cells	IPF	175	0	0	ACE2+/TMPRSS2+
157I-b	Ciliated Cells	Other-ILD	0	0	NA	ACE2+/TMPRSS2+
157I-b	KRT5-/KRT17+	Control	0	0	NA	ACE2+/TMPRSS2+
157I-b	KRT5-/KRT17+	COPD	0	0	NA	ACE2+/TMPRSS2+
157I-b	KRT5-/KRT17+	IPF	11	0	0	ACE2+/TMPRSS2+
157I-b	KRT5-/KRT17+	Other-ILD	0	0	NA	ACE2+/TMPRSS2+
157I-b	Macrophages	Control	0	0	NA	ACE2+/TMPRSS2+
157I-b	Macrophages	COPD	0	0	NA	ACE2+/TMPRSS2+
157I-b	Macrophages	IPF	1866	0	0	ACE2+/TMPRSS2+
157I-b	Macrophages	Other-ILD	0	0	NA	ACE2+/TMPRSS2+
157I-b	MUC5AC+	Control	0	0	NA	ACE2+/TMPRSS2+
157I-b	MUC5AC+	COPD	0	0	NA	ACE2+/TMPRSS2+
157I-b	MUC5AC+	IPF	0	0	NA	ACE2+/TMPRSS2+
157I-b	MUC5AC+	Other-ILD	0	0	NA	ACE2+/TMPRSS2+
157I-b	MUC5B+	Control	0	0	NA	ACE2+/TMPRSS2+
157I-b	MUC5B+	COPD	0	0	NA	ACE2+/TMPRSS2+
157I-b	MUC5B+	IPF	45	0	0	ACE2+/TMPRSS2+
157I-b	MUC5B+	Other-ILD	0	0	NA	ACE2+/TMPRSS2+
157I-b	PNEC/Ionocytes	Control	0	0	NA	ACE2+/TMPRSS2+
157I-b	PNEC/Ionocytes	COPD	0	0	NA	ACE2+/TMPRSS2+
157I-b	PNEC/Ionocytes	IPF	9	0	0	ACE2+/TMPRSS2+
157I-b	PNEC/Ionocytes	Other-ILD	0	0	NA	ACE2+/TMPRSS2+
157I-b	SCGB3A2+	Control	0	0	NA	ACE2+/TMPRSS2+
157I-b	SCGB3A2+	COPD	0	0	NA	ACE2+/TMPRSS2+
157I-b	SCGB3A2+	IPF	40	1	2.5	ACE2+/TMPRSS2+
157I-b	SCGB3A2+	Other-ILD	0	0	NA	ACE2+/TMPRSS2+
157I-b	SCGB3A2+/SCGB1A1+	Control	0	0	NA	ACE2+/TMPRSS2+
157I-b	SCGB3A2+/SCGB1A1+	COPD	0	0	NA	ACE2+/TMPRSS2+
157I-b	SCGB3A2+/SCGB1A1+	IPF	28	0	0	ACE2+/TMPRSS2+
157I-b	SCGB3A2+/SCGB1A1+	Other-ILD	0	0	NA	ACE2+/TMPRSS2+
157I-b	Smooth Muscle Cells	Control	0	0	NA	ACE2+/TMPRSS2+
157I-b	Smooth Muscle Cells	COPD	0	0	NA	ACE2+/TMPRSS2+
157I-b	Smooth Muscle Cells	IPF	2	0	0	ACE2+/TMPRSS2+
157I-b	Smooth Muscle Cells	Other-ILD	0	0	NA	ACE2+/TMPRSS2+
157I-b	Transitional AT2	Control	0	0	NA	ACE2+/TMPRSS2+
157I-b	Transitional AT2	COPD	0	0	NA	ACE2+/TMPRSS2+
157I-b	Transitional AT2	IPF	1	0	0	ACE2+/TMPRSS2+
157I-b	Transitional AT2	Other-ILD	0	0	NA	ACE2+/TMPRSS2+
157I-b	Vascular Endothelial Cells	Control	0	0	NA	ACE2+/TMPRSS2+
157I-b	Vascular Endothelial Cells	COPD	0	0	NA	ACE2+/TMPRSS2+
157I-b	Vascular Endothelial Cells	IPF	31	0	0	ACE2+/TMPRSS2+
157I-b	Vascular Endothelial Cells	Other-ILD	0	0	NA	ACE2+/TMPRSS2+
158I-b	AT1	Control	0	0	NA	ACE2+/TMPRSS2+
158I-b	AT1	COPD	0	0	NA	ACE2+/TMPRSS2+
158I-b	AT1	IPF	3	0	0	ACE2+/TMPRSS2+
158I-b	AT1	Other-ILD	0	0	NA	ACE2+/TMPRSS2+
158I-b	AT2	Control	0	0	NA	ACE2+/TMPRSS2+
158I-b	AT2	COPD	0	0	NA	ACE2+/TMPRSS2+
158I-b	AT2	IPF	154	0	0	ACE2+/TMPRSS2+
158I-b	AT2	Other-ILD	0	0	NA	ACE2+/TMPRSS2+
158I-b	Basal	Control	0	0	NA	ACE2+/TMPRSS2+
158I-b	Basal	COPD	0	0	NA	ACE2+/TMPRSS2+
158I-b	Basal	IPF	33	0	0	ACE2+/TMPRSS2+
158I-b	Basal	Other-ILD	0	0	NA	ACE2+/TMPRSS2+
158I-b	Ciliated Cells	Control	0	0	NA	ACE2+/TMPRSS2+
158I-b	Ciliated Cells	COPD	0	0	NA	ACE2+/TMPRSS2+
158I-b	Ciliated Cells	IPF	234	1	0.42735	ACE2+/TMPRSS2+
158I-b	Ciliated Cells	Other-ILD	0	0	NA	ACE2+/TMPRSS2+
158I-b	KRT5-/KRT17+	Control	0	0	NA	ACE2+/TMPRSS2+
158I-b	KRT5-/KRT17+	COPD	0	0	NA	ACE2+/TMPRSS2+
158I-b	KRT5-/KRT17+	IPF	6	0	0	ACE2+/TMPRSS2+
158I-b	KRT5-/KRT17+	Other-ILD	0	0	NA	ACE2+/TMPRSS2+
158I-b	Macrophages	Control	0	0	NA	ACE2+/TMPRSS2+
158I-b	Macrophages	COPD	0	0	NA	ACE2+/TMPRSS2+
158I-b	Macrophages	IPF	3710	0	0	ACE2+/TMPRSS2+
158I-b	Macrophages	Other-ILD	0	0	NA	ACE2+/TMPRSS2+
158I-b	MUC5AC+	Control	0	0	NA	ACE2+/TMPRSS2+
158I-b	MUC5AC+	COPD	0	0	NA	ACE2+/TMPRSS2+
158I-b	MUC5AC+	IPF	6	0	0	ACE2+/TMPRSS2+
158I-b	MUC5AC+	Other-ILD	0	0	NA	ACE2+/TMPRSS2+
158I-b	MUC5B+	Control	0	0	NA	ACE2+/TMPRSS2+
158I-b	MUC5B+	COPD	0	0	NA	ACE2+/TMPRSS2+
158I-b	MUC5B+	IPF	7	0	0	ACE2+/TMPRSS2+
158I-b	MUC5B+	Other-ILD	0	0	NA	ACE2+/TMPRSS2+
158I-b	PNEC/Ionocytes	Control	0	0	NA	ACE2+/TMPRSS2+
158I-b	PNEC/Ionocytes	COPD	0	0	NA	ACE2+/TMPRSS2+
158I-b	PNEC/Ionocytes	IPF	8	0	0	ACE2+/TMPRSS2+
158I-b	PNEC/Ionocytes	Other-ILD	0	0	NA	ACE2+/TMPRSS2+
158I-b	SCGB3A2+	Control	0	0	NA	ACE2+/TMPRSS2+
158I-b	SCGB3A2+	COPD	0	0	NA	ACE2+/TMPRSS2+
158I-b	SCGB3A2+	IPF	34	0	0	ACE2+/TMPRSS2+
158I-b	SCGB3A2+	Other-ILD	0	0	NA	ACE2+/TMPRSS2+
158I-b	SCGB3A2+/SCGB1A1+	Control	0	0	NA	ACE2+/TMPRSS2+
158I-b	SCGB3A2+/SCGB1A1+	COPD	0	0	NA	ACE2+/TMPRSS2+
158I-b	SCGB3A2+/SCGB1A1+	IPF	34	0	0	ACE2+/TMPRSS2+
158I-b	SCGB3A2+/SCGB1A1+	Other-ILD	0	0	NA	ACE2+/TMPRSS2+
158I-b	Smooth Muscle Cells	Control	0	0	NA	ACE2+/TMPRSS2+
158I-b	Smooth Muscle Cells	COPD	0	0	NA	ACE2+/TMPRSS2+
158I-b	Smooth Muscle Cells	IPF	12	0	0	ACE2+/TMPRSS2+
158I-b	Smooth Muscle Cells	Other-ILD	0	0	NA	ACE2+/TMPRSS2+
158I-b	Transitional AT2	Control	0	0	NA	ACE2+/TMPRSS2+
158I-b	Transitional AT2	COPD	0	0	NA	ACE2+/TMPRSS2+
158I-b	Transitional AT2	IPF	8	0	0	ACE2+/TMPRSS2+
158I-b	Transitional AT2	Other-ILD	0	0	NA	ACE2+/TMPRSS2+
158I-b	Vascular Endothelial Cells	Control	0	0	NA	ACE2+/TMPRSS2+
158I-b	Vascular Endothelial Cells	COPD	0	0	NA	ACE2+/TMPRSS2+
158I-b	Vascular Endothelial Cells	IPF	67	0	0	ACE2+/TMPRSS2+
158I-b	Vascular Endothelial Cells	Other-ILD	0	0	NA	ACE2+/TMPRSS2+
166I-a	AT1	Control	0	0	NA	ACE2+/TMPRSS2+
166I-a	AT1	COPD	0	0	NA	ACE2+/TMPRSS2+
166I-a	AT1	IPF	10	0	0	ACE2+/TMPRSS2+
166I-a	AT1	Other-ILD	0	0	NA	ACE2+/TMPRSS2+
166I-a	AT2	Control	0	0	NA	ACE2+/TMPRSS2+
166I-a	AT2	COPD	0	0	NA	ACE2+/TMPRSS2+
166I-a	AT2	IPF	71	1	1.40845	ACE2+/TMPRSS2+
166I-a	AT2	Other-ILD	0	0	NA	ACE2+/TMPRSS2+
166I-a	Basal	Control	0	0	NA	ACE2+/TMPRSS2+
166I-a	Basal	COPD	0	0	NA	ACE2+/TMPRSS2+
166I-a	Basal	IPF	9	0	0	ACE2+/TMPRSS2+
166I-a	Basal	Other-ILD	0	0	NA	ACE2+/TMPRSS2+
166I-a	Ciliated Cells	Control	0	0	NA	ACE2+/TMPRSS2+
166I-a	Ciliated Cells	COPD	0	0	NA	ACE2+/TMPRSS2+
166I-a	Ciliated Cells	IPF	182	0	0	ACE2+/TMPRSS2+
166I-a	Ciliated Cells	Other-ILD	0	0	NA	ACE2+/TMPRSS2+
166I-a	KRT5-/KRT17+	Control	0	0	NA	ACE2+/TMPRSS2+
166I-a	KRT5-/KRT17+	COPD	0	0	NA	ACE2+/TMPRSS2+
166I-a	KRT5-/KRT17+	IPF	14	0	0	ACE2+/TMPRSS2+
166I-a	KRT5-/KRT17+	Other-ILD	0	0	NA	ACE2+/TMPRSS2+
166I-a	Macrophages	Control	0	0	NA	ACE2+/TMPRSS2+
166I-a	Macrophages	COPD	0	0	NA	ACE2+/TMPRSS2+
166I-a	Macrophages	IPF	3674	1	0.0272183	ACE2+/TMPRSS2+
166I-a	Macrophages	Other-ILD	0	0	NA	ACE2+/TMPRSS2+
166I-a	MUC5AC+	Control	0	0	NA	ACE2+/TMPRSS2+
166I-a	MUC5AC+	COPD	0	0	NA	ACE2+/TMPRSS2+
166I-a	MUC5AC+	IPF	0	0	NA	ACE2+/TMPRSS2+
166I-a	MUC5AC+	Other-ILD	0	0	NA	ACE2+/TMPRSS2+
166I-a	MUC5B+	Control	0	0	NA	ACE2+/TMPRSS2+
166I-a	MUC5B+	COPD	0	0	NA	ACE2+/TMPRSS2+
166I-a	MUC5B+	IPF	15	0	0	ACE2+/TMPRSS2+
166I-a	MUC5B+	Other-ILD	0	0	NA	ACE2+/TMPRSS2+
166I-a	PNEC/Ionocytes	Control	0	0	NA	ACE2+/TMPRSS2+
166I-a	PNEC/Ionocytes	COPD	0	0	NA	ACE2+/TMPRSS2+
166I-a	PNEC/Ionocytes	IPF	3	0	0	ACE2+/TMPRSS2+
166I-a	PNEC/Ionocytes	Other-ILD	0	0	NA	ACE2+/TMPRSS2+
166I-a	SCGB3A2+	Control	0	0	NA	ACE2+/TMPRSS2+
166I-a	SCGB3A2+	COPD	0	0	NA	ACE2+/TMPRSS2+
166I-a	SCGB3A2+	IPF	9	0	0	ACE2+/TMPRSS2+
166I-a	SCGB3A2+	Other-ILD	0	0	NA	ACE2+/TMPRSS2+
166I-a	SCGB3A2+/SCGB1A1+	Control	0	0	NA	ACE2+/TMPRSS2+
166I-a	SCGB3A2+/SCGB1A1+	COPD	0	0	NA	ACE2+/TMPRSS2+
166I-a	SCGB3A2+/SCGB1A1+	IPF	7	0	0	ACE2+/TMPRSS2+
166I-a	SCGB3A2+/SCGB1A1+	Other-ILD	0	0	NA	ACE2+/TMPRSS2+
166I-a	Smooth Muscle Cells	Control	0	0	NA	ACE2+/TMPRSS2+
166I-a	Smooth Muscle Cells	COPD	0	0	NA	ACE2+/TMPRSS2+
166I-a	Smooth Muscle Cells	IPF	2	0	0	ACE2+/TMPRSS2+
166I-a	Smooth Muscle Cells	Other-ILD	0	0	NA	ACE2+/TMPRSS2+
166I-a	Transitional AT2	Control	0	0	NA	ACE2+/TMPRSS2+
166I-a	Transitional AT2	COPD	0	0	NA	ACE2+/TMPRSS2+
166I-a	Transitional AT2	IPF	10	0	0	ACE2+/TMPRSS2+
166I-a	Transitional AT2	Other-ILD	0	0	NA	ACE2+/TMPRSS2+
166I-a	Vascular Endothelial Cells	Control	0	0	NA	ACE2+/TMPRSS2+
166I-a	Vascular Endothelial Cells	COPD	0	0	NA	ACE2+/TMPRSS2+
166I-a	Vascular Endothelial Cells	IPF	108	0	0	ACE2+/TMPRSS2+
166I-a	Vascular Endothelial Cells	Other-ILD	0	0	NA	ACE2+/TMPRSS2+
174I-a	AT1	Control	0	0	NA	ACE2+/TMPRSS2+
174I-a	AT1	COPD	0	0	NA	ACE2+/TMPRSS2+
174I-a	AT1	IPF	0	0	NA	ACE2+/TMPRSS2+
174I-a	AT1	Other-ILD	0	0	NA	ACE2+/TMPRSS2+
174I-a	AT2	Control	0	0	NA	ACE2+/TMPRSS2+
174I-a	AT2	COPD	0	0	NA	ACE2+/TMPRSS2+
174I-a	AT2	IPF	43	0	0	ACE2+/TMPRSS2+
174I-a	AT2	Other-ILD	0	0	NA	ACE2+/TMPRSS2+
174I-a	Basal	Control	0	0	NA	ACE2+/TMPRSS2+
174I-a	Basal	COPD	0	0	NA	ACE2+/TMPRSS2+
174I-a	Basal	IPF	30	0	0	ACE2+/TMPRSS2+
174I-a	Basal	Other-ILD	0	0	NA	ACE2+/TMPRSS2+
174I-a	Ciliated Cells	Control	0	0	NA	ACE2+/TMPRSS2+
174I-a	Ciliated Cells	COPD	0	0	NA	ACE2+/TMPRSS2+
174I-a	Ciliated Cells	IPF	201	1	0.497512	ACE2+/TMPRSS2+
174I-a	Ciliated Cells	Other-ILD	0	0	NA	ACE2+/TMPRSS2+
174I-a	KRT5-/KRT17+	Control	0	0	NA	ACE2+/TMPRSS2+
174I-a	KRT5-/KRT17+	COPD	0	0	NA	ACE2+/TMPRSS2+
174I-a	KRT5-/KRT17+	IPF	37	0	0	ACE2+/TMPRSS2+
174I-a	KRT5-/KRT17+	Other-ILD	0	0	NA	ACE2+/TMPRSS2+
174I-a	Macrophages	Control	0	0	NA	ACE2+/TMPRSS2+
174I-a	Macrophages	COPD	0	0	NA	ACE2+/TMPRSS2+
174I-a	Macrophages	IPF	3070	0	0	ACE2+/TMPRSS2+
174I-a	Macrophages	Other-ILD	0	0	NA	ACE2+/TMPRSS2+
174I-a	MUC5AC+	Control	0	0	NA	ACE2+/TMPRSS2+
174I-a	MUC5AC+	COPD	0	0	NA	ACE2+/TMPRSS2+
174I-a	MUC5AC+	IPF	5	0	0	ACE2+/TMPRSS2+
174I-a	MUC5AC+	Other-ILD	0	0	NA	ACE2+/TMPRSS2+
174I-a	MUC5B+	Control	0	0	NA	ACE2+/TMPRSS2+
174I-a	MUC5B+	COPD	0	0	NA	ACE2+/TMPRSS2+
174I-a	MUC5B+	IPF	49	0	0	ACE2+/TMPRSS2+
174I-a	MUC5B+	Other-ILD	0	0	NA	ACE2+/TMPRSS2+
174I-a	PNEC/Ionocytes	Control	0	0	NA	ACE2+/TMPRSS2+
174I-a	PNEC/Ionocytes	COPD	0	0	NA	ACE2+/TMPRSS2+
174I-a	PNEC/Ionocytes	IPF	9	0	0	ACE2+/TMPRSS2+
174I-a	PNEC/Ionocytes	Other-ILD	0	0	NA	ACE2+/TMPRSS2+
174I-a	SCGB3A2+	Control	0	0	NA	ACE2+/TMPRSS2+
174I-a	SCGB3A2+	COPD	0	0	NA	ACE2+/TMPRSS2+
174I-a	SCGB3A2+	IPF	35	0	0	ACE2+/TMPRSS2+
174I-a	SCGB3A2+	Other-ILD	0	0	NA	ACE2+/TMPRSS2+
174I-a	SCGB3A2+/SCGB1A1+	Control	0	0	NA	ACE2+/TMPRSS2+
174I-a	SCGB3A2+/SCGB1A1+	COPD	0	0	NA	ACE2+/TMPRSS2+
174I-a	SCGB3A2+/SCGB1A1+	IPF	42	0	0	ACE2+/TMPRSS2+
174I-a	SCGB3A2+/SCGB1A1+	Other-ILD	0	0	NA	ACE2+/TMPRSS2+
174I-a	Smooth Muscle Cells	Control	0	0	NA	ACE2+/TMPRSS2+
174I-a	Smooth Muscle Cells	COPD	0	0	NA	ACE2+/TMPRSS2+
174I-a	Smooth Muscle Cells	IPF	0	0	NA	ACE2+/TMPRSS2+
174I-a	Smooth Muscle Cells	Other-ILD	0	0	NA	ACE2+/TMPRSS2+
174I-a	Transitional AT2	Control	0	0	NA	ACE2+/TMPRSS2+
174I-a	Transitional AT2	COPD	0	0	NA	ACE2+/TMPRSS2+
174I-a	Transitional AT2	IPF	5	0	0	ACE2+/TMPRSS2+
174I-a	Transitional AT2	Other-ILD	0	0	NA	ACE2+/TMPRSS2+
174I-a	Vascular Endothelial Cells	Control	0	0	NA	ACE2+/TMPRSS2+
174I-a	Vascular Endothelial Cells	COPD	0	0	NA	ACE2+/TMPRSS2+
174I-a	Vascular Endothelial Cells	IPF	53	0	0	ACE2+/TMPRSS2+
174I-a	Vascular Endothelial Cells	Other-ILD	0	0	NA	ACE2+/TMPRSS2+
178CO	AT1	Control	0	0	NA	ACE2+/TMPRSS2+
178CO	AT1	COPD	13	0	0	ACE2+/TMPRSS2+
178CO	AT1	IPF	0	0	NA	ACE2+/TMPRSS2+
178CO	AT1	Other-ILD	0	0	NA	ACE2+/TMPRSS2+
178CO	AT2	Control	0	0	NA	ACE2+/TMPRSS2+
178CO	AT2	COPD	53	0	0	ACE2+/TMPRSS2+
178CO	AT2	IPF	0	0	NA	ACE2+/TMPRSS2+
178CO	AT2	Other-ILD	0	0	NA	ACE2+/TMPRSS2+
178CO	Basal	Control	0	0	NA	ACE2+/TMPRSS2+
178CO	Basal	COPD	4	0	0	ACE2+/TMPRSS2+
178CO	Basal	IPF	0	0	NA	ACE2+/TMPRSS2+
178CO	Basal	Other-ILD	0	0	NA	ACE2+/TMPRSS2+
178CO	Ciliated Cells	Control	0	0	NA	ACE2+/TMPRSS2+
178CO	Ciliated Cells	COPD	88	0	0	ACE2+/TMPRSS2+
178CO	Ciliated Cells	IPF	0	0	NA	ACE2+/TMPRSS2+
178CO	Ciliated Cells	Other-ILD	0	0	NA	ACE2+/TMPRSS2+
178CO	KRT5-/KRT17+	Control	0	0	NA	ACE2+/TMPRSS2+
178CO	KRT5-/KRT17+	COPD	2	0	0	ACE2+/TMPRSS2+
178CO	KRT5-/KRT17+	IPF	0	0	NA	ACE2+/TMPRSS2+
178CO	KRT5-/KRT17+	Other-ILD	0	0	NA	ACE2+/TMPRSS2+
178CO	Macrophages	Control	0	0	NA	ACE2+/TMPRSS2+
178CO	Macrophages	COPD	3666	0	0	ACE2+/TMPRSS2+
178CO	Macrophages	IPF	0	0	NA	ACE2+/TMPRSS2+
178CO	Macrophages	Other-ILD	0	0	NA	ACE2+/TMPRSS2+
178CO	MUC5AC+	Control	0	0	NA	ACE2+/TMPRSS2+
178CO	MUC5AC+	COPD	0	0	NA	ACE2+/TMPRSS2+
178CO	MUC5AC+	IPF	0	0	NA	ACE2+/TMPRSS2+
178CO	MUC5AC+	Other-ILD	0	0	NA	ACE2+/TMPRSS2+
178CO	MUC5B+	Control	0	0	NA	ACE2+/TMPRSS2+
178CO	MUC5B+	COPD	10	0	0	ACE2+/TMPRSS2+
178CO	MUC5B+	IPF	0	0	NA	ACE2+/TMPRSS2+
178CO	MUC5B+	Other-ILD	0	0	NA	ACE2+/TMPRSS2+
178CO	PNEC/Ionocytes	Control	0	0	NA	ACE2+/TMPRSS2+
178CO	PNEC/Ionocytes	COPD	1	0	0	ACE2+/TMPRSS2+
178CO	PNEC/Ionocytes	IPF	0	0	NA	ACE2+/TMPRSS2+
178CO	PNEC/Ionocytes	Other-ILD	0	0	NA	ACE2+/TMPRSS2+
178CO	SCGB3A2+	Control	0	0	NA	ACE2+/TMPRSS2+
178CO	SCGB3A2+	COPD	17	1	5.88235	ACE2+/TMPRSS2+
178CO	SCGB3A2+	IPF	0	0	NA	ACE2+/TMPRSS2+
178CO	SCGB3A2+	Other-ILD	0	0	NA	ACE2+/TMPRSS2+
178CO	SCGB3A2+/SCGB1A1+	Control	0	0	NA	ACE2+/TMPRSS2+
178CO	SCGB3A2+/SCGB1A1+	COPD	35	0	0	ACE2+/TMPRSS2+
178CO	SCGB3A2+/SCGB1A1+	IPF	0	0	NA	ACE2+/TMPRSS2+
178CO	SCGB3A2+/SCGB1A1+	Other-ILD	0	0	NA	ACE2+/TMPRSS2+
178CO	Smooth Muscle Cells	Control	0	0	NA	ACE2+/TMPRSS2+
178CO	Smooth Muscle Cells	COPD	0	0	NA	ACE2+/TMPRSS2+
178CO	Smooth Muscle Cells	IPF	0	0	NA	ACE2+/TMPRSS2+
178CO	Smooth Muscle Cells	Other-ILD	0	0	NA	ACE2+/TMPRSS2+
178CO	Transitional AT2	Control	0	0	NA	ACE2+/TMPRSS2+
178CO	Transitional AT2	COPD	9	0	0	ACE2+/TMPRSS2+
178CO	Transitional AT2	IPF	0	0	NA	ACE2+/TMPRSS2+
178CO	Transitional AT2	Other-ILD	0	0	NA	ACE2+/TMPRSS2+
178CO	Vascular Endothelial Cells	Control	0	0	NA	ACE2+/TMPRSS2+
178CO	Vascular Endothelial Cells	COPD	6	0	0	ACE2+/TMPRSS2+
178CO	Vascular Endothelial Cells	IPF	0	0	NA	ACE2+/TMPRSS2+
178CO	Vascular Endothelial Cells	Other-ILD	0	0	NA	ACE2+/TMPRSS2+
192C-a	AT1	Control	11	0	0	ACE2+/TMPRSS2+
192C-a	AT1	COPD	0	0	NA	ACE2+/TMPRSS2+
192C-a	AT1	IPF	0	0	NA	ACE2+/TMPRSS2+
192C-a	AT1	Other-ILD	0	0	NA	ACE2+/TMPRSS2+
192C-a	AT2	Control	53	2	3.77358	ACE2+/TMPRSS2+
192C-a	AT2	COPD	0	0	NA	ACE2+/TMPRSS2+
192C-a	AT2	IPF	0	0	NA	ACE2+/TMPRSS2+
192C-a	AT2	Other-ILD	0	0	NA	ACE2+/TMPRSS2+
192C-a	Basal	Control	8	0	0	ACE2+/TMPRSS2+
192C-a	Basal	COPD	0	0	NA	ACE2+/TMPRSS2+
192C-a	Basal	IPF	0	0	NA	ACE2+/TMPRSS2+
192C-a	Basal	Other-ILD	0	0	NA	ACE2+/TMPRSS2+
192C-a	Ciliated Cells	Control	83	0	0	ACE2+/TMPRSS2+
192C-a	Ciliated Cells	COPD	0	0	NA	ACE2+/TMPRSS2+
192C-a	Ciliated Cells	IPF	0	0	NA	ACE2+/TMPRSS2+
192C-a	Ciliated Cells	Other-ILD	0	0	NA	ACE2+/TMPRSS2+
192C-a	KRT5-/KRT17+	Control	0	0	NA	ACE2+/TMPRSS2+
192C-a	KRT5-/KRT17+	COPD	0	0	NA	ACE2+/TMPRSS2+
192C-a	KRT5-/KRT17+	IPF	0	0	NA	ACE2+/TMPRSS2+
192C-a	KRT5-/KRT17+	Other-ILD	0	0	NA	ACE2+/TMPRSS2+
192C-a	Macrophages	Control	2494	0	0	ACE2+/TMPRSS2+
192C-a	Macrophages	COPD	0	0	NA	ACE2+/TMPRSS2+
192C-a	Macrophages	IPF	0	0	NA	ACE2+/TMPRSS2+
192C-a	Macrophages	Other-ILD	0	0	NA	ACE2+/TMPRSS2+
192C-a	MUC5AC+	Control	0	0	NA	ACE2+/TMPRSS2+
192C-a	MUC5AC+	COPD	0	0	NA	ACE2+/TMPRSS2+
192C-a	MUC5AC+	IPF	0	0	NA	ACE2+/TMPRSS2+
192C-a	MUC5AC+	Other-ILD	0	0	NA	ACE2+/TMPRSS2+
192C-a	MUC5B+	Control	3	0	0	ACE2+/TMPRSS2+
192C-a	MUC5B+	COPD	0	0	NA	ACE2+/TMPRSS2+
192C-a	MUC5B+	IPF	0	0	NA	ACE2+/TMPRSS2+
192C-a	MUC5B+	Other-ILD	0	0	NA	ACE2+/TMPRSS2+
192C-a	PNEC/Ionocytes	Control	3	0	0	ACE2+/TMPRSS2+
192C-a	PNEC/Ionocytes	COPD	0	0	NA	ACE2+/TMPRSS2+
192C-a	PNEC/Ionocytes	IPF	0	0	NA	ACE2+/TMPRSS2+
192C-a	PNEC/Ionocytes	Other-ILD	0	0	NA	ACE2+/TMPRSS2+
192C-a	SCGB3A2+	Control	4	0	0	ACE2+/TMPRSS2+
192C-a	SCGB3A2+	COPD	0	0	NA	ACE2+/TMPRSS2+
192C-a	SCGB3A2+	IPF	0	0	NA	ACE2+/TMPRSS2+
192C-a	SCGB3A2+	Other-ILD	0	0	NA	ACE2+/TMPRSS2+
192C-a	SCGB3A2+/SCGB1A1+	Control	9	0	0	ACE2+/TMPRSS2+
192C-a	SCGB3A2+/SCGB1A1+	COPD	0	0	NA	ACE2+/TMPRSS2+
192C-a	SCGB3A2+/SCGB1A1+	IPF	0	0	NA	ACE2+/TMPRSS2+
192C-a	SCGB3A2+/SCGB1A1+	Other-ILD	0	0	NA	ACE2+/TMPRSS2+
192C-a	Smooth Muscle Cells	Control	2	0	0	ACE2+/TMPRSS2+
192C-a	Smooth Muscle Cells	COPD	0	0	NA	ACE2+/TMPRSS2+
192C-a	Smooth Muscle Cells	IPF	0	0	NA	ACE2+/TMPRSS2+
192C-a	Smooth Muscle Cells	Other-ILD	0	0	NA	ACE2+/TMPRSS2+
192C-a	Transitional AT2	Control	12	0	0	ACE2+/TMPRSS2+
192C-a	Transitional AT2	COPD	0	0	NA	ACE2+/TMPRSS2+
192C-a	Transitional AT2	IPF	0	0	NA	ACE2+/TMPRSS2+
192C-a	Transitional AT2	Other-ILD	0	0	NA	ACE2+/TMPRSS2+
192C-a	Vascular Endothelial Cells	Control	32	0	0	ACE2+/TMPRSS2+
192C-a	Vascular Endothelial Cells	COPD	0	0	NA	ACE2+/TMPRSS2+
192C-a	Vascular Endothelial Cells	IPF	0	0	NA	ACE2+/TMPRSS2+
192C-a	Vascular Endothelial Cells	Other-ILD	0	0	NA	ACE2+/TMPRSS2+
192CO	AT1	Control	0	0	NA	ACE2+/TMPRSS2+
192CO	AT1	COPD	5	0	0	ACE2+/TMPRSS2+
192CO	AT1	IPF	0	0	NA	ACE2+/TMPRSS2+
192CO	AT1	Other-ILD	0	0	NA	ACE2+/TMPRSS2+
192CO	AT2	Control	0	0	NA	ACE2+/TMPRSS2+
192CO	AT2	COPD	4	1	25	ACE2+/TMPRSS2+
192CO	AT2	IPF	0	0	NA	ACE2+/TMPRSS2+
192CO	AT2	Other-ILD	0	0	NA	ACE2+/TMPRSS2+
192CO	Basal	Control	0	0	NA	ACE2+/TMPRSS2+
192CO	Basal	COPD	0	0	NA	ACE2+/TMPRSS2+
192CO	Basal	IPF	0	0	NA	ACE2+/TMPRSS2+
192CO	Basal	Other-ILD	0	0	NA	ACE2+/TMPRSS2+
192CO	Ciliated Cells	Control	0	0	NA	ACE2+/TMPRSS2+
192CO	Ciliated Cells	COPD	17	0	0	ACE2+/TMPRSS2+
192CO	Ciliated Cells	IPF	0	0	NA	ACE2+/TMPRSS2+
192CO	Ciliated Cells	Other-ILD	0	0	NA	ACE2+/TMPRSS2+
192CO	KRT5-/KRT17+	Control	0	0	NA	ACE2+/TMPRSS2+
192CO	KRT5-/KRT17+	COPD	2	0	0	ACE2+/TMPRSS2+
192CO	KRT5-/KRT17+	IPF	0	0	NA	ACE2+/TMPRSS2+
192CO	KRT5-/KRT17+	Other-ILD	0	0	NA	ACE2+/TMPRSS2+
192CO	Macrophages	Control	0	0	NA	ACE2+/TMPRSS2+
192CO	Macrophages	COPD	746	0	0	ACE2+/TMPRSS2+
192CO	Macrophages	IPF	0	0	NA	ACE2+/TMPRSS2+
192CO	Macrophages	Other-ILD	0	0	NA	ACE2+/TMPRSS2+
192CO	MUC5AC+	Control	0	0	NA	ACE2+/TMPRSS2+
192CO	MUC5AC+	COPD	0	0	NA	ACE2+/TMPRSS2+
192CO	MUC5AC+	IPF	0	0	NA	ACE2+/TMPRSS2+
192CO	MUC5AC+	Other-ILD	0	0	NA	ACE2+/TMPRSS2+
192CO	MUC5B+	Control	0	0	NA	ACE2+/TMPRSS2+
192CO	MUC5B+	COPD	5	0	0	ACE2+/TMPRSS2+
192CO	MUC5B+	IPF	0	0	NA	ACE2+/TMPRSS2+
192CO	MUC5B+	Other-ILD	0	0	NA	ACE2+/TMPRSS2+
192CO	PNEC/Ionocytes	Control	0	0	NA	ACE2+/TMPRSS2+
192CO	PNEC/Ionocytes	COPD	0	0	NA	ACE2+/TMPRSS2+
192CO	PNEC/Ionocytes	IPF	0	0	NA	ACE2+/TMPRSS2+
192CO	PNEC/Ionocytes	Other-ILD	0	0	NA	ACE2+/TMPRSS2+
192CO	SCGB3A2+	Control	0	0	NA	ACE2+/TMPRSS2+
192CO	SCGB3A2+	COPD	1	0	0	ACE2+/TMPRSS2+
192CO	SCGB3A2+	IPF	0	0	NA	ACE2+/TMPRSS2+
192CO	SCGB3A2+	Other-ILD	0	0	NA	ACE2+/TMPRSS2+
192CO	SCGB3A2+/SCGB1A1+	Control	0	0	NA	ACE2+/TMPRSS2+
192CO	SCGB3A2+/SCGB1A1+	COPD	1	0	0	ACE2+/TMPRSS2+
192CO	SCGB3A2+/SCGB1A1+	IPF	0	0	NA	ACE2+/TMPRSS2+
192CO	SCGB3A2+/SCGB1A1+	Other-ILD	0	0	NA	ACE2+/TMPRSS2+
192CO	Smooth Muscle Cells	Control	0	0	NA	ACE2+/TMPRSS2+
192CO	Smooth Muscle Cells	COPD	0	0	NA	ACE2+/TMPRSS2+
192CO	Smooth Muscle Cells	IPF	0	0	NA	ACE2+/TMPRSS2+
192CO	Smooth Muscle Cells	Other-ILD	0	0	NA	ACE2+/TMPRSS2+
192CO	Transitional AT2	Control	0	0	NA	ACE2+/TMPRSS2+
192CO	Transitional AT2	COPD	5	0	0	ACE2+/TMPRSS2+
192CO	Transitional AT2	IPF	0	0	NA	ACE2+/TMPRSS2+
192CO	Transitional AT2	Other-ILD	0	0	NA	ACE2+/TMPRSS2+
192CO	Vascular Endothelial Cells	Control	0	0	NA	ACE2+/TMPRSS2+
192CO	Vascular Endothelial Cells	COPD	0	0	NA	ACE2+/TMPRSS2+
192CO	Vascular Endothelial Cells	IPF	0	0	NA	ACE2+/TMPRSS2+
192CO	Vascular Endothelial Cells	Other-ILD	0	0	NA	ACE2+/TMPRSS2+
192CO-a	AT1	Control	0	0	NA	ACE2+/TMPRSS2+
192CO-a	AT1	COPD	3	0	0	ACE2+/TMPRSS2+
192CO-a	AT1	IPF	0	0	NA	ACE2+/TMPRSS2+
192CO-a	AT1	Other-ILD	0	0	NA	ACE2+/TMPRSS2+
192CO-a	AT2	Control	0	0	NA	ACE2+/TMPRSS2+
192CO-a	AT2	COPD	7	0	0	ACE2+/TMPRSS2+
192CO-a	AT2	IPF	0	0	NA	ACE2+/TMPRSS2+
192CO-a	AT2	Other-ILD	0	0	NA	ACE2+/TMPRSS2+
192CO-a	Basal	Control	0	0	NA	ACE2+/TMPRSS2+
192CO-a	Basal	COPD	1	0	0	ACE2+/TMPRSS2+
192CO-a	Basal	IPF	0	0	NA	ACE2+/TMPRSS2+
192CO-a	Basal	Other-ILD	0	0	NA	ACE2+/TMPRSS2+
192CO-a	Ciliated Cells	Control	0	0	NA	ACE2+/TMPRSS2+
192CO-a	Ciliated Cells	COPD	43	0	0	ACE2+/TMPRSS2+
192CO-a	Ciliated Cells	IPF	0	0	NA	ACE2+/TMPRSS2+
192CO-a	Ciliated Cells	Other-ILD	0	0	NA	ACE2+/TMPRSS2+
192CO-a	KRT5-/KRT17+	Control	0	0	NA	ACE2+/TMPRSS2+
192CO-a	KRT5-/KRT17+	COPD	3	0	0	ACE2+/TMPRSS2+
192CO-a	KRT5-/KRT17+	IPF	0	0	NA	ACE2+/TMPRSS2+
192CO-a	KRT5-/KRT17+	Other-ILD	0	0	NA	ACE2+/TMPRSS2+
192CO-a	Macrophages	Control	0	0	NA	ACE2+/TMPRSS2+
192CO-a	Macrophages	COPD	1140	0	0	ACE2+/TMPRSS2+
192CO-a	Macrophages	IPF	0	0	NA	ACE2+/TMPRSS2+
192CO-a	Macrophages	Other-ILD	0	0	NA	ACE2+/TMPRSS2+
192CO-a	MUC5AC+	Control	0	0	NA	ACE2+/TMPRSS2+
192CO-a	MUC5AC+	COPD	1	0	0	ACE2+/TMPRSS2+
192CO-a	MUC5AC+	IPF	0	0	NA	ACE2+/TMPRSS2+
192CO-a	MUC5AC+	Other-ILD	0	0	NA	ACE2+/TMPRSS2+
192CO-a	MUC5B+	Control	0	0	NA	ACE2+/TMPRSS2+
192CO-a	MUC5B+	COPD	5	1	20	ACE2+/TMPRSS2+
192CO-a	MUC5B+	IPF	0	0	NA	ACE2+/TMPRSS2+
192CO-a	MUC5B+	Other-ILD	0	0	NA	ACE2+/TMPRSS2+
192CO-a	PNEC/Ionocytes	Control	0	0	NA	ACE2+/TMPRSS2+
192CO-a	PNEC/Ionocytes	COPD	1	0	0	ACE2+/TMPRSS2+
192CO-a	PNEC/Ionocytes	IPF	0	0	NA	ACE2+/TMPRSS2+
192CO-a	PNEC/Ionocytes	Other-ILD	0	0	NA	ACE2+/TMPRSS2+
192CO-a	SCGB3A2+	Control	0	0	NA	ACE2+/TMPRSS2+
192CO-a	SCGB3A2+	COPD	4	0	0	ACE2+/TMPRSS2+
192CO-a	SCGB3A2+	IPF	0	0	NA	ACE2+/TMPRSS2+
192CO-a	SCGB3A2+	Other-ILD	0	0	NA	ACE2+/TMPRSS2+
192CO-a	SCGB3A2+/SCGB1A1+	Control	0	0	NA	ACE2+/TMPRSS2+
192CO-a	SCGB3A2+/SCGB1A1+	COPD	6	0	0	ACE2+/TMPRSS2+
192CO-a	SCGB3A2+/SCGB1A1+	IPF	0	0	NA	ACE2+/TMPRSS2+
192CO-a	SCGB3A2+/SCGB1A1+	Other-ILD	0	0	NA	ACE2+/TMPRSS2+
192CO-a	Smooth Muscle Cells	Control	0	0	NA	ACE2+/TMPRSS2+
192CO-a	Smooth Muscle Cells	COPD	0	0	NA	ACE2+/TMPRSS2+
192CO-a	Smooth Muscle Cells	IPF	0	0	NA	ACE2+/TMPRSS2+
192CO-a	Smooth Muscle Cells	Other-ILD	0	0	NA	ACE2+/TMPRSS2+
192CO-a	Transitional AT2	Control	0	0	NA	ACE2+/TMPRSS2+
192CO-a	Transitional AT2	COPD	4	0	0	ACE2+/TMPRSS2+
192CO-a	Transitional AT2	IPF	0	0	NA	ACE2+/TMPRSS2+
192CO-a	Transitional AT2	Other-ILD	0	0	NA	ACE2+/TMPRSS2+
192CO-a	Vascular Endothelial Cells	Control	0	0	NA	ACE2+/TMPRSS2+
192CO-a	Vascular Endothelial Cells	COPD	1	0	0	ACE2+/TMPRSS2+
192CO-a	Vascular Endothelial Cells	IPF	0	0	NA	ACE2+/TMPRSS2+
192CO-a	Vascular Endothelial Cells	Other-ILD	0	0	NA	ACE2+/TMPRSS2+
192CO-b	AT1	Control	0	0	NA	ACE2+/TMPRSS2+
192CO-b	AT1	COPD	3	0	0	ACE2+/TMPRSS2+
192CO-b	AT1	IPF	0	0	NA	ACE2+/TMPRSS2+
192CO-b	AT1	Other-ILD	0	0	NA	ACE2+/TMPRSS2+
192CO-b	AT2	Control	0	0	NA	ACE2+/TMPRSS2+
192CO-b	AT2	COPD	7	0	0	ACE2+/TMPRSS2+
192CO-b	AT2	IPF	0	0	NA	ACE2+/TMPRSS2+
192CO-b	AT2	Other-ILD	0	0	NA	ACE2+/TMPRSS2+
192CO-b	Basal	Control	0	0	NA	ACE2+/TMPRSS2+
192CO-b	Basal	COPD	0	0	NA	ACE2+/TMPRSS2+
192CO-b	Basal	IPF	0	0	NA	ACE2+/TMPRSS2+
192CO-b	Basal	Other-ILD	0	0	NA	ACE2+/TMPRSS2+
192CO-b	Ciliated Cells	Control	0	0	NA	ACE2+/TMPRSS2+
192CO-b	Ciliated Cells	COPD	42	1	2.38095	ACE2+/TMPRSS2+
192CO-b	Ciliated Cells	IPF	0	0	NA	ACE2+/TMPRSS2+
192CO-b	Ciliated Cells	Other-ILD	0	0	NA	ACE2+/TMPRSS2+
192CO-b	KRT5-/KRT17+	Control	0	0	NA	ACE2+/TMPRSS2+
192CO-b	KRT5-/KRT17+	COPD	1	0	0	ACE2+/TMPRSS2+
192CO-b	KRT5-/KRT17+	IPF	0	0	NA	ACE2+/TMPRSS2+
192CO-b	KRT5-/KRT17+	Other-ILD	0	0	NA	ACE2+/TMPRSS2+
192CO-b	Macrophages	Control	0	0	NA	ACE2+/TMPRSS2+
192CO-b	Macrophages	COPD	1283	0	0	ACE2+/TMPRSS2+
192CO-b	Macrophages	IPF	0	0	NA	ACE2+/TMPRSS2+
192CO-b	Macrophages	Other-ILD	0	0	NA	ACE2+/TMPRSS2+
192CO-b	MUC5AC+	Control	0	0	NA	ACE2+/TMPRSS2+
192CO-b	MUC5AC+	COPD	0	0	NA	ACE2+/TMPRSS2+
192CO-b	MUC5AC+	IPF	0	0	NA	ACE2+/TMPRSS2+
192CO-b	MUC5AC+	Other-ILD	0	0	NA	ACE2+/TMPRSS2+
192CO-b	MUC5B+	Control	0	0	NA	ACE2+/TMPRSS2+
192CO-b	MUC5B+	COPD	9	0	0	ACE2+/TMPRSS2+
192CO-b	MUC5B+	IPF	0	0	NA	ACE2+/TMPRSS2+
192CO-b	MUC5B+	Other-ILD	0	0	NA	ACE2+/TMPRSS2+
192CO-b	PNEC/Ionocytes	Control	0	0	NA	ACE2+/TMPRSS2+
192CO-b	PNEC/Ionocytes	COPD	1	0	0	ACE2+/TMPRSS2+
192CO-b	PNEC/Ionocytes	IPF	0	0	NA	ACE2+/TMPRSS2+
192CO-b	PNEC/Ionocytes	Other-ILD	0	0	NA	ACE2+/TMPRSS2+
192CO-b	SCGB3A2+	Control	0	0	NA	ACE2+/TMPRSS2+
192CO-b	SCGB3A2+	COPD	3	0	0	ACE2+/TMPRSS2+
192CO-b	SCGB3A2+	IPF	0	0	NA	ACE2+/TMPRSS2+
192CO-b	SCGB3A2+	Other-ILD	0	0	NA	ACE2+/TMPRSS2+
192CO-b	SCGB3A2+/SCGB1A1+	Control	0	0	NA	ACE2+/TMPRSS2+
192CO-b	SCGB3A2+/SCGB1A1+	COPD	13	0	0	ACE2+/TMPRSS2+
192CO-b	SCGB3A2+/SCGB1A1+	IPF	0	0	NA	ACE2+/TMPRSS2+
192CO-b	SCGB3A2+/SCGB1A1+	Other-ILD	0	0	NA	ACE2+/TMPRSS2+
192CO-b	Smooth Muscle Cells	Control	0	0	NA	ACE2+/TMPRSS2+
192CO-b	Smooth Muscle Cells	COPD	0	0	NA	ACE2+/TMPRSS2+
192CO-b	Smooth Muscle Cells	IPF	0	0	NA	ACE2+/TMPRSS2+
192CO-b	Smooth Muscle Cells	Other-ILD	0	0	NA	ACE2+/TMPRSS2+
192CO-b	Transitional AT2	Control	0	0	NA	ACE2+/TMPRSS2+
192CO-b	Transitional AT2	COPD	4	0	0	ACE2+/TMPRSS2+
192CO-b	Transitional AT2	IPF	0	0	NA	ACE2+/TMPRSS2+
192CO-b	Transitional AT2	Other-ILD	0	0	NA	ACE2+/TMPRSS2+
192CO-b	Vascular Endothelial Cells	Control	0	0	NA	ACE2+/TMPRSS2+
192CO-b	Vascular Endothelial Cells	COPD	2	0	0	ACE2+/TMPRSS2+
192CO-b	Vascular Endothelial Cells	IPF	0	0	NA	ACE2+/TMPRSS2+
192CO-b	Vascular Endothelial Cells	Other-ILD	0	0	NA	ACE2+/TMPRSS2+
207CO	AT1	Control	0	0	NA	ACE2+/TMPRSS2+
207CO	AT1	COPD	2	0	0	ACE2+/TMPRSS2+
207CO	AT1	IPF	0	0	NA	ACE2+/TMPRSS2+
207CO	AT1	Other-ILD	0	0	NA	ACE2+/TMPRSS2+
207CO	AT2	Control	0	0	NA	ACE2+/TMPRSS2+
207CO	AT2	COPD	53	0	0	ACE2+/TMPRSS2+
207CO	AT2	IPF	0	0	NA	ACE2+/TMPRSS2+
207CO	AT2	Other-ILD	0	0	NA	ACE2+/TMPRSS2+
207CO	Basal	Control	0	0	NA	ACE2+/TMPRSS2+
207CO	Basal	COPD	0	0	NA	ACE2+/TMPRSS2+
207CO	Basal	IPF	0	0	NA	ACE2+/TMPRSS2+
207CO	Basal	Other-ILD	0	0	NA	ACE2+/TMPRSS2+
207CO	Ciliated Cells	Control	0	0	NA	ACE2+/TMPRSS2+
207CO	Ciliated Cells	COPD	36	1	2.77778	ACE2+/TMPRSS2+
207CO	Ciliated Cells	IPF	0	0	NA	ACE2+/TMPRSS2+
207CO	Ciliated Cells	Other-ILD	0	0	NA	ACE2+/TMPRSS2+
207CO	KRT5-/KRT17+	Control	0	0	NA	ACE2+/TMPRSS2+
207CO	KRT5-/KRT17+	COPD	2	0	0	ACE2+/TMPRSS2+
207CO	KRT5-/KRT17+	IPF	0	0	NA	ACE2+/TMPRSS2+
207CO	KRT5-/KRT17+	Other-ILD	0	0	NA	ACE2+/TMPRSS2+
207CO	Macrophages	Control	0	0	NA	ACE2+/TMPRSS2+
207CO	Macrophages	COPD	1183	0	0	ACE2+/TMPRSS2+
207CO	Macrophages	IPF	0	0	NA	ACE2+/TMPRSS2+
207CO	Macrophages	Other-ILD	0	0	NA	ACE2+/TMPRSS2+
207CO	MUC5AC+	Control	0	0	NA	ACE2+/TMPRSS2+
207CO	MUC5AC+	COPD	0	0	NA	ACE2+/TMPRSS2+
207CO	MUC5AC+	IPF	0	0	NA	ACE2+/TMPRSS2+
207CO	MUC5AC+	Other-ILD	0	0	NA	ACE2+/TMPRSS2+
207CO	MUC5B+	Control	0	0	NA	ACE2+/TMPRSS2+
207CO	MUC5B+	COPD	5	0	0	ACE2+/TMPRSS2+
207CO	MUC5B+	IPF	0	0	NA	ACE2+/TMPRSS2+
207CO	MUC5B+	Other-ILD	0	0	NA	ACE2+/TMPRSS2+
207CO	PNEC/Ionocytes	Control	0	0	NA	ACE2+/TMPRSS2+
207CO	PNEC/Ionocytes	COPD	0	0	NA	ACE2+/TMPRSS2+
207CO	PNEC/Ionocytes	IPF	0	0	NA	ACE2+/TMPRSS2+
207CO	PNEC/Ionocytes	Other-ILD	0	0	NA	ACE2+/TMPRSS2+
207CO	SCGB3A2+	Control	0	0	NA	ACE2+/TMPRSS2+
207CO	SCGB3A2+	COPD	18	0	0	ACE2+/TMPRSS2+
207CO	SCGB3A2+	IPF	0	0	NA	ACE2+/TMPRSS2+
207CO	SCGB3A2+	Other-ILD	0	0	NA	ACE2+/TMPRSS2+
207CO	SCGB3A2+/SCGB1A1+	Control	0	0	NA	ACE2+/TMPRSS2+
207CO	SCGB3A2+/SCGB1A1+	COPD	11	0	0	ACE2+/TMPRSS2+
207CO	SCGB3A2+/SCGB1A1+	IPF	0	0	NA	ACE2+/TMPRSS2+
207CO	SCGB3A2+/SCGB1A1+	Other-ILD	0	0	NA	ACE2+/TMPRSS2+
207CO	Smooth Muscle Cells	Control	0	0	NA	ACE2+/TMPRSS2+
207CO	Smooth Muscle Cells	COPD	3	0	0	ACE2+/TMPRSS2+
207CO	Smooth Muscle Cells	IPF	0	0	NA	ACE2+/TMPRSS2+
207CO	Smooth Muscle Cells	Other-ILD	0	0	NA	ACE2+/TMPRSS2+
207CO	Transitional AT2	Control	0	0	NA	ACE2+/TMPRSS2+
207CO	Transitional AT2	COPD	8	0	0	ACE2+/TMPRSS2+
207CO	Transitional AT2	IPF	0	0	NA	ACE2+/TMPRSS2+
207CO	Transitional AT2	Other-ILD	0	0	NA	ACE2+/TMPRSS2+
207CO	Vascular Endothelial Cells	Control	0	0	NA	ACE2+/TMPRSS2+
207CO	Vascular Endothelial Cells	COPD	41	0	0	ACE2+/TMPRSS2+
207CO	Vascular Endothelial Cells	IPF	0	0	NA	ACE2+/TMPRSS2+
207CO	Vascular Endothelial Cells	Other-ILD	0	0	NA	ACE2+/TMPRSS2+
209I-a	AT1	Control	0	0	NA	ACE2+/TMPRSS2+
209I-a	AT1	COPD	0	0	NA	ACE2+/TMPRSS2+
209I-a	AT1	IPF	0	0	NA	ACE2+/TMPRSS2+
209I-a	AT1	Other-ILD	0	0	NA	ACE2+/TMPRSS2+
209I-a	AT2	Control	0	0	NA	ACE2+/TMPRSS2+
209I-a	AT2	COPD	0	0	NA	ACE2+/TMPRSS2+
209I-a	AT2	IPF	83	0	0	ACE2+/TMPRSS2+
209I-a	AT2	Other-ILD	0	0	NA	ACE2+/TMPRSS2+
209I-a	Basal	Control	0	0	NA	ACE2+/TMPRSS2+
209I-a	Basal	COPD	0	0	NA	ACE2+/TMPRSS2+
209I-a	Basal	IPF	20	0	0	ACE2+/TMPRSS2+
209I-a	Basal	Other-ILD	0	0	NA	ACE2+/TMPRSS2+
209I-a	Ciliated Cells	Control	0	0	NA	ACE2+/TMPRSS2+
209I-a	Ciliated Cells	COPD	0	0	NA	ACE2+/TMPRSS2+
209I-a	Ciliated Cells	IPF	558	1	0.179211	ACE2+/TMPRSS2+
209I-a	Ciliated Cells	Other-ILD	0	0	NA	ACE2+/TMPRSS2+
209I-a	KRT5-/KRT17+	Control	0	0	NA	ACE2+/TMPRSS2+
209I-a	KRT5-/KRT17+	COPD	0	0	NA	ACE2+/TMPRSS2+
209I-a	KRT5-/KRT17+	IPF	61	0	0	ACE2+/TMPRSS2+
209I-a	KRT5-/KRT17+	Other-ILD	0	0	NA	ACE2+/TMPRSS2+
209I-a	Macrophages	Control	0	0	NA	ACE2+/TMPRSS2+
209I-a	Macrophages	COPD	0	0	NA	ACE2+/TMPRSS2+
209I-a	Macrophages	IPF	2779	0	0	ACE2+/TMPRSS2+
209I-a	Macrophages	Other-ILD	0	0	NA	ACE2+/TMPRSS2+
209I-a	MUC5AC+	Control	0	0	NA	ACE2+/TMPRSS2+
209I-a	MUC5AC+	COPD	0	0	NA	ACE2+/TMPRSS2+
209I-a	MUC5AC+	IPF	7	0	0	ACE2+/TMPRSS2+
209I-a	MUC5AC+	Other-ILD	0	0	NA	ACE2+/TMPRSS2+
209I-a	MUC5B+	Control	0	0	NA	ACE2+/TMPRSS2+
209I-a	MUC5B+	COPD	0	0	NA	ACE2+/TMPRSS2+
209I-a	MUC5B+	IPF	81	1	1.23457	ACE2+/TMPRSS2+
209I-a	MUC5B+	Other-ILD	0	0	NA	ACE2+/TMPRSS2+
209I-a	PNEC/Ionocytes	Control	0	0	NA	ACE2+/TMPRSS2+
209I-a	PNEC/Ionocytes	COPD	0	0	NA	ACE2+/TMPRSS2+
209I-a	PNEC/Ionocytes	IPF	10	0	0	ACE2+/TMPRSS2+
209I-a	PNEC/Ionocytes	Other-ILD	0	0	NA	ACE2+/TMPRSS2+
209I-a	SCGB3A2+	Control	0	0	NA	ACE2+/TMPRSS2+
209I-a	SCGB3A2+	COPD	0	0	NA	ACE2+/TMPRSS2+
209I-a	SCGB3A2+	IPF	30	0	0	ACE2+/TMPRSS2+
209I-a	SCGB3A2+	Other-ILD	0	0	NA	ACE2+/TMPRSS2+
209I-a	SCGB3A2+/SCGB1A1+	Control	0	0	NA	ACE2+/TMPRSS2+
209I-a	SCGB3A2+/SCGB1A1+	COPD	0	0	NA	ACE2+/TMPRSS2+
209I-a	SCGB3A2+/SCGB1A1+	IPF	15	0	0	ACE2+/TMPRSS2+
209I-a	SCGB3A2+/SCGB1A1+	Other-ILD	0	0	NA	ACE2+/TMPRSS2+
209I-a	Smooth Muscle Cells	Control	0	0	NA	ACE2+/TMPRSS2+
209I-a	Smooth Muscle Cells	COPD	0	0	NA	ACE2+/TMPRSS2+
209I-a	Smooth Muscle Cells	IPF	5	0	0	ACE2+/TMPRSS2+
209I-a	Smooth Muscle Cells	Other-ILD	0	0	NA	ACE2+/TMPRSS2+
209I-a	Transitional AT2	Control	0	0	NA	ACE2+/TMPRSS2+
209I-a	Transitional AT2	COPD	0	0	NA	ACE2+/TMPRSS2+
209I-a	Transitional AT2	IPF	4	0	0	ACE2+/TMPRSS2+
209I-a	Transitional AT2	Other-ILD	0	0	NA	ACE2+/TMPRSS2+
209I-a	Vascular Endothelial Cells	Control	0	0	NA	ACE2+/TMPRSS2+
209I-a	Vascular Endothelial Cells	COPD	0	0	NA	ACE2+/TMPRSS2+
209I-a	Vascular Endothelial Cells	IPF	38	0	0	ACE2+/TMPRSS2+
209I-a	Vascular Endothelial Cells	Other-ILD	0	0	NA	ACE2+/TMPRSS2+
212I-a	AT1	Control	0	0	NA	ACE2+/TMPRSS2+
212I-a	AT1	COPD	0	0	NA	ACE2+/TMPRSS2+
212I-a	AT1	IPF	0	0	NA	ACE2+/TMPRSS2+
212I-a	AT1	Other-ILD	0	0	NA	ACE2+/TMPRSS2+
212I-a	AT2	Control	0	0	NA	ACE2+/TMPRSS2+
212I-a	AT2	COPD	0	0	NA	ACE2+/TMPRSS2+
212I-a	AT2	IPF	73	1	1.36986	ACE2+/TMPRSS2+
212I-a	AT2	Other-ILD	0	0	NA	ACE2+/TMPRSS2+
212I-a	Basal	Control	0	0	NA	ACE2+/TMPRSS2+
212I-a	Basal	COPD	0	0	NA	ACE2+/TMPRSS2+
212I-a	Basal	IPF	16	0	0	ACE2+/TMPRSS2+
212I-a	Basal	Other-ILD	0	0	NA	ACE2+/TMPRSS2+
212I-a	Ciliated Cells	Control	0	0	NA	ACE2+/TMPRSS2+
212I-a	Ciliated Cells	COPD	0	0	NA	ACE2+/TMPRSS2+
212I-a	Ciliated Cells	IPF	700	3	0.428571	ACE2+/TMPRSS2+
212I-a	Ciliated Cells	Other-ILD	0	0	NA	ACE2+/TMPRSS2+
212I-a	KRT5-/KRT17+	Control	0	0	NA	ACE2+/TMPRSS2+
212I-a	KRT5-/KRT17+	COPD	0	0	NA	ACE2+/TMPRSS2+
212I-a	KRT5-/KRT17+	IPF	3	0	0	ACE2+/TMPRSS2+
212I-a	KRT5-/KRT17+	Other-ILD	0	0	NA	ACE2+/TMPRSS2+
212I-a	Macrophages	Control	0	0	NA	ACE2+/TMPRSS2+
212I-a	Macrophages	COPD	0	0	NA	ACE2+/TMPRSS2+
212I-a	Macrophages	IPF	2278	0	0	ACE2+/TMPRSS2+
212I-a	Macrophages	Other-ILD	0	0	NA	ACE2+/TMPRSS2+
212I-a	MUC5AC+	Control	0	0	NA	ACE2+/TMPRSS2+
212I-a	MUC5AC+	COPD	0	0	NA	ACE2+/TMPRSS2+
212I-a	MUC5AC+	IPF	0	0	NA	ACE2+/TMPRSS2+
212I-a	MUC5AC+	Other-ILD	0	0	NA	ACE2+/TMPRSS2+
212I-a	MUC5B+	Control	0	0	NA	ACE2+/TMPRSS2+
212I-a	MUC5B+	COPD	0	0	NA	ACE2+/TMPRSS2+
212I-a	MUC5B+	IPF	142	2	1.40845	ACE2+/TMPRSS2+
212I-a	MUC5B+	Other-ILD	0	0	NA	ACE2+/TMPRSS2+
212I-a	PNEC/Ionocytes	Control	0	0	NA	ACE2+/TMPRSS2+
212I-a	PNEC/Ionocytes	COPD	0	0	NA	ACE2+/TMPRSS2+
212I-a	PNEC/Ionocytes	IPF	18	1	5.55556	ACE2+/TMPRSS2+
212I-a	PNEC/Ionocytes	Other-ILD	0	0	NA	ACE2+/TMPRSS2+
212I-a	SCGB3A2+	Control	0	0	NA	ACE2+/TMPRSS2+
212I-a	SCGB3A2+	COPD	0	0	NA	ACE2+/TMPRSS2+
212I-a	SCGB3A2+	IPF	126	0	0	ACE2+/TMPRSS2+
212I-a	SCGB3A2+	Other-ILD	0	0	NA	ACE2+/TMPRSS2+
212I-a	SCGB3A2+/SCGB1A1+	Control	0	0	NA	ACE2+/TMPRSS2+
212I-a	SCGB3A2+/SCGB1A1+	COPD	0	0	NA	ACE2+/TMPRSS2+
212I-a	SCGB3A2+/SCGB1A1+	IPF	64	0	0	ACE2+/TMPRSS2+
212I-a	SCGB3A2+/SCGB1A1+	Other-ILD	0	0	NA	ACE2+/TMPRSS2+
212I-a	Smooth Muscle Cells	Control	0	0	NA	ACE2+/TMPRSS2+
212I-a	Smooth Muscle Cells	COPD	0	0	NA	ACE2+/TMPRSS2+
212I-a	Smooth Muscle Cells	IPF	0	0	NA	ACE2+/TMPRSS2+
212I-a	Smooth Muscle Cells	Other-ILD	0	0	NA	ACE2+/TMPRSS2+
212I-a	Transitional AT2	Control	0	0	NA	ACE2+/TMPRSS2+
212I-a	Transitional AT2	COPD	0	0	NA	ACE2+/TMPRSS2+
212I-a	Transitional AT2	IPF	4	0	0	ACE2+/TMPRSS2+
212I-a	Transitional AT2	Other-ILD	0	0	NA	ACE2+/TMPRSS2+
212I-a	Vascular Endothelial Cells	Control	0	0	NA	ACE2+/TMPRSS2+
212I-a	Vascular Endothelial Cells	COPD	0	0	NA	ACE2+/TMPRSS2+
212I-a	Vascular Endothelial Cells	IPF	11	0	0	ACE2+/TMPRSS2+
212I-a	Vascular Endothelial Cells	Other-ILD	0	0	NA	ACE2+/TMPRSS2+
219C-a	AT1	Control	0	0	NA	ACE2+/TMPRSS2+
219C-a	AT1	COPD	0	0	NA	ACE2+/TMPRSS2+
219C-a	AT1	IPF	0	0	NA	ACE2+/TMPRSS2+
219C-a	AT1	Other-ILD	0	0	NA	ACE2+/TMPRSS2+
219C-a	AT2	Control	7	1	14.2857	ACE2+/TMPRSS2+
219C-a	AT2	COPD	0	0	NA	ACE2+/TMPRSS2+
219C-a	AT2	IPF	0	0	NA	ACE2+/TMPRSS2+
219C-a	AT2	Other-ILD	0	0	NA	ACE2+/TMPRSS2+
219C-a	Basal	Control	0	0	NA	ACE2+/TMPRSS2+
219C-a	Basal	COPD	0	0	NA	ACE2+/TMPRSS2+
219C-a	Basal	IPF	0	0	NA	ACE2+/TMPRSS2+
219C-a	Basal	Other-ILD	0	0	NA	ACE2+/TMPRSS2+
219C-a	Ciliated Cells	Control	20	0	0	ACE2+/TMPRSS2+
219C-a	Ciliated Cells	COPD	0	0	NA	ACE2+/TMPRSS2+
219C-a	Ciliated Cells	IPF	0	0	NA	ACE2+/TMPRSS2+
219C-a	Ciliated Cells	Other-ILD	0	0	NA	ACE2+/TMPRSS2+
219C-a	KRT5-/KRT17+	Control	0	0	NA	ACE2+/TMPRSS2+
219C-a	KRT5-/KRT17+	COPD	0	0	NA	ACE2+/TMPRSS2+
219C-a	KRT5-/KRT17+	IPF	0	0	NA	ACE2+/TMPRSS2+
219C-a	KRT5-/KRT17+	Other-ILD	0	0	NA	ACE2+/TMPRSS2+
219C-a	Macrophages	Control	917	0	0	ACE2+/TMPRSS2+
219C-a	Macrophages	COPD	0	0	NA	ACE2+/TMPRSS2+
219C-a	Macrophages	IPF	0	0	NA	ACE2+/TMPRSS2+
219C-a	Macrophages	Other-ILD	0	0	NA	ACE2+/TMPRSS2+
219C-a	MUC5AC+	Control	0	0	NA	ACE2+/TMPRSS2+
219C-a	MUC5AC+	COPD	0	0	NA	ACE2+/TMPRSS2+
219C-a	MUC5AC+	IPF	0	0	NA	ACE2+/TMPRSS2+
219C-a	MUC5AC+	Other-ILD	0	0	NA	ACE2+/TMPRSS2+
219C-a	MUC5B+	Control	2	0	0	ACE2+/TMPRSS2+
219C-a	MUC5B+	COPD	0	0	NA	ACE2+/TMPRSS2+
219C-a	MUC5B+	IPF	0	0	NA	ACE2+/TMPRSS2+
219C-a	MUC5B+	Other-ILD	0	0	NA	ACE2+/TMPRSS2+
219C-a	PNEC/Ionocytes	Control	0	0	NA	ACE2+/TMPRSS2+
219C-a	PNEC/Ionocytes	COPD	0	0	NA	ACE2+/TMPRSS2+
219C-a	PNEC/Ionocytes	IPF	0	0	NA	ACE2+/TMPRSS2+
219C-a	PNEC/Ionocytes	Other-ILD	0	0	NA	ACE2+/TMPRSS2+
219C-a	SCGB3A2+	Control	0	0	NA	ACE2+/TMPRSS2+
219C-a	SCGB3A2+	COPD	0	0	NA	ACE2+/TMPRSS2+
219C-a	SCGB3A2+	IPF	0	0	NA	ACE2+/TMPRSS2+
219C-a	SCGB3A2+	Other-ILD	0	0	NA	ACE2+/TMPRSS2+
219C-a	SCGB3A2+/SCGB1A1+	Control	2	0	0	ACE2+/TMPRSS2+
219C-a	SCGB3A2+/SCGB1A1+	COPD	0	0	NA	ACE2+/TMPRSS2+
219C-a	SCGB3A2+/SCGB1A1+	IPF	0	0	NA	ACE2+/TMPRSS2+
219C-a	SCGB3A2+/SCGB1A1+	Other-ILD	0	0	NA	ACE2+/TMPRSS2+
219C-a	Smooth Muscle Cells	Control	1	0	0	ACE2+/TMPRSS2+
219C-a	Smooth Muscle Cells	COPD	0	0	NA	ACE2+/TMPRSS2+
219C-a	Smooth Muscle Cells	IPF	0	0	NA	ACE2+/TMPRSS2+
219C-a	Smooth Muscle Cells	Other-ILD	0	0	NA	ACE2+/TMPRSS2+
219C-a	Transitional AT2	Control	0	0	NA	ACE2+/TMPRSS2+
219C-a	Transitional AT2	COPD	0	0	NA	ACE2+/TMPRSS2+
219C-a	Transitional AT2	IPF	0	0	NA	ACE2+/TMPRSS2+
219C-a	Transitional AT2	Other-ILD	0	0	NA	ACE2+/TMPRSS2+
219C-a	Vascular Endothelial Cells	Control	4	0	0	ACE2+/TMPRSS2+
219C-a	Vascular Endothelial Cells	COPD	0	0	NA	ACE2+/TMPRSS2+
219C-a	Vascular Endothelial Cells	IPF	0	0	NA	ACE2+/TMPRSS2+
219C-a	Vascular Endothelial Cells	Other-ILD	0	0	NA	ACE2+/TMPRSS2+
222C	AT1	Control	12	0	0	ACE2+/TMPRSS2+
222C	AT1	COPD	0	0	NA	ACE2+/TMPRSS2+
222C	AT1	IPF	0	0	NA	ACE2+/TMPRSS2+
222C	AT1	Other-ILD	0	0	NA	ACE2+/TMPRSS2+
222C	AT2	Control	8	0	0	ACE2+/TMPRSS2+
222C	AT2	COPD	0	0	NA	ACE2+/TMPRSS2+
222C	AT2	IPF	0	0	NA	ACE2+/TMPRSS2+
222C	AT2	Other-ILD	0	0	NA	ACE2+/TMPRSS2+
222C	Basal	Control	0	0	NA	ACE2+/TMPRSS2+
222C	Basal	COPD	0	0	NA	ACE2+/TMPRSS2+
222C	Basal	IPF	0	0	NA	ACE2+/TMPRSS2+
222C	Basal	Other-ILD	0	0	NA	ACE2+/TMPRSS2+
222C	Ciliated Cells	Control	12	0	0	ACE2+/TMPRSS2+
222C	Ciliated Cells	COPD	0	0	NA	ACE2+/TMPRSS2+
222C	Ciliated Cells	IPF	0	0	NA	ACE2+/TMPRSS2+
222C	Ciliated Cells	Other-ILD	0	0	NA	ACE2+/TMPRSS2+
222C	KRT5-/KRT17+	Control	0	0	NA	ACE2+/TMPRSS2+
222C	KRT5-/KRT17+	COPD	0	0	NA	ACE2+/TMPRSS2+
222C	KRT5-/KRT17+	IPF	0	0	NA	ACE2+/TMPRSS2+
222C	KRT5-/KRT17+	Other-ILD	0	0	NA	ACE2+/TMPRSS2+
222C	Macrophages	Control	1496	0	0	ACE2+/TMPRSS2+
222C	Macrophages	COPD	0	0	NA	ACE2+/TMPRSS2+
222C	Macrophages	IPF	0	0	NA	ACE2+/TMPRSS2+
222C	Macrophages	Other-ILD	0	0	NA	ACE2+/TMPRSS2+
222C	MUC5AC+	Control	0	0	NA	ACE2+/TMPRSS2+
222C	MUC5AC+	COPD	0	0	NA	ACE2+/TMPRSS2+
222C	MUC5AC+	IPF	0	0	NA	ACE2+/TMPRSS2+
222C	MUC5AC+	Other-ILD	0	0	NA	ACE2+/TMPRSS2+
222C	MUC5B+	Control	0	0	NA	ACE2+/TMPRSS2+
222C	MUC5B+	COPD	0	0	NA	ACE2+/TMPRSS2+
222C	MUC5B+	IPF	0	0	NA	ACE2+/TMPRSS2+
222C	MUC5B+	Other-ILD	0	0	NA	ACE2+/TMPRSS2+
222C	PNEC/Ionocytes	Control	1	0	0	ACE2+/TMPRSS2+
222C	PNEC/Ionocytes	COPD	0	0	NA	ACE2+/TMPRSS2+
222C	PNEC/Ionocytes	IPF	0	0	NA	ACE2+/TMPRSS2+
222C	PNEC/Ionocytes	Other-ILD	0	0	NA	ACE2+/TMPRSS2+
222C	SCGB3A2+	Control	1	0	0	ACE2+/TMPRSS2+
222C	SCGB3A2+	COPD	0	0	NA	ACE2+/TMPRSS2+
222C	SCGB3A2+	IPF	0	0	NA	ACE2+/TMPRSS2+
222C	SCGB3A2+	Other-ILD	0	0	NA	ACE2+/TMPRSS2+
222C	SCGB3A2+/SCGB1A1+	Control	1	0	0	ACE2+/TMPRSS2+
222C	SCGB3A2+/SCGB1A1+	COPD	0	0	NA	ACE2+/TMPRSS2+
222C	SCGB3A2+/SCGB1A1+	IPF	0	0	NA	ACE2+/TMPRSS2+
222C	SCGB3A2+/SCGB1A1+	Other-ILD	0	0	NA	ACE2+/TMPRSS2+
222C	Smooth Muscle Cells	Control	6	0	0	ACE2+/TMPRSS2+
222C	Smooth Muscle Cells	COPD	0	0	NA	ACE2+/TMPRSS2+
222C	Smooth Muscle Cells	IPF	0	0	NA	ACE2+/TMPRSS2+
222C	Smooth Muscle Cells	Other-ILD	0	0	NA	ACE2+/TMPRSS2+
222C	Transitional AT2	Control	4	0	0	ACE2+/TMPRSS2+
222C	Transitional AT2	COPD	0	0	NA	ACE2+/TMPRSS2+
222C	Transitional AT2	IPF	0	0	NA	ACE2+/TMPRSS2+
222C	Transitional AT2	Other-ILD	0	0	NA	ACE2+/TMPRSS2+
222C	Vascular Endothelial Cells	Control	40	1	2.5	ACE2+/TMPRSS2+
222C	Vascular Endothelial Cells	COPD	0	0	NA	ACE2+/TMPRSS2+
222C	Vascular Endothelial Cells	IPF	0	0	NA	ACE2+/TMPRSS2+
222C	Vascular Endothelial Cells	Other-ILD	0	0	NA	ACE2+/TMPRSS2+
222I-b	AT1	Control	0	0	NA	ACE2+/TMPRSS2+
222I-b	AT1	COPD	0	0	NA	ACE2+/TMPRSS2+
222I-b	AT1	IPF	1	0	0	ACE2+/TMPRSS2+
222I-b	AT1	Other-ILD	0	0	NA	ACE2+/TMPRSS2+
222I-b	AT2	Control	0	0	NA	ACE2+/TMPRSS2+
222I-b	AT2	COPD	0	0	NA	ACE2+/TMPRSS2+
222I-b	AT2	IPF	40	0	0	ACE2+/TMPRSS2+
222I-b	AT2	Other-ILD	0	0	NA	ACE2+/TMPRSS2+
222I-b	Basal	Control	0	0	NA	ACE2+/TMPRSS2+
222I-b	Basal	COPD	0	0	NA	ACE2+/TMPRSS2+
222I-b	Basal	IPF	15	0	0	ACE2+/TMPRSS2+
222I-b	Basal	Other-ILD	0	0	NA	ACE2+/TMPRSS2+
222I-b	Ciliated Cells	Control	0	0	NA	ACE2+/TMPRSS2+
222I-b	Ciliated Cells	COPD	0	0	NA	ACE2+/TMPRSS2+
222I-b	Ciliated Cells	IPF	342	1	0.292398	ACE2+/TMPRSS2+
222I-b	Ciliated Cells	Other-ILD	0	0	NA	ACE2+/TMPRSS2+
222I-b	KRT5-/KRT17+	Control	0	0	NA	ACE2+/TMPRSS2+
222I-b	KRT5-/KRT17+	COPD	0	0	NA	ACE2+/TMPRSS2+
222I-b	KRT5-/KRT17+	IPF	6	0	0	ACE2+/TMPRSS2+
222I-b	KRT5-/KRT17+	Other-ILD	0	0	NA	ACE2+/TMPRSS2+
222I-b	Macrophages	Control	0	0	NA	ACE2+/TMPRSS2+
222I-b	Macrophages	COPD	0	0	NA	ACE2+/TMPRSS2+
222I-b	Macrophages	IPF	3498	0	0	ACE2+/TMPRSS2+
222I-b	Macrophages	Other-ILD	0	0	NA	ACE2+/TMPRSS2+
222I-b	MUC5AC+	Control	0	0	NA	ACE2+/TMPRSS2+
222I-b	MUC5AC+	COPD	0	0	NA	ACE2+/TMPRSS2+
222I-b	MUC5AC+	IPF	2	0	0	ACE2+/TMPRSS2+
222I-b	MUC5AC+	Other-ILD	0	0	NA	ACE2+/TMPRSS2+
222I-b	MUC5B+	Control	0	0	NA	ACE2+/TMPRSS2+
222I-b	MUC5B+	COPD	0	0	NA	ACE2+/TMPRSS2+
222I-b	MUC5B+	IPF	66	0	0	ACE2+/TMPRSS2+
222I-b	MUC5B+	Other-ILD	0	0	NA	ACE2+/TMPRSS2+
222I-b	PNEC/Ionocytes	Control	0	0	NA	ACE2+/TMPRSS2+
222I-b	PNEC/Ionocytes	COPD	0	0	NA	ACE2+/TMPRSS2+
222I-b	PNEC/Ionocytes	IPF	16	0	0	ACE2+/TMPRSS2+
222I-b	PNEC/Ionocytes	Other-ILD	0	0	NA	ACE2+/TMPRSS2+
222I-b	SCGB3A2+	Control	0	0	NA	ACE2+/TMPRSS2+
222I-b	SCGB3A2+	COPD	0	0	NA	ACE2+/TMPRSS2+
222I-b	SCGB3A2+	IPF	46	0	0	ACE2+/TMPRSS2+
222I-b	SCGB3A2+	Other-ILD	0	0	NA	ACE2+/TMPRSS2+
222I-b	SCGB3A2+/SCGB1A1+	Control	0	0	NA	ACE2+/TMPRSS2+
222I-b	SCGB3A2+/SCGB1A1+	COPD	0	0	NA	ACE2+/TMPRSS2+
222I-b	SCGB3A2+/SCGB1A1+	IPF	19	0	0	ACE2+/TMPRSS2+
222I-b	SCGB3A2+/SCGB1A1+	Other-ILD	0	0	NA	ACE2+/TMPRSS2+
222I-b	Smooth Muscle Cells	Control	0	0	NA	ACE2+/TMPRSS2+
222I-b	Smooth Muscle Cells	COPD	0	0	NA	ACE2+/TMPRSS2+
222I-b	Smooth Muscle Cells	IPF	0	0	NA	ACE2+/TMPRSS2+
222I-b	Smooth Muscle Cells	Other-ILD	0	0	NA	ACE2+/TMPRSS2+
222I-b	Transitional AT2	Control	0	0	NA	ACE2+/TMPRSS2+
222I-b	Transitional AT2	COPD	0	0	NA	ACE2+/TMPRSS2+
222I-b	Transitional AT2	IPF	5	0	0	ACE2+/TMPRSS2+
222I-b	Transitional AT2	Other-ILD	0	0	NA	ACE2+/TMPRSS2+
222I-b	Vascular Endothelial Cells	Control	0	0	NA	ACE2+/TMPRSS2+
222I-b	Vascular Endothelial Cells	COPD	0	0	NA	ACE2+/TMPRSS2+
222I-b	Vascular Endothelial Cells	IPF	13	0	0	ACE2+/TMPRSS2+
222I-b	Vascular Endothelial Cells	Other-ILD	0	0	NA	ACE2+/TMPRSS2+
225I-b	AT1	Control	0	0	NA	ACE2+/TMPRSS2+
225I-b	AT1	COPD	0	0	NA	ACE2+/TMPRSS2+
225I-b	AT1	IPF	0	0	NA	ACE2+/TMPRSS2+
225I-b	AT1	Other-ILD	0	0	NA	ACE2+/TMPRSS2+
225I-b	AT2	Control	0	0	NA	ACE2+/TMPRSS2+
225I-b	AT2	COPD	0	0	NA	ACE2+/TMPRSS2+
225I-b	AT2	IPF	22	0	0	ACE2+/TMPRSS2+
225I-b	AT2	Other-ILD	0	0	NA	ACE2+/TMPRSS2+
225I-b	Basal	Control	0	0	NA	ACE2+/TMPRSS2+
225I-b	Basal	COPD	0	0	NA	ACE2+/TMPRSS2+
225I-b	Basal	IPF	2	0	0	ACE2+/TMPRSS2+
225I-b	Basal	Other-ILD	0	0	NA	ACE2+/TMPRSS2+
225I-b	Ciliated Cells	Control	0	0	NA	ACE2+/TMPRSS2+
225I-b	Ciliated Cells	COPD	0	0	NA	ACE2+/TMPRSS2+
225I-b	Ciliated Cells	IPF	258	2	0.775194	ACE2+/TMPRSS2+
225I-b	Ciliated Cells	Other-ILD	0	0	NA	ACE2+/TMPRSS2+
225I-b	KRT5-/KRT17+	Control	0	0	NA	ACE2+/TMPRSS2+
225I-b	KRT5-/KRT17+	COPD	0	0	NA	ACE2+/TMPRSS2+
225I-b	KRT5-/KRT17+	IPF	3	0	0	ACE2+/TMPRSS2+
225I-b	KRT5-/KRT17+	Other-ILD	0	0	NA	ACE2+/TMPRSS2+
225I-b	Macrophages	Control	0	0	NA	ACE2+/TMPRSS2+
225I-b	Macrophages	COPD	0	0	NA	ACE2+/TMPRSS2+
225I-b	Macrophages	IPF	4318	0	0	ACE2+/TMPRSS2+
225I-b	Macrophages	Other-ILD	0	0	NA	ACE2+/TMPRSS2+
225I-b	MUC5AC+	Control	0	0	NA	ACE2+/TMPRSS2+
225I-b	MUC5AC+	COPD	0	0	NA	ACE2+/TMPRSS2+
225I-b	MUC5AC+	IPF	0	0	NA	ACE2+/TMPRSS2+
225I-b	MUC5AC+	Other-ILD	0	0	NA	ACE2+/TMPRSS2+
225I-b	MUC5B+	Control	0	0	NA	ACE2+/TMPRSS2+
225I-b	MUC5B+	COPD	0	0	NA	ACE2+/TMPRSS2+
225I-b	MUC5B+	IPF	12	0	0	ACE2+/TMPRSS2+
225I-b	MUC5B+	Other-ILD	0	0	NA	ACE2+/TMPRSS2+
225I-b	PNEC/Ionocytes	Control	0	0	NA	ACE2+/TMPRSS2+
225I-b	PNEC/Ionocytes	COPD	0	0	NA	ACE2+/TMPRSS2+
225I-b	PNEC/Ionocytes	IPF	12	0	0	ACE2+/TMPRSS2+
225I-b	PNEC/Ionocytes	Other-ILD	0	0	NA	ACE2+/TMPRSS2+
225I-b	SCGB3A2+	Control	0	0	NA	ACE2+/TMPRSS2+
225I-b	SCGB3A2+	COPD	0	0	NA	ACE2+/TMPRSS2+
225I-b	SCGB3A2+	IPF	1	0	0	ACE2+/TMPRSS2+
225I-b	SCGB3A2+	Other-ILD	0	0	NA	ACE2+/TMPRSS2+
225I-b	SCGB3A2+/SCGB1A1+	Control	0	0	NA	ACE2+/TMPRSS2+
225I-b	SCGB3A2+/SCGB1A1+	COPD	0	0	NA	ACE2+/TMPRSS2+
225I-b	SCGB3A2+/SCGB1A1+	IPF	9	0	0	ACE2+/TMPRSS2+
225I-b	SCGB3A2+/SCGB1A1+	Other-ILD	0	0	NA	ACE2+/TMPRSS2+
225I-b	Smooth Muscle Cells	Control	0	0	NA	ACE2+/TMPRSS2+
225I-b	Smooth Muscle Cells	COPD	0	0	NA	ACE2+/TMPRSS2+
225I-b	Smooth Muscle Cells	IPF	39	0	0	ACE2+/TMPRSS2+
225I-b	Smooth Muscle Cells	Other-ILD	0	0	NA	ACE2+/TMPRSS2+
225I-b	Transitional AT2	Control	0	0	NA	ACE2+/TMPRSS2+
225I-b	Transitional AT2	COPD	0	0	NA	ACE2+/TMPRSS2+
225I-b	Transitional AT2	IPF	4	0	0	ACE2+/TMPRSS2+
225I-b	Transitional AT2	Other-ILD	0	0	NA	ACE2+/TMPRSS2+
225I-b	Vascular Endothelial Cells	Control	0	0	NA	ACE2+/TMPRSS2+
225I-b	Vascular Endothelial Cells	COPD	0	0	NA	ACE2+/TMPRSS2+
225I-b	Vascular Endothelial Cells	IPF	204	0	0	ACE2+/TMPRSS2+
225I-b	Vascular Endothelial Cells	Other-ILD	0	0	NA	ACE2+/TMPRSS2+
226C-a	AT1	Control	1	0	0	ACE2+/TMPRSS2+
226C-a	AT1	COPD	0	0	NA	ACE2+/TMPRSS2+
226C-a	AT1	IPF	0	0	NA	ACE2+/TMPRSS2+
226C-a	AT1	Other-ILD	0	0	NA	ACE2+/TMPRSS2+
226C-a	AT2	Control	47	0	0	ACE2+/TMPRSS2+
226C-a	AT2	COPD	0	0	NA	ACE2+/TMPRSS2+
226C-a	AT2	IPF	0	0	NA	ACE2+/TMPRSS2+
226C-a	AT2	Other-ILD	0	0	NA	ACE2+/TMPRSS2+
226C-a	Basal	Control	0	0	NA	ACE2+/TMPRSS2+
226C-a	Basal	COPD	0	0	NA	ACE2+/TMPRSS2+
226C-a	Basal	IPF	0	0	NA	ACE2+/TMPRSS2+
226C-a	Basal	Other-ILD	0	0	NA	ACE2+/TMPRSS2+
226C-a	Ciliated Cells	Control	57	1	1.75439	ACE2+/TMPRSS2+
226C-a	Ciliated Cells	COPD	0	0	NA	ACE2+/TMPRSS2+
226C-a	Ciliated Cells	IPF	0	0	NA	ACE2+/TMPRSS2+
226C-a	Ciliated Cells	Other-ILD	0	0	NA	ACE2+/TMPRSS2+
226C-a	KRT5-/KRT17+	Control	0	0	NA	ACE2+/TMPRSS2+
226C-a	KRT5-/KRT17+	COPD	0	0	NA	ACE2+/TMPRSS2+
226C-a	KRT5-/KRT17+	IPF	0	0	NA	ACE2+/TMPRSS2+
226C-a	KRT5-/KRT17+	Other-ILD	0	0	NA	ACE2+/TMPRSS2+
226C-a	Macrophages	Control	3546	0	0	ACE2+/TMPRSS2+
226C-a	Macrophages	COPD	0	0	NA	ACE2+/TMPRSS2+
226C-a	Macrophages	IPF	0	0	NA	ACE2+/TMPRSS2+
226C-a	Macrophages	Other-ILD	0	0	NA	ACE2+/TMPRSS2+
226C-a	MUC5AC+	Control	0	0	NA	ACE2+/TMPRSS2+
226C-a	MUC5AC+	COPD	0	0	NA	ACE2+/TMPRSS2+
226C-a	MUC5AC+	IPF	0	0	NA	ACE2+/TMPRSS2+
226C-a	MUC5AC+	Other-ILD	0	0	NA	ACE2+/TMPRSS2+
226C-a	MUC5B+	Control	5	0	0	ACE2+/TMPRSS2+
226C-a	MUC5B+	COPD	0	0	NA	ACE2+/TMPRSS2+
226C-a	MUC5B+	IPF	0	0	NA	ACE2+/TMPRSS2+
226C-a	MUC5B+	Other-ILD	0	0	NA	ACE2+/TMPRSS2+
226C-a	PNEC/Ionocytes	Control	0	0	NA	ACE2+/TMPRSS2+
226C-a	PNEC/Ionocytes	COPD	0	0	NA	ACE2+/TMPRSS2+
226C-a	PNEC/Ionocytes	IPF	0	0	NA	ACE2+/TMPRSS2+
226C-a	PNEC/Ionocytes	Other-ILD	0	0	NA	ACE2+/TMPRSS2+
226C-a	SCGB3A2+	Control	2	0	0	ACE2+/TMPRSS2+
226C-a	SCGB3A2+	COPD	0	0	NA	ACE2+/TMPRSS2+
226C-a	SCGB3A2+	IPF	0	0	NA	ACE2+/TMPRSS2+
226C-a	SCGB3A2+	Other-ILD	0	0	NA	ACE2+/TMPRSS2+
226C-a	SCGB3A2+/SCGB1A1+	Control	3	0	0	ACE2+/TMPRSS2+
226C-a	SCGB3A2+/SCGB1A1+	COPD	0	0	NA	ACE2+/TMPRSS2+
226C-a	SCGB3A2+/SCGB1A1+	IPF	0	0	NA	ACE2+/TMPRSS2+
226C-a	SCGB3A2+/SCGB1A1+	Other-ILD	0	0	NA	ACE2+/TMPRSS2+
226C-a	Smooth Muscle Cells	Control	0	0	NA	ACE2+/TMPRSS2+
226C-a	Smooth Muscle Cells	COPD	0	0	NA	ACE2+/TMPRSS2+
226C-a	Smooth Muscle Cells	IPF	0	0	NA	ACE2+/TMPRSS2+
226C-a	Smooth Muscle Cells	Other-ILD	0	0	NA	ACE2+/TMPRSS2+
226C-a	Transitional AT2	Control	1	0	0	ACE2+/TMPRSS2+
226C-a	Transitional AT2	COPD	0	0	NA	ACE2+/TMPRSS2+
226C-a	Transitional AT2	IPF	0	0	NA	ACE2+/TMPRSS2+
226C-a	Transitional AT2	Other-ILD	0	0	NA	ACE2+/TMPRSS2+
226C-a	Vascular Endothelial Cells	Control	2	0	0	ACE2+/TMPRSS2+
226C-a	Vascular Endothelial Cells	COPD	0	0	NA	ACE2+/TMPRSS2+
226C-a	Vascular Endothelial Cells	IPF	0	0	NA	ACE2+/TMPRSS2+
226C-a	Vascular Endothelial Cells	Other-ILD	0	0	NA	ACE2+/TMPRSS2+
226C-b	AT1	Control	1	0	0	ACE2+/TMPRSS2+
226C-b	AT1	COPD	0	0	NA	ACE2+/TMPRSS2+
226C-b	AT1	IPF	0	0	NA	ACE2+/TMPRSS2+
226C-b	AT1	Other-ILD	0	0	NA	ACE2+/TMPRSS2+
226C-b	AT2	Control	62	1	1.6129	ACE2+/TMPRSS2+
226C-b	AT2	COPD	0	0	NA	ACE2+/TMPRSS2+
226C-b	AT2	IPF	0	0	NA	ACE2+/TMPRSS2+
226C-b	AT2	Other-ILD	0	0	NA	ACE2+/TMPRSS2+
226C-b	Basal	Control	0	0	NA	ACE2+/TMPRSS2+
226C-b	Basal	COPD	0	0	NA	ACE2+/TMPRSS2+
226C-b	Basal	IPF	0	0	NA	ACE2+/TMPRSS2+
226C-b	Basal	Other-ILD	0	0	NA	ACE2+/TMPRSS2+
226C-b	Ciliated Cells	Control	55	1	1.81818	ACE2+/TMPRSS2+
226C-b	Ciliated Cells	COPD	0	0	NA	ACE2+/TMPRSS2+
226C-b	Ciliated Cells	IPF	0	0	NA	ACE2+/TMPRSS2+
226C-b	Ciliated Cells	Other-ILD	0	0	NA	ACE2+/TMPRSS2+
226C-b	KRT5-/KRT17+	Control	0	0	NA	ACE2+/TMPRSS2+
226C-b	KRT5-/KRT17+	COPD	0	0	NA	ACE2+/TMPRSS2+
226C-b	KRT5-/KRT17+	IPF	0	0	NA	ACE2+/TMPRSS2+
226C-b	KRT5-/KRT17+	Other-ILD	0	0	NA	ACE2+/TMPRSS2+
226C-b	Macrophages	Control	3847	0	0	ACE2+/TMPRSS2+
226C-b	Macrophages	COPD	0	0	NA	ACE2+/TMPRSS2+
226C-b	Macrophages	IPF	0	0	NA	ACE2+/TMPRSS2+
226C-b	Macrophages	Other-ILD	0	0	NA	ACE2+/TMPRSS2+
226C-b	MUC5AC+	Control	0	0	NA	ACE2+/TMPRSS2+
226C-b	MUC5AC+	COPD	0	0	NA	ACE2+/TMPRSS2+
226C-b	MUC5AC+	IPF	0	0	NA	ACE2+/TMPRSS2+
226C-b	MUC5AC+	Other-ILD	0	0	NA	ACE2+/TMPRSS2+
226C-b	MUC5B+	Control	7	0	0	ACE2+/TMPRSS2+
226C-b	MUC5B+	COPD	0	0	NA	ACE2+/TMPRSS2+
226C-b	MUC5B+	IPF	0	0	NA	ACE2+/TMPRSS2+
226C-b	MUC5B+	Other-ILD	0	0	NA	ACE2+/TMPRSS2+
226C-b	PNEC/Ionocytes	Control	0	0	NA	ACE2+/TMPRSS2+
226C-b	PNEC/Ionocytes	COPD	0	0	NA	ACE2+/TMPRSS2+
226C-b	PNEC/Ionocytes	IPF	0	0	NA	ACE2+/TMPRSS2+
226C-b	PNEC/Ionocytes	Other-ILD	0	0	NA	ACE2+/TMPRSS2+
226C-b	SCGB3A2+	Control	5	0	0	ACE2+/TMPRSS2+
226C-b	SCGB3A2+	COPD	0	0	NA	ACE2+/TMPRSS2+
226C-b	SCGB3A2+	IPF	0	0	NA	ACE2+/TMPRSS2+
[truncated: 63,697 more rows]

## Sheet: Fig2J_ACE2_quantification
IPF Blood vessel	IPF Parenchyma	IPF Small airway	IPF Airway	IPF Microvasculature	Normal Lung (NL) Blood vessel	NL Parenchyma	NL Small airway	NL Airway	NL Microvasculature
0.2	0.2	0.1	0	0.1	0	0.2	0	0	0.1
0.2	0	0.2	0	0.1	0.2	0	0.2	0	0.1
0	0.2	0.1	0	0.1	0	0	0	0	0
0	0	0.1	0	0	0	0	0	0	0
0	0.2	0	0	0.1	0	0	0	0	0.1
0.4	0.1	0.1	0.1	0.1	0	0	0	0	0
0.2	0.2	0.1	0.2	0	0	0	0	0	0
0	0.1	0.2	0.2	0	0	0	0	0	0
0	0	0.1	0	0.1	0	0	0.1	0	0
0.2	0	0	0	0	0	0.1	0	0	0
0	0.1	0.1	0	0.1	0	0	0	0	0
0	0.2	0.2	0	0.1	0	0	0	0	0
0	0	0.1	0.1	0
0	0.1	0.2	0	0
0	0	0.2	0	0.1
0.2	0.2	0.1	0	0.1
0	0	0.2	0	0.1
0	0	0.1	0	0
0	0	0	0	0.1
0.2	0	0.1	0	0
0	0	0.2	0	0.1
0	0	0	0	0
0	0.3	0.3	0	0.1
0	0	0.1	0	0.1
0	0	0.2	0	0.1
0	0	0.1	0	0.1
0	0	0.1	0	0.1
0	0.2	0.2	0.1	0.1
0	0	0	0	0.2
0	0	0.2	0.2	0.1
0	0	0.3	0	0
0	0.1	0.2	0	0.1
0.2	0	0.2	0.1	0.1
0.4	0	0	0	0.1
0.2	0.1	0.2	0.1	0.1
0	0	0	0	0
0.2	0	0.2	0.2	0
0.2	0	0.1	0	0.1
0.2	0	0.2	0	0.1
0	0	0	0	0.1
0	0	0.1	0	0.1
0	0.1	0.1	0	0.1
0	0	0	0	0.1
0	0	0	0	0.1
0	0	0	0	0
0	0.2	0.2	0	0.1
0	0	0.1	0	0.1
0	0	0.2	0	0.1
0	0	0.1	0	0.1
0	0	0.1	0	0.1
0	0	0.1	0	0
0	0	0	0	0
0	0	0	0	0.2
0	0	0	0	0
0	0	0	0	0
0	0	0	0	0
0	0	0	0	0
0	0	0	0	0
0	0	0	0	0
0	0	0.2	0	0.1
0	0	0	0	0
0	0	0	0	0

## Sheet: Fig4A_CT_percentage
CellType	Diagnosis	Mean	n	sd	se
B Cells	Control	0.00422674	78	0.00600599	0.000680044
B Cells	COPD	0.0171005	31	0.0234772	0.00421663
B Cells	IPF	0.0154378	82	0.0193858	0.0021408
B Cells	Other-ILD	0.0079305	19	0.0118192	0.00271151
CD4 T Cells	Control	0.014258	78	0.0155441	0.00176003
CD4 T Cells	COPD	0.0422022	31	0.0555323	0.0099739
CD4 T Cells	IPF	0.0277462	82	0.0508324	0.0056135
CD4 T Cells	Other-ILD	0.0264601	19	0.0246193	0.00564805
CD8 T Cells	Control	0.0254459	78	0.0505763	0.00572664
CD8 T Cells	COPD	0.0716808	31	0.0755929	0.0135769
CD8 T Cells	IPF	0.0396221	82	0.0866487	0.00956875
CD8 T Cells	Other-ILD	0.0247938	19	0.0362246	0.00831049
cDCs	Control	0.00935071	78	0.0143135	0.00162068
cDCs	COPD	0.0216233	31	0.020932	0.0037595
cDCs	IPF	0.0219287	82	0.0249588	0.00275624
cDCs	Other-ILD	0.0365329	19	0.0313082	0.0071826
Macrophages	Control	0.333131	78	0.267146	0.0302483
Macrophages	COPD	0.292582	31	0.206098	0.0370164
Macrophages	IPF	0.382415	82	0.2802	0.0309429
Macrophages	Other-ILD	0.477083	19	0.299791	0.0687768
Mast Cells	Control	0.00191043	78	0.00550755	0.000623608
Mast Cells	COPD	0.00529064	31	0.00852408	0.00153097
Mast Cells	IPF	0.00481886	82	0.00833326	0.000920255
Mast Cells	Other-ILD	0.00451024	19	0.00743004	0.00170457
Monocytes	Control	0.0011841	78	0.00283268	0.000320737
Monocytes	COPD	0.000906089	31	0.00259338	0.000465785
Monocytes	IPF	0.00120472	82	0.00289573	0.00031978
Monocytes	Other-ILD	0.00494873	19	0.00466231	0.00106961
NK Cells	Control	0.00697336	78	0.0115875	0.00131203
NK Cells	COPD	0.0178837	31	0.0177007	0.00317915
NK Cells	IPF	0.0102561	82	0.0132987	0.00146859
NK Cells	Other-ILD	0.00166628	19	0.0027106	0.000621853
pDCs	Control	0.000317387	78	0.0010483	0.000118696
pDCs	COPD	0.00280273	31	0.004074	0.000731711
pDCs	IPF	0.00200592	82	0.00308309	0.000340471
pDCs	Other-ILD	0.00294418	19	0.00272936	0.000626157
Plasma Cells	Control	0.00205996	78	0.0043867	0.000496696
Plasma Cells	COPD	0.0054135	31	0.00800938	0.00143853
Plasma Cells	IPF	0.00298421	82	0.00733195	0.000809679
Plasma Cells	Other-ILD	0.00486103	19	0.00823079	0.00188827
Proliferating Macrophages	Control	0.00125429	78	0.00325971	0.000369089
Proliferating Macrophages	COPD	7.68e-05	31	0.000177996	3.2e-05
Proliferating Macrophages	IPF	0.00400604	82	0.00665954	0.000735423
Proliferating Macrophages	Other-ILD	0.00572549	19	0.0111325	0.00255396
Proliferating T Cells	Control	0.00181582	78	0.00544536	0.000616565
Proliferating T Cells	COPD	0.00206558	31	0.00260933	0.000468649
Proliferating T Cells	IPF	0.00312936	82	0.00747931	0.000825951
Proliferating T Cells	Other-ILD	0.0081059	19	0.00897723	0.00205952

## Sheet: FigS3
Ident	CellType	Diagnosis	Total	Count	Percent	geneid
001C	AT1	Control	29	12	41.3793	BSG
001C	AT1	COPD	0	0	NA	BSG
001C	AT1	IPF	0	0	NA	BSG
001C	AT1	Other-ILD	0	0	NA	BSG
001C	AT2	Control	19	6	31.5789	BSG
001C	AT2	COPD	0	0	NA	BSG
001C	AT2	IPF	0	0	NA	BSG
001C	AT2	Other-ILD	0	0	NA	BSG
001C	B Cells	Control	15	0	0	BSG
001C	B Cells	COPD	0	0	NA	BSG
001C	B Cells	IPF	0	0	NA	BSG
001C	B Cells	Other-ILD	0	0	NA	BSG
001C	Basal	Control	2	0	0	BSG
001C	Basal	COPD	0	0	NA	BSG
001C	Basal	IPF	0	0	NA	BSG
001C	Basal	Other-ILD	0	0	NA	BSG
001C	cDCs	Control	12	5	41.6667	BSG
001C	cDCs	COPD	0	0	NA	BSG
001C	cDCs	IPF	0	0	NA	BSG
001C	cDCs	Other-ILD	0	0	NA	BSG
001C	Ciliated Cells	Control	20	6	30	BSG
001C	Ciliated Cells	COPD	0	0	NA	BSG
001C	Ciliated Cells	IPF	0	0	NA	BSG
001C	Ciliated Cells	Other-ILD	0	0	NA	BSG
001C	Club Cells	Control	8	2	25	BSG
001C	Club Cells	COPD	0	0	NA	BSG
001C	Club Cells	IPF	0	0	NA	BSG
001C	Club Cells	Other-ILD	0	0	NA	BSG
001C	Fibroblasts	Control	10	4	40	BSG
001C	Fibroblasts	COPD	0	0	NA	BSG
001C	Fibroblasts	IPF	0	0	NA	BSG
001C	Fibroblasts	Other-ILD	0	0	NA	BSG
001C	Goblet Cells	Control	1	1	100	BSG
001C	Goblet Cells	COPD	0	0	NA	BSG
001C	Goblet Cells	IPF	0	0	NA	BSG
001C	Goblet Cells	Other-ILD	0	0	NA	BSG
001C	HAS1 High Fibroblasts	Control	0	0	NA	BSG
001C	HAS1 High Fibroblasts	COPD	0	0	NA	BSG
001C	HAS1 High Fibroblasts	IPF	0	0	NA	BSG
001C	HAS1 High Fibroblasts	Other-ILD	0	0	NA	BSG
001C	KRT5-/KRT17+	Control	1	0	0	BSG
001C	KRT5-/KRT17+	COPD	0	0	NA	BSG
001C	KRT5-/KRT17+	IPF	0	0	NA	BSG
001C	KRT5-/KRT17+	Other-ILD	0	0	NA	BSG
001C	Lymphatic Endothelial Cells	Control	44	13	29.5455	BSG
001C	Lymphatic Endothelial Cells	COPD	0	0	NA	BSG
001C	Lymphatic Endothelial Cells	IPF	0	0	NA	BSG
001C	Lymphatic Endothelial Cells	Other-ILD	0	0	NA	BSG
001C	Macrophages	Control	1298	707	54.4684	BSG
001C	Macrophages	COPD	0	0	NA	BSG
001C	Macrophages	IPF	0	0	NA	BSG
001C	Macrophages	Other-ILD	0	0	NA	BSG
001C	Mast Cells	Control	0	0	NA	BSG
001C	Mast Cells	COPD	0	0	NA	BSG
001C	Mast Cells	IPF	0	0	NA	BSG
001C	Mast Cells	Other-ILD	0	0	NA	BSG
001C	Mesothelial	Control	1	1	100	BSG
001C	Mesothelial	COPD	0	0	NA	BSG
001C	Mesothelial	IPF	0	0	NA	BSG
001C	Mesothelial	Other-ILD	0	0	NA	BSG
001C	Monocytes	Control	0	0	NA	BSG
001C	Monocytes	COPD	0	0	NA	BSG
001C	Monocytes	IPF	0	0	NA	BSG
001C	Monocytes	Other-ILD	0	0	NA	BSG
001C	Myofibroblasts	Control	0	0	NA	BSG
001C	Myofibroblasts	COPD	0	0	NA	BSG
001C	Myofibroblasts	IPF	0	0	NA	BSG
001C	Myofibroblasts	Other-ILD	0	0	NA	BSG
001C	NK Cells	Control	24	7	29.1667	BSG
001C	NK Cells	COPD	0	0	NA	BSG
001C	NK Cells	IPF	0	0	NA	BSG
001C	NK Cells	Other-ILD	0	0	NA	BSG
001C	pDCs	Control	0	0	NA	BSG
001C	pDCs	COPD	0	0	NA	BSG
001C	pDCs	IPF	0	0	NA	BSG
001C	pDCs	Other-ILD	0	0	NA	BSG
001C	Pericytes	Control	0	0	NA	BSG
001C	Pericytes	COPD	0	0	NA	BSG
001C	Pericytes	IPF	0	0	NA	BSG
001C	Pericytes	Other-ILD	0	0	NA	BSG
001C	Plasma Cells	Control	4	2	50	BSG
001C	Plasma Cells	COPD	0	0	NA	BSG
001C	Plasma Cells	IPF	0	0	NA	BSG
001C	Plasma Cells	Other-ILD	0	0	NA	BSG
001C	PLIN2+ Fibroblasts	Control	0	0	NA	BSG
001C	PLIN2+ Fibroblasts	COPD	0	0	NA	BSG
001C	PLIN2+ Fibroblasts	IPF	0	0	NA	BSG
001C	PLIN2+ Fibroblasts	Other-ILD	0	0	NA	BSG
001C	PNEC/Ionocytes	Control	0	0	NA	BSG
001C	PNEC/Ionocytes	COPD	0	0	NA	BSG
001C	PNEC/Ionocytes	IPF	0	0	NA	BSG
001C	PNEC/Ionocytes	Other-ILD	0	0	NA	BSG
001C	Proliferating Macrophages	Control	0	0	NA	BSG
001C	Proliferating Macrophages	COPD	0	0	NA	BSG
001C	Proliferating Macrophages	IPF	0	0	NA	BSG
001C	Proliferating Macrophages	Other-ILD	0	0	NA	BSG
001C	Smooth Muscle Cells	Control	1	0	0	BSG
001C	Smooth Muscle Cells	COPD	0	0	NA	BSG
001C	Smooth Muscle Cells	IPF	0	0	NA	BSG
001C	Smooth Muscle Cells	Other-ILD	0	0	NA	BSG
001C	T Cells	Control	60	15	25	BSG
001C	T Cells	COPD	0	0	NA	BSG
001C	T Cells	IPF	0	0	NA	BSG
001C	T Cells	Other-ILD	0	0	NA	BSG
001C	Transitional AT2	Control	0	0	NA	BSG
001C	Transitional AT2	COPD	0	0	NA	BSG
001C	Transitional AT2	IPF	0	0	NA	BSG
001C	Transitional AT2	Other-ILD	0	0	NA	BSG
001C	Vascular Endothelial Cells	Control	9	2	22.2222	BSG
001C	Vascular Endothelial Cells	COPD	0	0	NA	BSG
001C	Vascular Endothelial Cells	IPF	0	0	NA	BSG
001C	Vascular Endothelial Cells	Other-ILD	0	0	NA	BSG
002C	AT1	Control	0	0	NA	BSG
002C	AT1	COPD	0	0	NA	BSG
002C	AT1	IPF	0	0	NA	BSG
002C	AT1	Other-ILD	0	0	NA	BSG
002C	AT2	Control	4	3	75	BSG
002C	AT2	COPD	0	0	NA	BSG
002C	AT2	IPF	0	0	NA	BSG
002C	AT2	Other-ILD	0	0	NA	BSG
002C	B Cells	Control	15	1	6.66667	BSG
002C	B Cells	COPD	0	0	NA	BSG
002C	B Cells	IPF	0	0	NA	BSG
002C	B Cells	Other-ILD	0	0	NA	BSG
002C	Basal	Control	0	0	NA	BSG
002C	Basal	COPD	0	0	NA	BSG
002C	Basal	IPF	0	0	NA	BSG
002C	Basal	Other-ILD	0	0	NA	BSG
002C	cDCs	Control	13	6	46.1538	BSG
002C	cDCs	COPD	0	0	NA	BSG
002C	cDCs	IPF	0	0	NA	BSG
002C	cDCs	Other-ILD	0	0	NA	BSG
002C	Ciliated Cells	Control	17	10	58.8235	BSG
002C	Ciliated Cells	COPD	0	0	NA	BSG
002C	Ciliated Cells	IPF	0	0	NA	BSG
002C	Ciliated Cells	Other-ILD	0	0	NA	BSG
002C	Club Cells	Control	0	0	NA	BSG
002C	Club Cells	COPD	0	0	NA	BSG
002C	Club Cells	IPF	0	0	NA	BSG
002C	Club Cells	Other-ILD	0	0	NA	BSG
002C	Fibroblasts	Control	0	0	NA	BSG
002C	Fibroblasts	COPD	0	0	NA	BSG
002C	Fibroblasts	IPF	0	0	NA	BSG
002C	Fibroblasts	Other-ILD	0	0	NA	BSG
002C	Goblet Cells	Control	1	0	0	BSG
002C	Goblet Cells	COPD	0	0	NA	BSG
002C	Goblet Cells	IPF	0	0	NA	BSG
002C	Goblet Cells	Other-ILD	0	0	NA	BSG
002C	HAS1 High Fibroblasts	Control	0	0	NA	BSG
002C	HAS1 High Fibroblasts	COPD	0	0	NA	BSG
002C	HAS1 High Fibroblasts	IPF	0	0	NA	BSG
002C	HAS1 High Fibroblasts	Other-ILD	0	0	NA	BSG
002C	KRT5-/KRT17+	Control	0	0	NA	BSG
002C	KRT5-/KRT17+	COPD	0	0	NA	BSG
002C	KRT5-/KRT17+	IPF	0	0	NA	BSG
002C	KRT5-/KRT17+	Other-ILD	0	0	NA	BSG
002C	Lymphatic Endothelial Cells	Control	0	0	NA	BSG
002C	Lymphatic Endothelial Cells	COPD	0	0	NA	BSG
002C	Lymphatic Endothelial Cells	IPF	0	0	NA	BSG
002C	Lymphatic Endothelial Cells	Other-ILD	0	0	NA	BSG
002C	Macrophages	Control	570	361	63.3333	BSG
002C	Macrophages	COPD	0	0	NA	BSG
002C	Macrophages	IPF	0	0	NA	BSG
002C	Macrophages	Other-ILD	0	0	NA	BSG
002C	Mast Cells	Control	3	1	33.3333	BSG
002C	Mast Cells	COPD	0	0	NA	BSG
002C	Mast Cells	IPF	0	0	NA	BSG
002C	Mast Cells	Other-ILD	0	0	NA	BSG
002C	Mesothelial	Control	0	0	NA	BSG
002C	Mesothelial	COPD	0	0	NA	BSG
002C	Mesothelial	IPF	0	0	NA	BSG
002C	Mesothelial	Other-ILD	0	0	NA	BSG
002C	Monocytes	Control	0	0	NA	BSG
002C	Monocytes	COPD	0	0	NA	BSG
002C	Monocytes	IPF	0	0	NA	BSG
002C	Monocytes	Other-ILD	0	0	NA	BSG
002C	Myofibroblasts	Control	0	0	NA	BSG
002C	Myofibroblasts	COPD	0	0	NA	BSG
002C	Myofibroblasts	IPF	0	0	NA	BSG
002C	Myofibroblasts	Other-ILD	0	0	NA	BSG
002C	NK Cells	Control	4	1	25	BSG
002C	NK Cells	COPD	0	0	NA	BSG
002C	NK Cells	IPF	0	0	NA	BSG
002C	NK Cells	Other-ILD	0	0	NA	BSG
002C	pDCs	Control	0	0	NA	BSG
002C	pDCs	COPD	0	0	NA	BSG
002C	pDCs	IPF	0	0	NA	BSG
002C	pDCs	Other-ILD	0	0	NA	BSG
002C	Pericytes	Control	0	0	NA	BSG
002C	Pericytes	COPD	0	0	NA	BSG
002C	Pericytes	IPF	0	0	NA	BSG
002C	Pericytes	Other-ILD	0	0	NA	BSG
002C	Plasma Cells	Control	0	0	NA	BSG
002C	Plasma Cells	COPD	0	0	NA	BSG
002C	Plasma Cells	IPF	0	0	NA	BSG
002C	Plasma Cells	Other-ILD	0	0	NA	BSG
002C	PLIN2+ Fibroblasts	Control	0	0	NA	BSG
002C	PLIN2+ Fibroblasts	COPD	0	0	NA	BSG
002C	PLIN2+ Fibroblasts	IPF	0	0	NA	BSG
002C	PLIN2+ Fibroblasts	Other-ILD	0	0	NA	BSG
002C	PNEC/Ionocytes	Control	0	0	NA	BSG
002C	PNEC/Ionocytes	COPD	0	0	NA	BSG
002C	PNEC/Ionocytes	IPF	0	0	NA	BSG
002C	PNEC/Ionocytes	Other-ILD	0	0	NA	BSG
002C	Proliferating Macrophages	Control	0	0	NA	BSG
002C	Proliferating Macrophages	COPD	0	0	NA	BSG
002C	Proliferating Macrophages	IPF	0	0	NA	BSG
002C	Proliferating Macrophages	Other-ILD	0	0	NA	BSG
002C	Smooth Muscle Cells	Control	0	0	NA	BSG
002C	Smooth Muscle Cells	COPD	0	0	NA	BSG
002C	Smooth Muscle Cells	IPF	0	0	NA	BSG
002C	Smooth Muscle Cells	Other-ILD	0	0	NA	BSG
002C	T Cells	Control	37	13	35.1351	BSG
002C	T Cells	COPD	0	0	NA	BSG
002C	T Cells	IPF	0	0	NA	BSG
002C	T Cells	Other-ILD	0	0	NA	BSG
002C	Transitional AT2	Control	0	0	NA	BSG
002C	Transitional AT2	COPD	0	0	NA	BSG
002C	Transitional AT2	IPF	0	0	NA	BSG
002C	Transitional AT2	Other-ILD	0	0	NA	BSG
002C	Vascular Endothelial Cells	Control	1	0	0	BSG
002C	Vascular Endothelial Cells	COPD	0	0	NA	BSG
002C	Vascular Endothelial Cells	IPF	0	0	NA	BSG
002C	Vascular Endothelial Cells	Other-ILD	0	0	NA	BSG
003C	AT1	Control	1	1	100	BSG
003C	AT1	COPD	0	0	NA	BSG
003C	AT1	IPF	0	0	NA	BSG
003C	AT1	Other-ILD	0	0	NA	BSG
003C	AT2	Control	17	10	58.8235	BSG
003C	AT2	COPD	0	0	NA	BSG
003C	AT2	IPF	0	0	NA	BSG
003C	AT2	Other-ILD	0	0	NA	BSG
003C	B Cells	Control	92	19	20.6522	BSG
003C	B Cells	COPD	0	0	NA	BSG
003C	B Cells	IPF	0	0	NA	BSG
003C	B Cells	Other-ILD	0	0	NA	BSG
003C	Basal	Control	1	1	100	BSG
003C	Basal	COPD	0	0	NA	BSG
003C	Basal	IPF	0	0	NA	BSG
003C	Basal	Other-ILD	0	0	NA	BSG
003C	cDCs	Control	70	29	41.4286	BSG
003C	cDCs	COPD	0	0	NA	BSG
003C	cDCs	IPF	0	0	NA	BSG
003C	cDCs	Other-ILD	0	0	NA	BSG
003C	Ciliated Cells	Control	28	22	78.5714	BSG
003C	Ciliated Cells	COPD	0	0	NA	BSG
003C	Ciliated Cells	IPF	0	0	NA	BSG
003C	Ciliated Cells	Other-ILD	0	0	NA	BSG
003C	Club Cells	Control	14	8	57.1429	BSG
003C	Club Cells	COPD	0	0	NA	BSG
003C	Club Cells	IPF	0	0	NA	BSG
003C	Club Cells	Other-ILD	0	0	NA	BSG
003C	Fibroblasts	Control	28	18	64.2857	BSG
003C	Fibroblasts	COPD	0	0	NA	BSG
003C	Fibroblasts	IPF	0	0	NA	BSG
003C	Fibroblasts	Other-ILD	0	0	NA	BSG
003C	Goblet Cells	Control	2	2	100	BSG
003C	Goblet Cells	COPD	0	0	NA	BSG
003C	Goblet Cells	IPF	0	0	NA	BSG
003C	Goblet Cells	Other-ILD	0	0	NA	BSG
003C	HAS1 High Fibroblasts	Control	0	0	NA	BSG
003C	HAS1 High Fibroblasts	COPD	0	0	NA	BSG
003C	HAS1 High Fibroblasts	IPF	0	0	NA	BSG
003C	HAS1 High Fibroblasts	Other-ILD	0	0	NA	BSG
003C	KRT5-/KRT17+	Control	0	0	NA	BSG
003C	KRT5-/KRT17+	COPD	0	0	NA	BSG
003C	KRT5-/KRT17+	IPF	0	0	NA	BSG
003C	KRT5-/KRT17+	Other-ILD	0	0	NA	BSG
003C	Lymphatic Endothelial Cells	Control	37	9	24.3243	BSG
003C	Lymphatic Endothelial Cells	COPD	0	0	NA	BSG
003C	Lymphatic Endothelial Cells	IPF	0	0	NA	BSG
003C	Lymphatic Endothelial Cells	Other-ILD	0	0	NA	BSG
003C	Macrophages	Control	2301	1509	65.5802	BSG
003C	Macrophages	COPD	0	0	NA	BSG
003C	Macrophages	IPF	0	0	NA	BSG
003C	Macrophages	Other-ILD	0	0	NA	BSG
003C	Mast Cells	Control	66	50	75.7576	BSG
003C	Mast Cells	COPD	0	0	NA	BSG
003C	Mast Cells	IPF	0	0	NA	BSG
003C	Mast Cells	Other-ILD	0	0	NA	BSG
003C	Mesothelial	Control	0	0	NA	BSG
003C	Mesothelial	COPD	0	0	NA	BSG
003C	Mesothelial	IPF	0	0	NA	BSG
003C	Mesothelial	Other-ILD	0	0	NA	BSG
003C	Monocytes	Control	3	1	33.3333	BSG
003C	Monocytes	COPD	0	0	NA	BSG
003C	Monocytes	IPF	0	0	NA	BSG
003C	Monocytes	Other-ILD	0	0	NA	BSG
003C	Myofibroblasts	Control	2	2	100	BSG
003C	Myofibroblasts	COPD	0	0	NA	BSG
003C	Myofibroblasts	IPF	0	0	NA	BSG
003C	Myofibroblasts	Other-ILD	0	0	NA	BSG
003C	NK Cells	Control	121	40	33.0579	BSG
003C	NK Cells	COPD	0	0	NA	BSG
003C	NK Cells	IPF	0	0	NA	BSG
003C	NK Cells	Other-ILD	0	0	NA	BSG
003C	pDCs	Control	35	14	40	BSG
003C	pDCs	COPD	0	0	NA	BSG
003C	pDCs	IPF	0	0	NA	BSG
003C	pDCs	Other-ILD	0	0	NA	BSG
003C	Pericytes	Control	0	0	NA	BSG
003C	Pericytes	COPD	0	0	NA	BSG
003C	Pericytes	IPF	0	0	NA	BSG
003C	Pericytes	Other-ILD	0	0	NA	BSG
003C	Plasma Cells	Control	21	15	71.4286	BSG
003C	Plasma Cells	COPD	0	0	NA	BSG
003C	Plasma Cells	IPF	0	0	NA	BSG
003C	Plasma Cells	Other-ILD	0	0	NA	BSG
003C	PLIN2+ Fibroblasts	Control	0	0	NA	BSG
003C	PLIN2+ Fibroblasts	COPD	0	0	NA	BSG
003C	PLIN2+ Fibroblasts	IPF	0	0	NA	BSG
003C	PLIN2+ Fibroblasts	Other-ILD	0	0	NA	BSG
003C	PNEC/Ionocytes	Control	0	0	NA	BSG
003C	PNEC/Ionocytes	COPD	0	0	NA	BSG
003C	PNEC/Ionocytes	IPF	0	0	NA	BSG
003C	PNEC/Ionocytes	Other-ILD	0	0	NA	BSG
003C	Proliferating Macrophages	Control	1	1	100	BSG
003C	Proliferating Macrophages	COPD	0	0	NA	BSG
003C	Proliferating Macrophages	IPF	0	0	NA	BSG
003C	Proliferating Macrophages	Other-ILD	0	0	NA	BSG
003C	Smooth Muscle Cells	Control	4	2	50	BSG
003C	Smooth Muscle Cells	COPD	0	0	NA	BSG
003C	Smooth Muscle Cells	IPF	0	0	NA	BSG
003C	Smooth Muscle Cells	Other-ILD	0	0	NA	BSG
003C	T Cells	Control	196	67	34.1837	BSG
003C	T Cells	COPD	0	0	NA	BSG
003C	T Cells	IPF	0	0	NA	BSG
003C	T Cells	Other-ILD	0	0	NA	BSG
003C	Transitional AT2	Control	1	1	100	BSG
003C	Transitional AT2	COPD	0	0	NA	BSG
003C	Transitional AT2	IPF	0	0	NA	BSG
003C	Transitional AT2	Other-ILD	0	0	NA	BSG
003C	Vascular Endothelial Cells	Control	34	11	32.3529	BSG
003C	Vascular Endothelial Cells	COPD	0	0	NA	BSG
003C	Vascular Endothelial Cells	IPF	0	0	NA	BSG
003C	Vascular Endothelial Cells	Other-ILD	0	0	NA	BSG
010I	AT1	Control	0	0	NA	BSG
010I	AT1	COPD	0	0	NA	BSG
010I	AT1	IPF	3	1	33.3333	BSG
010I	AT1	Other-ILD	0	0	NA	BSG
010I	AT2	Control	0	0	NA	BSG
010I	AT2	COPD	0	0	NA	BSG
010I	AT2	IPF	82	43	52.439	BSG
010I	AT2	Other-ILD	0	0	NA	BSG
010I	B Cells	Control	0	0	NA	BSG
010I	B Cells	COPD	0	0	NA	BSG
010I	B Cells	IPF	86	16	18.6047	BSG
010I	B Cells	Other-ILD	0	0	NA	BSG
010I	Basal	Control	0	0	NA	BSG
010I	Basal	COPD	0	0	NA	BSG
010I	Basal	IPF	15	8	53.3333	BSG
010I	Basal	Other-ILD	0	0	NA	BSG
010I	cDCs	Control	0	0	NA	BSG
010I	cDCs	COPD	0	0	NA	BSG
010I	cDCs	IPF	110	58	52.7273	BSG
010I	cDCs	Other-ILD	0	0	NA	BSG
010I	Ciliated Cells	Control	0	0	NA	BSG
010I	Ciliated Cells	COPD	0	0	NA	BSG
010I	Ciliated Cells	IPF	431	222	51.5081	BSG
010I	Ciliated Cells	Other-ILD	0	0	NA	BSG
010I	Club Cells	Control	0	0	NA	BSG
010I	Club Cells	COPD	0	0	NA	BSG
010I	Club Cells	IPF	156	97	62.1795	BSG
010I	Club Cells	Other-ILD	0	0	NA	BSG
010I	Fibroblasts	Control	0	0	NA	BSG
010I	Fibroblasts	COPD	0	0	NA	BSG
010I	Fibroblasts	IPF	51	38	74.5098	BSG
010I	Fibroblasts	Other-ILD	0	0	NA	BSG
010I	Goblet Cells	Control	0	0	NA	BSG
010I	Goblet Cells	COPD	0	0	NA	BSG
010I	Goblet Cells	IPF	94	64	68.0851	BSG
010I	Goblet Cells	Other-ILD	0	0	NA	BSG
010I	HAS1 High Fibroblasts	Control	0	0	NA	BSG
010I	HAS1 High Fibroblasts	COPD	0	0	NA	BSG
010I	HAS1 High Fibroblasts	IPF	3	1	33.3333	BSG
010I	HAS1 High Fibroblasts	Other-ILD	0	0	NA	BSG
010I	KRT5-/KRT17+	Control	0	0	NA	BSG
010I	KRT5-/KRT17+	COPD	0	0	NA	BSG
010I	KRT5-/KRT17+	IPF	14	12	85.7143	BSG
010I	KRT5-/KRT17+	Other-ILD	0	0	NA	BSG
010I	Lymphatic Endothelial Cells	Control	0	0	NA	BSG
010I	Lymphatic Endothelial Cells	COPD	0	0	NA	BSG
010I	Lymphatic Endothelial Cells	IPF	8	3	37.5	BSG
010I	Lymphatic Endothelial Cells	Other-ILD	0	0	NA	BSG
010I	Macrophages	Control	0	0	NA	BSG
010I	Macrophages	COPD	0	0	NA	BSG
010I	Macrophages	IPF	2817	1917	68.0511	BSG
010I	Macrophages	Other-ILD	0	0	NA	BSG
010I	Mast Cells	Control	0	0	NA	BSG
010I	Mast Cells	COPD	0	0	NA	BSG
010I	Mast Cells	IPF	16	8	50	BSG
010I	Mast Cells	Other-ILD	0	0	NA	BSG
010I	Mesothelial	Control	0	0	NA	BSG
010I	Mesothelial	COPD	0	0	NA	BSG
010I	Mesothelial	IPF	1	1	100	BSG
010I	Mesothelial	Other-ILD	0	0	NA	BSG
010I	Monocytes	Control	0	0	NA	BSG
010I	Monocytes	COPD	0	0	NA	BSG
010I	Monocytes	IPF	0	0	NA	BSG
010I	Monocytes	Other-ILD	0	0	NA	BSG
010I	Myofibroblasts	Control	0	0	NA	BSG
010I	Myofibroblasts	COPD	0	0	NA	BSG
010I	Myofibroblasts	IPF	5	3	60	BSG
010I	Myofibroblasts	Other-ILD	0	0	NA	BSG
010I	NK Cells	Control	0	0	NA	BSG
010I	NK Cells	COPD	0	0	NA	BSG
010I	NK Cells	IPF	27	7	25.9259	BSG
010I	NK Cells	Other-ILD	0	0	NA	BSG
010I	pDCs	Control	0	0	NA	BSG
010I	pDCs	COPD	0	0	NA	BSG
010I	pDCs	IPF	9	3	33.3333	BSG
010I	pDCs	Other-ILD	0	0	NA	BSG
010I	Pericytes	Control	0	0	NA	BSG
010I	Pericytes	COPD	0	0	NA	BSG
010I	Pericytes	IPF	1	0	0	BSG
010I	Pericytes	Other-ILD	0	0	NA	BSG
010I	Plasma Cells	Control	0	0	NA	BSG
010I	Plasma Cells	COPD	0	0	NA	BSG
010I	Plasma Cells	IPF	3	3	100	BSG
010I	Plasma Cells	Other-ILD	0	0	NA	BSG
010I	PLIN2+ Fibroblasts	Control	0	0	NA	BSG
010I	PLIN2+ Fibroblasts	COPD	0	0	NA	BSG
010I	PLIN2+ Fibroblasts	IPF	7	4	57.1429	BSG
010I	PLIN2+ Fibroblasts	Other-ILD	0	0	NA	BSG
010I	PNEC/Ionocytes	Control	0	0	NA	BSG
010I	PNEC/Ionocytes	COPD	0	0	NA	BSG
010I	PNEC/Ionocytes	IPF	13	9	69.2308	BSG
010I	PNEC/Ionocytes	Other-ILD	0	0	NA	BSG
010I	Proliferating Macrophages	Control	0	0	NA	BSG
010I	Proliferating Macrophages	COPD	0	0	NA	BSG
010I	Proliferating Macrophages	IPF	7	6	85.7143	BSG
010I	Proliferating Macrophages	Other-ILD	0	0	NA	BSG
010I	Smooth Muscle Cells	Control	0	0	NA	BSG
010I	Smooth Muscle Cells	COPD	0	0	NA	BSG
010I	Smooth Muscle Cells	IPF	1	0	0	BSG
010I	Smooth Muscle Cells	Other-ILD	0	0	NA	BSG
010I	T Cells	Control	0	0	NA	BSG
010I	T Cells	COPD	0	0	NA	BSG
010I	T Cells	IPF	465	122	26.2366	BSG
010I	T Cells	Other-ILD	0	0	NA	BSG
010I	Transitional AT2	Control	0	0	NA	BSG
010I	Transitional AT2	COPD	0	0	NA	BSG
010I	Transitional AT2	IPF	5	3	60	BSG
010I	Transitional AT2	Other-ILD	0	0	NA	BSG
010I	Vascular Endothelial Cells	Control	0	0	NA	BSG
010I	Vascular Endothelial Cells	COPD	0	0	NA	BSG
010I	Vascular Endothelial Cells	IPF	40	19	47.5	BSG
010I	Vascular Endothelial Cells	Other-ILD	0	0	NA	BSG
021I	AT1	Control	0	0	NA	BSG
021I	AT1	COPD	0	0	NA	BSG
021I	AT1	IPF	18	14	77.7778	BSG
021I	AT1	Other-ILD	0	0	NA	BSG
021I	AT2	Control	0	0	NA	BSG
021I	AT2	COPD	0	0	NA	BSG
021I	AT2	IPF	34	13	38.2353	BSG
021I	AT2	Other-ILD	0	0	NA	BSG
021I	B Cells	Control	0	0	NA	BSG
021I	B Cells	COPD	0	0	NA	BSG
021I	B Cells	IPF	8	3	37.5	BSG
021I	B Cells	Other-ILD	0	0	NA	BSG
021I	Basal	Control	0	0	NA	BSG
021I	Basal	COPD	0	0	NA	BSG
021I	Basal	IPF	27	18	66.6667	BSG
021I	Basal	Other-ILD	0	0	NA	BSG
021I	cDCs	Control	0	0	NA	BSG
021I	cDCs	COPD	0	0	NA	BSG
021I	cDCs	IPF	69	29	42.029	BSG
021I	cDCs	Other-ILD	0	0	NA	BSG
021I	Ciliated Cells	Control	0	0	NA	BSG
021I	Ciliated Cells	COPD	0	0	NA	BSG
021I	Ciliated Cells	IPF	118	48	40.678	BSG
021I	Ciliated Cells	Other-ILD	0	0	NA	BSG
021I	Club Cells	Control	0	0	NA	BSG
021I	Club Cells	COPD	0	0	NA	BSG
021I	Club Cells	IPF	11	9	81.8182	BSG
021I	Club Cells	Other-ILD	0	0	NA	BSG
021I	Fibroblasts	Control	0	0	NA	BSG
021I	Fibroblasts	COPD	0	0	NA	BSG
021I	Fibroblasts	IPF	325	211	64.9231	BSG
021I	Fibroblasts	Other-ILD	0	0	NA	BSG
021I	Goblet Cells	Control	0	0	NA	BSG
021I	Goblet Cells	COPD	0	0	NA	BSG
021I	Goblet Cells	IPF	23	15	65.2174	BSG
021I	Goblet Cells	Other-ILD	0	0	NA	BSG
021I	HAS1 High Fibroblasts	Control	0	0	NA	BSG
021I	HAS1 High Fibroblasts	COPD	0	0	NA	BSG
021I	HAS1 High Fibroblasts	IPF	12	11	91.6667	BSG
021I	HAS1 High Fibroblasts	Other-ILD	0	0	NA	BSG
021I	KRT5-/KRT17+	Control	0	0	NA	BSG
021I	KRT5-/KRT17+	COPD	0	0	NA	BSG
021I	KRT5-/KRT17+	IPF	11	9	81.8182	BSG
021I	KRT5-/KRT17+	Other-ILD	0	0	NA	BSG
021I	Lymphatic Endothelial Cells	Control	0	0	NA	BSG
021I	Lymphatic Endothelial Cells	COPD	0	0	NA	BSG
021I	Lymphatic Endothelial Cells	IPF	72	32	44.4444	BSG
021I	Lymphatic Endothelial Cells	Other-ILD	0	0	NA	BSG
021I	Macrophages	Control	0	0	NA	BSG
021I	Macrophages	COPD	0	0	NA	BSG
021I	Macrophages	IPF	998	566	56.7134	BSG
021I	Macrophages	Other-ILD	0	0	NA	BSG
021I	Mast Cells	Control	0	0	NA	BSG
021I	Mast Cells	COPD	0	0	NA	BSG
021I	Mast Cells	IPF	1	0	0	BSG
021I	Mast Cells	Other-ILD	0	0	NA	BSG
021I	Mesothelial	Control	0	0	NA	BSG
021I	Mesothelial	COPD	0	0	NA	BSG
021I	Mesothelial	IPF	8	8	100	BSG
021I	Mesothelial	Other-ILD	0	0	NA	BSG
021I	Monocytes	Control	0	0	NA	BSG
021I	Monocytes	COPD	0	0	NA	BSG
021I	Monocytes	IPF	0	0	NA	BSG
021I	Monocytes	Other-ILD	0	0	NA	BSG
021I	Myofibroblasts	Control	0	0	NA	BSG
021I	Myofibroblasts	COPD	0	0	NA	BSG
021I	Myofibroblasts	IPF	39	27	69.2308	BSG
021I	Myofibroblasts	Other-ILD	0	0	NA	BSG
021I	NK Cells	Control	0	0	NA	BSG
021I	NK Cells	COPD	0	0	NA	BSG
021I	NK Cells	IPF	93	23	24.7312	BSG
021I	NK Cells	Other-ILD	0	0	NA	BSG
021I	pDCs	Control	0	0	NA	BSG
021I	pDCs	COPD	0	0	NA	BSG
021I	pDCs	IPF	10	5	50	BSG
021I	pDCs	Other-ILD	0	0	NA	BSG
021I	Pericytes	Control	0	0	NA	BSG
021I	Pericytes	COPD	0	0	NA	BSG
021I	Pericytes	IPF	64	34	53.125	BSG
021I	Pericytes	Other-ILD	0	0	NA	BSG
021I	Plasma Cells	Control	0	0	NA	BSG
021I	Plasma Cells	COPD	0	0	NA	BSG
021I	Plasma Cells	IPF	3	1	33.3333	BSG
021I	Plasma Cells	Other-ILD	0	0	NA	BSG
021I	PLIN2+ Fibroblasts	Control	0	0	NA	BSG
021I	PLIN2+ Fibroblasts	COPD	0	0	NA	BSG
021I	PLIN2+ Fibroblasts	IPF	18	16	88.8889	BSG
021I	PLIN2+ Fibroblasts	Other-ILD	0	0	NA	BSG
021I	PNEC/Ionocytes	Control	0	0	NA	BSG
021I	PNEC/Ionocytes	COPD	0	0	NA	BSG
021I	PNEC/Ionocytes	IPF	5	4	80	BSG
021I	PNEC/Ionocytes	Other-ILD	0	0	NA	BSG
021I	Proliferating Macrophages	Control	0	0	NA	BSG
021I	Proliferating Macrophages	COPD	0	0	NA	BSG
021I	Proliferating Macrophages	IPF	3	3	100	BSG
021I	Proliferating Macrophages	Other-ILD	0	0	NA	BSG
021I	Smooth Muscle Cells	Control	0	0	NA	BSG
021I	Smooth Muscle Cells	COPD	0	0	NA	BSG
021I	Smooth Muscle Cells	IPF	10	5	50	BSG
021I	Smooth Muscle Cells	Other-ILD	0	0	NA	BSG
021I	T Cells	Control	0	0	NA	BSG
021I	T Cells	COPD	0	0	NA	BSG
021I	T Cells	IPF	464	71	15.3017	BSG
021I	T Cells	Other-ILD	0	0	NA	BSG
021I	Transitional AT2	Control	0	0	NA	BSG
021I	Transitional AT2	COPD	0	0	NA	BSG
021I	Transitional AT2	IPF	15	10	66.6667	BSG
021I	Transitional AT2	Other-ILD	0	0	NA	BSG
021I	Vascular Endothelial Cells	Control	0	0	NA	BSG
021I	Vascular Endothelial Cells	COPD	0	0	NA	BSG
021I	Vascular Endothelial Cells	IPF	276	126	45.6522	BSG
021I	Vascular Endothelial Cells	Other-ILD	0	0	NA	BSG
022C-a	AT1	Control	23	12	52.1739	BSG
022C-a	AT1	COPD	0	0	NA	BSG
022C-a	AT1	IPF	0	0	NA	BSG
022C-a	AT1	Other-ILD	0	0	NA	BSG
022C-a	AT2	Control	58	33	56.8966	BSG
022C-a	AT2	COPD	0	0	NA	BSG
022C-a	AT2	IPF	0	0	NA	BSG
022C-a	AT2	Other-ILD	0	0	NA	BSG
022C-a	B Cells	Control	34	11	32.3529	BSG
022C-a	B Cells	COPD	0	0	NA	BSG
022C-a	B Cells	IPF	0	0	NA	BSG
022C-a	B Cells	Other-ILD	0	0	NA	BSG
022C-a	Basal	Control	0	0	NA	BSG
022C-a	Basal	COPD	0	0	NA	BSG
022C-a	Basal	IPF	0	0	NA	BSG
022C-a	Basal	Other-ILD	0	0	NA	BSG
022C-a	cDCs	Control	71	31	43.662	BSG
022C-a	cDCs	COPD	0	0	NA	BSG
022C-a	cDCs	IPF	0	0	NA	BSG
022C-a	cDCs	Other-ILD	0	0	NA	BSG
022C-a	Ciliated Cells	Control	23	7	30.4348	BSG
022C-a	Ciliated Cells	COPD	0	0	NA	BSG
022C-a	Ciliated Cells	IPF	0	0	NA	BSG
022C-a	Ciliated Cells	Other-ILD	0	0	NA	BSG
022C-a	Club Cells	Control	12	6	50	BSG
022C-a	Club Cells	COPD	0	0	NA	BSG
022C-a	Club Cells	IPF	0	0	NA	BSG
022C-a	Club Cells	Other-ILD	0	0	NA	BSG
022C-a	Fibroblasts	Control	41	24	58.5366	BSG
022C-a	Fibroblasts	COPD	0	0	NA	BSG
022C-a	Fibroblasts	IPF	0	0	NA	BSG
022C-a	Fibroblasts	Other-ILD	0	0	NA	BSG
022C-a	Goblet Cells	Control	5	5	100	BSG
022C-a	Goblet Cells	COPD	0	0	NA	BSG
022C-a	Goblet Cells	IPF	0	0	NA	BSG
022C-a	Goblet Cells	Other-ILD	0	0	NA	BSG
022C-a	HAS1 High Fibroblasts	Control	0	0	NA	BSG
022C-a	HAS1 High Fibroblasts	COPD	0	0	NA	BSG
022C-a	HAS1 High Fibroblasts	IPF	0	0	NA	BSG
022C-a	HAS1 High Fibroblasts	Other-ILD	0	0	NA	BSG
022C-a	KRT5-/KRT17+	Control	1	0	0	BSG
022C-a	KRT5-/KRT17+	COPD	0	0	NA	BSG
022C-a	KRT5-/KRT17+	IPF	0	0	NA	BSG
022C-a	KRT5-/KRT17+	Other-ILD	0	0	NA	BSG
022C-a	Lymphatic Endothelial Cells	Control	10	1	10	BSG
022C-a	Lymphatic Endothelial Cells	COPD	0	0	NA	BSG
022C-a	Lymphatic Endothelial Cells	IPF	0	0	NA	BSG
022C-a	Lymphatic Endothelial Cells	Other-ILD	0	0	NA	BSG
022C-a	Macrophages	Control	2297	1462	63.6482	BSG
022C-a	Macrophages	COPD	0	0	NA	BSG
022C-a	Macrophages	IPF	0	0	NA	BSG
022C-a	Macrophages	Other-ILD	0	0	NA	BSG
022C-a	Mast Cells	Control	16	7	43.75	BSG
022C-a	Mast Cells	COPD	0	0	NA	BSG
022C-a	Mast Cells	IPF	0	0	NA	BSG
022C-a	Mast Cells	Other-ILD	0	0	NA	BSG
022C-a	Mesothelial	Control	0	0	NA	BSG
022C-a	Mesothelial	COPD	0	0	NA	BSG
022C-a	Mesothelial	IPF	0	0	NA	BSG
022C-a	Mesothelial	Other-ILD	0	0	NA	BSG
022C-a	Monocytes	Control	2	1	50	BSG
022C-a	Monocytes	COPD	0	0	NA	BSG
022C-a	Monocytes	IPF	0	0	NA	BSG
022C-a	Monocytes	Other-ILD	0	0	NA	BSG
022C-a	Myofibroblasts	Control	3	1	33.3333	BSG
022C-a	Myofibroblasts	COPD	0	0	NA	BSG
022C-a	Myofibroblasts	IPF	0	0	NA	BSG
022C-a	Myofibroblasts	Other-ILD	0	0	NA	BSG
022C-a	NK Cells	Control	141	31	21.9858	BSG
022C-a	NK Cells	COPD	0	0	NA	BSG
022C-a	NK Cells	IPF	0	0	NA	BSG
022C-a	NK Cells	Other-ILD	0	0	NA	BSG
022C-a	pDCs	Control	0	0	NA	BSG
022C-a	pDCs	COPD	0	0	NA	BSG
022C-a	pDCs	IPF	0	0	NA	BSG
022C-a	pDCs	Other-ILD	0	0	NA	BSG
022C-a	Pericytes	Control	0	0	NA	BSG
022C-a	Pericytes	COPD	0	0	NA	BSG
022C-a	Pericytes	IPF	0	0	NA	BSG
022C-a	Pericytes	Other-ILD	0	0	NA	BSG
022C-a	Plasma Cells	Control	10	7	70	BSG
022C-a	Plasma Cells	COPD	0	0	NA	BSG
022C-a	Plasma Cells	IPF	0	0	NA	BSG
022C-a	Plasma Cells	Other-ILD	0	0	NA	BSG
022C-a	PLIN2+ Fibroblasts	Control	14	11	78.5714	BSG
022C-a	PLIN2+ Fibroblasts	COPD	0	0	NA	BSG
022C-a	PLIN2+ Fibroblasts	IPF	0	0	NA	BSG
022C-a	PLIN2+ Fibroblasts	Other-ILD	0	0	NA	BSG
022C-a	PNEC/Ionocytes	Control	0	0	NA	BSG
022C-a	PNEC/Ionocytes	COPD	0	0	NA	BSG
022C-a	PNEC/Ionocytes	IPF	0	0	NA	BSG
022C-a	PNEC/Ionocytes	Other-ILD	0	0	NA	BSG
022C-a	Proliferating Macrophages	Control	1	0	0	BSG
022C-a	Proliferating Macrophages	COPD	0	0	NA	BSG
022C-a	Proliferating Macrophages	IPF	0	0	NA	BSG
022C-a	Proliferating Macrophages	Other-ILD	0	0	NA	BSG
022C-a	Smooth Muscle Cells	Control	6	3	50	BSG
022C-a	Smooth Muscle Cells	COPD	0	0	NA	BSG
022C-a	Smooth Muscle Cells	IPF	0	0	NA	BSG
022C-a	Smooth Muscle Cells	Other-ILD	0	0	NA	BSG
022C-a	T Cells	Control	626	116	18.5304	BSG
022C-a	T Cells	COPD	0	0	NA	BSG
022C-a	T Cells	IPF	0	0	NA	BSG
022C-a	T Cells	Other-ILD	0	0	NA	BSG
022C-a	Transitional AT2	Control	8	4	50	BSG
022C-a	Transitional AT2	COPD	0	0	NA	BSG
022C-a	Transitional AT2	IPF	0	0	NA	BSG
022C-a	Transitional AT2	Other-ILD	0	0	NA	BSG
022C-a	Vascular Endothelial Cells	Control	49	19	38.7755	BSG
022C-a	Vascular Endothelial Cells	COPD	0	0	NA	BSG
022C-a	Vascular Endothelial Cells	IPF	0	0	NA	BSG
022C-a	Vascular Endothelial Cells	Other-ILD	0	0	NA	BSG
022C-b	AT1	Control	25	13	52	BSG
022C-b	AT1	COPD	0	0	NA	BSG
022C-b	AT1	IPF	0	0	NA	BSG
022C-b	AT1	Other-ILD	0	0	NA	BSG
022C-b	AT2	Control	50	37	74	BSG
022C-b	AT2	COPD	0	0	NA	BSG
022C-b	AT2	IPF	0	0	NA	BSG
022C-b	AT2	Other-ILD	0	0	NA	BSG
022C-b	B Cells	Control	21	8	38.0952	BSG
022C-b	B Cells	COPD	0	0	NA	BSG
022C-b	B Cells	IPF	0	0	NA	BSG
022C-b	B Cells	Other-ILD	0	0	NA	BSG
022C-b	Basal	Control	0	0	NA	BSG
022C-b	Basal	COPD	0	0	NA	BSG
022C-b	Basal	IPF	0	0	NA	BSG
022C-b	Basal	Other-ILD	0	0	NA	BSG
022C-b	cDCs	Control	55	32	58.1818	BSG
022C-b	cDCs	COPD	0	0	NA	BSG
022C-b	cDCs	IPF	0	0	NA	BSG
022C-b	cDCs	Other-ILD	0	0	NA	BSG
022C-b	Ciliated Cells	Control	15	6	40	BSG
022C-b	Ciliated Cells	COPD	0	0	NA	BSG
022C-b	Ciliated Cells	IPF	0	0	NA	BSG
022C-b	Ciliated Cells	Other-ILD	0	0	NA	BSG
022C-b	Club Cells	Control	9	4	44.4444	BSG
022C-b	Club Cells	COPD	0	0	NA	BSG
022C-b	Club Cells	IPF	0	0	NA	BSG
022C-b	Club Cells	Other-ILD	0	0	NA	BSG
022C-b	Fibroblasts	Control	35	14	40	BSG
022C-b	Fibroblasts	COPD	0	0	NA	BSG
022C-b	Fibroblasts	IPF	0	0	NA	BSG
022C-b	Fibroblasts	Other-ILD	0	0	NA	BSG
022C-b	Goblet Cells	Control	5	3	60	BSG
022C-b	Goblet Cells	COPD	0	0	NA	BSG
022C-b	Goblet Cells	IPF	0	0	NA	BSG
022C-b	Goblet Cells	Other-ILD	0	0	NA	BSG
022C-b	HAS1 High Fibroblasts	Control	2	1	50	BSG
022C-b	HAS1 High Fibroblasts	COPD	0	0	NA	BSG
022C-b	HAS1 High Fibroblasts	IPF	0	0	NA	BSG
022C-b	HAS1 High Fibroblasts	Other-ILD	0	0	NA	BSG
022C-b	KRT5-/KRT17+	Control	0	0	NA	BSG
022C-b	KRT5-/KRT17+	COPD	0	0	NA	BSG
022C-b	KRT5-/KRT17+	IPF	0	0	NA	BSG
022C-b	KRT5-/KRT17+	Other-ILD	0	0	NA	BSG
022C-b	Lymphatic Endothelial Cells	Control	13	5	38.4615	BSG
022C-b	Lymphatic Endothelial Cells	COPD	0	0	NA	BSG
022C-b	Lymphatic Endothelial Cells	IPF	0	0	NA	BSG
022C-b	Lymphatic Endothelial Cells	Other-ILD	0	0	NA	BSG
022C-b	Macrophages	Control	2250	1537	68.3111	BSG
022C-b	Macrophages	COPD	0	0	NA	BSG
022C-b	Macrophages	IPF	0	0	NA	BSG
022C-b	Macrophages	Other-ILD	0	0	NA	BSG
022C-b	Mast Cells	Control	5	0	0	BSG
022C-b	Mast Cells	COPD	0	0	NA	BSG
022C-b	Mast Cells	IPF	0	0	NA	BSG
022C-b	Mast Cells	Other-ILD	0	0	NA	BSG
022C-b	Mesothelial	Control	0	0	NA	BSG
022C-b	Mesothelial	COPD	0	0	NA	BSG
022C-b	Mesothelial	IPF	0	0	NA	BSG
022C-b	Mesothelial	Other-ILD	0	0	NA	BSG
022C-b	Monocytes	Control	0	0	NA	BSG
022C-b	Monocytes	COPD	0	0	NA	BSG
022C-b	Monocytes	IPF	0	0	NA	BSG
022C-b	Monocytes	Other-ILD	0	0	NA	BSG
022C-b	Myofibroblasts	Control	0	0	NA	BSG
022C-b	Myofibroblasts	COPD	0	0	NA	BSG
022C-b	Myofibroblasts	IPF	0	0	NA	BSG
022C-b	Myofibroblasts	Other-ILD	0	0	NA	BSG
022C-b	NK Cells	Control	144	20	13.8889	BSG
022C-b	NK Cells	COPD	0	0	NA	BSG
022C-b	NK Cells	IPF	0	0	NA	BSG
022C-b	NK Cells	Other-ILD	0	0	NA	BSG
022C-b	pDCs	Control	0	0	NA	BSG
022C-b	pDCs	COPD	0	0	NA	BSG
022C-b	pDCs	IPF	0	0	NA	BSG
022C-b	pDCs	Other-ILD	0	0	NA	BSG
022C-b	Pericytes	Control	2	1	50	BSG
022C-b	Pericytes	COPD	0	0	NA	BSG
022C-b	Pericytes	IPF	0	0	NA	BSG
022C-b	Pericytes	Other-ILD	0	0	NA	BSG
022C-b	Plasma Cells	Control	6	3	50	BSG
022C-b	Plasma Cells	COPD	0	0	NA	BSG
022C-b	Plasma Cells	IPF	0	0	NA	BSG
022C-b	Plasma Cells	Other-ILD	0	0	NA	BSG
022C-b	PLIN2+ Fibroblasts	Control	7	4	57.1429	BSG
022C-b	PLIN2+ Fibroblasts	COPD	0	0	NA	BSG
022C-b	PLIN2+ Fibroblasts	IPF	0	0	NA	BSG
022C-b	PLIN2+ Fibroblasts	Other-ILD	0	0	NA	BSG
022C-b	PNEC/Ionocytes	Control	1	1	100	BSG
022C-b	PNEC/Ionocytes	COPD	0	0	NA	BSG
022C-b	PNEC/Ionocytes	IPF	0	0	NA	BSG
022C-b	PNEC/Ionocytes	Other-ILD	0	0	NA	BSG
022C-b	Proliferating Macrophages	Control	0	0	NA	BSG
022C-b	Proliferating Macrophages	COPD	0	0	NA	BSG
022C-b	Proliferating Macrophages	IPF	0	0	NA	BSG
022C-b	Proliferating Macrophages	Other-ILD	0	0	NA	BSG
022C-b	Smooth Muscle Cells	Control	5	1	20	BSG
022C-b	Smooth Muscle Cells	COPD	0	0	NA	BSG
022C-b	Smooth Muscle Cells	IPF	0	0	NA	BSG
022C-b	Smooth Muscle Cells	Other-ILD	0	0	NA	BSG
022C-b	T Cells	Control	526	122	23.1939	BSG
022C-b	T Cells	COPD	0	0	NA	BSG
022C-b	T Cells	IPF	0	0	NA	BSG
022C-b	T Cells	Other-ILD	0	0	NA	BSG
022C-b	Transitional AT2	Control	10	6	60	BSG
022C-b	Transitional AT2	COPD	0	0	NA	BSG
022C-b	Transitional AT2	IPF	0	0	NA	BSG
022C-b	Transitional AT2	Other-ILD	0	0	NA	BSG
022C-b	Vascular Endothelial Cells	Control	60	33	55	BSG
022C-b	Vascular Endothelial Cells	COPD	0	0	NA	BSG
022C-b	Vascular Endothelial Cells	IPF	0	0	NA	BSG
022C-b	Vascular Endothelial Cells	Other-ILD	0	0	NA	BSG
022I	AT1	Control	0	0	NA	BSG
022I	AT1	COPD	0	0	NA	BSG
022I	AT1	IPF	11	9	81.8182	BSG
022I	AT1	Other-ILD	0	0	NA	BSG
022I	AT2	Control	0	0	NA	BSG
022I	AT2	COPD	0	0	NA	BSG
022I	AT2	IPF	84	18	21.4286	BSG
022I	AT2	Other-ILD	0	0	NA	BSG
022I	B Cells	Control	0	0	NA	BSG
022I	B Cells	COPD	0	0	NA	BSG
022I	B Cells	IPF	89	9	10.1124	BSG
022I	B Cells	Other-ILD	0	0	NA	BSG
022I	Basal	Control	0	0	NA	BSG
022I	Basal	COPD	0	0	NA	BSG
022I	Basal	IPF	34	17	50	BSG
022I	Basal	Other-ILD	0	0	NA	BSG
022I	cDCs	Control	0	0	NA	BSG
022I	cDCs	COPD	0	0	NA	BSG
022I	cDCs	IPF	112	46	41.0714	BSG
022I	cDCs	Other-ILD	0	0	NA	BSG
022I	Ciliated Cells	Control	0	0	NA	BSG
022I	Ciliated Cells	COPD	0	0	NA	BSG
022I	Ciliated Cells	IPF	106	38	35.8491	BSG
022I	Ciliated Cells	Other-ILD	0	0	NA	BSG
022I	Club Cells	Control	0	0	NA	BSG
022I	Club Cells	COPD	0	0	NA	BSG
022I	Club Cells	IPF	44	26	59.0909	BSG
022I	Club Cells	Other-ILD	0	0	NA	BSG
022I	Fibroblasts	Control	0	0	NA	BSG
022I	Fibroblasts	COPD	0	0	NA	BSG
022I	Fibroblasts	IPF	343	223	65.0146	BSG
022I	Fibroblasts	Other-ILD	0	0	NA	BSG
022I	Goblet Cells	Control	0	0	NA	BSG
022I	Goblet Cells	COPD	0	0	NA	BSG
022I	Goblet Cells	IPF	20	12	60	BSG
022I	Goblet Cells	Other-ILD	0	0	NA	BSG
022I	HAS1 High Fibroblasts	Control	0	0	NA	BSG
022I	HAS1 High Fibroblasts	COPD	0	0	NA	BSG
022I	HAS1 High Fibroblasts	IPF	8	6	75	BSG
022I	HAS1 High Fibroblasts	Other-ILD	0	0	NA	BSG
022I	KRT5-/KRT17+	Control	0	0	NA	BSG
022I	KRT5-/KRT17+	COPD	0	0	NA	BSG
022I	KRT5-/KRT17+	IPF	12	6	50	BSG
022I	KRT5-/KRT17+	Other-ILD	0	0	NA	BSG
022I	Lymphatic Endothelial Cells	Control	0	0	NA	BSG
022I	Lymphatic Endothelial Cells	COPD	0	0	NA	BSG
022I	Lymphatic Endothelial Cells	IPF	31	9	29.0323	BSG
022I	Lymphatic Endothelial Cells	Other-ILD	0	0	NA	BSG
022I	Macrophages	Control	0	0	NA	BSG
022I	Macrophages	COPD	0	0	NA	BSG
022I	Macrophages	IPF	2278	1504	66.0228	BSG
022I	Macrophages	Other-ILD	0	0	NA	BSG
022I	Mast Cells	Control	0	0	NA	BSG
022I	Mast Cells	COPD	0	0	NA	BSG
022I	Mast Cells	IPF	10	3	30	BSG
022I	Mast Cells	Other-ILD	0	0	NA	BSG
022I	Mesothelial	Control	0	0	NA	BSG
022I	Mesothelial	COPD	0	0	NA	BSG
022I	Mesothelial	IPF	2	1	50	BSG
022I	Mesothelial	Other-ILD	0	0	NA	BSG
022I	Monocytes	Control	0	0	NA	BSG
022I	Monocytes	COPD	0	0	NA	BSG
022I	Monocytes	IPF	0	0	NA	BSG
022I	Monocytes	Other-ILD	0	0	NA	BSG
022I	Myofibroblasts	Control	0	0	NA	BSG
022I	Myofibroblasts	COPD	0	0	NA	BSG
022I	Myofibroblasts	IPF	45	35	77.7778	BSG
022I	Myofibroblasts	Other-ILD	0	0	NA	BSG
022I	NK Cells	Control	0	0	NA	BSG
022I	NK Cells	COPD	0	0	NA	BSG
022I	NK Cells	IPF	66	18	27.2727	BSG
022I	NK Cells	Other-ILD	0	0	NA	BSG
022I	pDCs	Control	0	0	NA	BSG
022I	pDCs	COPD	0	0	NA	BSG
022I	pDCs	IPF	12	6	50	BSG
022I	pDCs	Other-ILD	0	0	NA	BSG
022I	Pericytes	Control	0	0	NA	BSG
022I	Pericytes	COPD	0	0	NA	BSG
022I	Pericytes	IPF	92	59	64.1304	BSG
022I	Pericytes	Other-ILD	0	0	NA	BSG
022I	Plasma Cells	Control	0	0	NA	BSG
022I	Plasma Cells	COPD	0	0	NA	BSG
022I	Plasma Cells	IPF	9	2	22.2222	BSG
022I	Plasma Cells	Other-ILD	0	0	NA	BSG
022I	PLIN2+ Fibroblasts	Control	0	0	NA	BSG
022I	PLIN2+ Fibroblasts	COPD	0	0	NA	BSG
022I	PLIN2+ Fibroblasts	IPF	10	5	50	BSG
022I	PLIN2+ Fibroblasts	Other-ILD	0	0	NA	BSG
022I	PNEC/Ionocytes	Control	0	0	NA	BSG
022I	PNEC/Ionocytes	COPD	0	0	NA	BSG
022I	PNEC/Ionocytes	IPF	7	4	57.1429	BSG
022I	PNEC/Ionocytes	Other-ILD	0	0	NA	BSG
022I	Proliferating Macrophages	Control	0	0	NA	BSG
022I	Proliferating Macrophages	COPD	0	0	NA	BSG
022I	Proliferating Macrophages	IPF	8	7	87.5	BSG
022I	Proliferating Macrophages	Other-ILD	0	0	NA	BSG
022I	Smooth Muscle Cells	Control	0	0	NA	BSG
022I	Smooth Muscle Cells	COPD	0	0	NA	BSG
022I	Smooth Muscle Cells	IPF	26	17	65.3846	BSG
022I	Smooth Muscle Cells	Other-ILD	0	0	NA	BSG
022I	T Cells	Control	0	0	NA	BSG
022I	T Cells	COPD	0	0	NA	BSG
022I	T Cells	IPF	437	115	26.3158	BSG
022I	T Cells	Other-ILD	0	0	NA	BSG
022I	Transitional AT2	Control	0	0	NA	BSG
022I	Transitional AT2	COPD	0	0	NA	BSG
022I	Transitional AT2	IPF	10	6	60	BSG
022I	Transitional AT2	Other-ILD	0	0	NA	BSG
022I	Vascular Endothelial Cells	Control	0	0	NA	BSG
022I	Vascular Endothelial Cells	COPD	0	0	NA	BSG
022I	Vascular Endothelial Cells	IPF	325	148	45.5385	BSG
022I	Vascular Endothelial Cells	Other-ILD	0	0	NA	BSG
025I	AT1	Control	0	0	NA	BSG
025I	AT1	COPD	0	0	NA	BSG
025I	AT1	IPF	0	0	NA	BSG
025I	AT1	Other-ILD	0	0	NA	BSG
025I	AT2	Control	0	0	NA	BSG
025I	AT2	COPD	0	0	NA	BSG
025I	AT2	IPF	19	6	31.5789	BSG
025I	AT2	Other-ILD	0	0	NA	BSG
025I	B Cells	Control	0	0	NA	BSG
025I	B Cells	COPD	0	0	NA	BSG
025I	B Cells	IPF	16	3	18.75	BSG
025I	B Cells	Other-ILD	0	0	NA	BSG
025I	Basal	Control	0	0	NA	BSG
025I	Basal	COPD	0	0	NA	BSG
025I	Basal	IPF	3	1	33.3333	BSG
025I	Basal	Other-ILD	0	0	NA	BSG
025I	cDCs	Control	0	0	NA	BSG
025I	cDCs	COPD	0	0	NA	BSG
025I	cDCs	IPF	84	34	40.4762	BSG
025I	cDCs	Other-ILD	0	0	NA	BSG
025I	Ciliated Cells	Control	0	0	NA	BSG
025I	Ciliated Cells	COPD	0	0	NA	BSG
025I	Ciliated Cells	IPF	111	40	36.036	BSG
025I	Ciliated Cells	Other-ILD	0	0	NA	BSG
025I	Club Cells	Control	0	0	NA	BSG
025I	Club Cells	COPD	0	0	NA	BSG
025I	Club Cells	IPF	19	12	63.1579	BSG
025I	Club Cells	Other-ILD	0	0	NA	BSG
025I	Fibroblasts	Control	0	0	NA	BSG
025I	Fibroblasts	COPD	0	0	NA	BSG
025I	Fibroblasts	IPF	24	14	58.3333	BSG
025I	Fibroblasts	Other-ILD	0	0	NA	BSG
025I	Goblet Cells	Control	0	0	NA	BSG
025I	Goblet Cells	COPD	0	0	NA	BSG
025I	Goblet Cells	IPF	46	29	63.0435	BSG
025I	Goblet Cells	Other-ILD	0	0	NA	BSG
025I	HAS1 High Fibroblasts	Control	0	0	NA	BSG
025I	HAS1 High Fibroblasts	COPD	0	0	NA	BSG
025I	HAS1 High Fibroblasts	IPF	0	0	NA	BSG
025I	HAS1 High Fibroblasts	Other-ILD	0	0	NA	BSG
025I	KRT5-/KRT17+	Control	0	0	NA	BSG
025I	KRT5-/KRT17+	COPD	0	0	NA	BSG
025I	KRT5-/KRT17+	IPF	1	1	100	BSG
025I	KRT5-/KRT17+	Other-ILD	0	0	NA	BSG
025I	Lymphatic Endothelial Cells	Control	0	0	NA	BSG
025I	Lymphatic Endothelial Cells	COPD	0	0	NA	BSG
025I	Lymphatic Endothelial Cells	IPF	36	13	36.1111	BSG
025I	Lymphatic Endothelial Cells	Other-ILD	0	0	NA	BSG
025I	Macrophages	Control	0	0	NA	BSG
025I	Macrophages	COPD	0	0	NA	BSG
025I	Macrophages	IPF	2524	1889	74.8415	BSG
025I	Macrophages	Other-ILD	0	0	NA	BSG
025I	Mast Cells	Control	0	0	NA	BSG
025I	Mast Cells	COPD	0	0	NA	BSG
025I	Mast Cells	IPF	0	0	NA	BSG
025I	Mast Cells	Other-ILD	0	0	NA	BSG
025I	Mesothelial	Control	0	0	NA	BSG
025I	Mesothelial	COPD	0	0	NA	BSG
025I	Mesothelial	IPF	5	4	80	BSG
025I	Mesothelial	Other-ILD	0	0	NA	BSG
025I	Monocytes	Control	0	0	NA	BSG
025I	Monocytes	COPD	0	0	NA	BSG
025I	Monocytes	IPF	0	0	NA	BSG
025I	Monocytes	Other-ILD	0	0	NA	BSG
025I	Myofibroblasts	Control	0	0	NA	BSG
025I	Myofibroblasts	COPD	0	0	NA	BSG
025I	Myofibroblasts	IPF	3	1	33.3333	BSG
025I	Myofibroblasts	Other-ILD	0	0	NA	BSG
025I	NK Cells	Control	0	0	NA	BSG
025I	NK Cells	COPD	0	0	NA	BSG
025I	NK Cells	IPF	17	8	47.0588	BSG
025I	NK Cells	Other-ILD	0	0	NA	BSG
025I	pDCs	Control	0	0	NA	BSG
025I	pDCs	COPD	0	0	NA	BSG
025I	pDCs	IPF	4	2	50	BSG
025I	pDCs	Other-ILD	0	0	NA	BSG
025I	Pericytes	Control	0	0	NA	BSG
025I	Pericytes	COPD	0	0	NA	BSG
025I	Pericytes	IPF	2	2	100	BSG
025I	Pericytes	Other-ILD	0	0	NA	BSG
025I	Plasma Cells	Control	0	0	NA	BSG
025I	Plasma Cells	COPD	0	0	NA	BSG
025I	Plasma Cells	IPF	0	0	NA	BSG
025I	Plasma Cells	Other-ILD	0	0	NA	BSG
025I	PLIN2+ Fibroblasts	Control	0	0	NA	BSG
025I	PLIN2+ Fibroblasts	COPD	0	0	NA	BSG
025I	PLIN2+ Fibroblasts	IPF	2	2	100	BSG
025I	PLIN2+ Fibroblasts	Other-ILD	0	0	NA	BSG
025I	PNEC/Ionocytes	Control	0	0	NA	BSG
025I	PNEC/Ionocytes	COPD	0	0	NA	BSG
025I	PNEC/Ionocytes	IPF	1	1	100	BSG
025I	PNEC/Ionocytes	Other-ILD	0	0	NA	BSG
025I	Proliferating Macrophages	Control	0	0	NA	BSG
025I	Proliferating Macrophages	COPD	0	0	NA	BSG
025I	Proliferating Macrophages	IPF	5	5	100	BSG
025I	Proliferating Macrophages	Other-ILD	0	0	NA	BSG
025I	Smooth Muscle Cells	Control	0	0	NA	BSG
025I	Smooth Muscle Cells	COPD	0	0	NA	BSG
025I	Smooth Muscle Cells	IPF	6	2	33.3333	BSG
025I	Smooth Muscle Cells	Other-ILD	0	0	NA	BSG
025I	T Cells	Control	0	0	NA	BSG
025I	T Cells	COPD	0	0	NA	BSG
025I	T Cells	IPF	47	18	38.2979	BSG
025I	T Cells	Other-ILD	0	0	NA	BSG
025I	Transitional AT2	Control	0	0	NA	BSG
025I	Transitional AT2	COPD	0	0	NA	BSG
025I	Transitional AT2	IPF	3	1	33.3333	BSG
025I	Transitional AT2	Other-ILD	0	0	NA	BSG
025I	Vascular Endothelial Cells	Control	0	0	NA	BSG
025I	Vascular Endothelial Cells	COPD	0	0	NA	BSG
025I	Vascular Endothelial Cells	IPF	39	14	35.8974	BSG
025I	Vascular Endothelial Cells	Other-ILD	0	0	NA	BSG
034C	AT1	Control	0	0	NA	BSG
034C	AT1	COPD	0	0	NA	BSG
034C	AT1	IPF	0	0	NA	BSG
034C	AT1	Other-ILD	0	0	NA	BSG
034C	AT2	Control	1	1	100	BSG
034C	AT2	COPD	0	0	NA	BSG
034C	AT2	IPF	0	0	NA	BSG
034C	AT2	Other-ILD	0	0	NA	BSG
034C	B Cells	Control	27	5	18.5185	BSG
034C	B Cells	COPD	0	0	NA	BSG
034C	B Cells	IPF	0	0	NA	BSG
034C	B Cells	Other-ILD	0	0	NA	BSG
034C	Basal	Control	0	0	NA	BSG
034C	Basal	COPD	0	0	NA	BSG
034C	Basal	IPF	0	0	NA	BSG
034C	Basal	Other-ILD	0	0	NA	BSG
034C	cDCs	Control	16	2	12.5	BSG
034C	cDCs	COPD	0	0	NA	BSG
034C	cDCs	IPF	0	0	NA	BSG
034C	cDCs	Other-ILD	0	0	NA	BSG
034C	Ciliated Cells	Control	9	5	55.5556	BSG
034C	Ciliated Cells	COPD	0	0	NA	BSG
034C	Ciliated Cells	IPF	0	0	NA	BSG
034C	Ciliated Cells	Other-ILD	0	0	NA	BSG
034C	Club Cells	Control	0	0	NA	BSG
034C	Club Cells	COPD	0	0	NA	BSG
034C	Club Cells	IPF	0	0	NA	BSG
034C	Club Cells	Other-ILD	0	0	NA	BSG
034C	Fibroblasts	Control	1	0	0	BSG
034C	Fibroblasts	COPD	0	0	NA	BSG
034C	Fibroblasts	IPF	0	0	NA	BSG
034C	Fibroblasts	Other-ILD	0	0	NA	BSG
034C	Goblet Cells	Control	0	0	NA	BSG
034C	Goblet Cells	COPD	0	0	NA	BSG
034C	Goblet Cells	IPF	0	0	NA	BSG
034C	Goblet Cells	Other-ILD	0	0	NA	BSG
034C	HAS1 High Fibroblasts	Control	2	1	50	BSG
034C	HAS1 High Fibroblasts	COPD	0	0	NA	BSG
034C	HAS1 High Fibroblasts	IPF	0	0	NA	BSG
034C	HAS1 High Fibroblasts	Other-ILD	0	0	NA	BSG
034C	KRT5-/KRT17+	Control	0	0	NA	BSG
034C	KRT5-/KRT17+	COPD	0	0	NA	BSG
034C	KRT5-/KRT17+	IPF	0	0	NA	BSG
034C	KRT5-/KRT17+	Other-ILD	0	0	NA	BSG
034C	Lymphatic Endothelial Cells	Control	2	2	100	BSG
034C	Lymphatic Endothelial Cells	COPD	0	0	NA	BSG
034C	Lymphatic Endothelial Cells	IPF	0	0	NA	BSG
034C	Lymphatic Endothelial Cells	Other-ILD	0	0	NA	BSG
034C	Macrophages	Control	540	203	37.5926	BSG
034C	Macrophages	COPD	0	0	NA	BSG
034C	Macrophages	IPF	0	0	NA	BSG
034C	Macrophages	Other-ILD	0	0	NA	BSG
034C	Mast Cells	Control	0	0	NA	BSG
034C	Mast Cells	COPD	0	0	NA	BSG
034C	Mast Cells	IPF	0	0	NA	BSG
034C	Mast Cells	Other-ILD	0	0	NA	BSG
034C	Mesothelial	Control	0	0	NA	BSG
034C	Mesothelial	COPD	0	0	NA	BSG
034C	Mesothelial	IPF	0	0	NA	BSG
034C	Mesothelial	Other-ILD	0	0	NA	BSG
034C	Monocytes	Control	0	0	NA	BSG
034C	Monocytes	COPD	0	0	NA	BSG
034C	Monocytes	IPF	0	0	NA	BSG
034C	Monocytes	Other-ILD	0	0	NA	BSG
034C	Myofibroblasts	Control	1	0	0	BSG
034C	Myofibroblasts	COPD	0	0	NA	BSG
034C	Myofibroblasts	IPF	0	0	NA	BSG
034C	Myofibroblasts	Other-ILD	0	0	NA	BSG
034C	NK Cells	Control	9	2	22.2222	BSG
034C	NK Cells	COPD	0	0	NA	BSG
034C	NK Cells	IPF	0	0	NA	BSG
034C	NK Cells	Other-ILD	0	0	NA	BSG
034C	pDCs	Control	0	0	NA	BSG
034C	pDCs	COPD	0	0	NA	BSG
034C	pDCs	IPF	0	0	NA	BSG
034C	pDCs	Other-ILD	0	0	NA	BSG
034C	Pericytes	Control	0	0	NA	BSG
034C	Pericytes	COPD	0	0	NA	BSG
034C	Pericytes	IPF	0	0	NA	BSG
034C	Pericytes	Other-ILD	0	0	NA	BSG
034C	Plasma Cells	Control	0	0	NA	BSG
034C	Plasma Cells	COPD	0	0	NA	BSG
034C	Plasma Cells	IPF	0	0	NA	BSG
034C	Plasma Cells	Other-ILD	0	0	NA	BSG
034C	PLIN2+ Fibroblasts	Control	0	0	NA	BSG
034C	PLIN2+ Fibroblasts	COPD	0	0	NA	BSG
034C	PLIN2+ Fibroblasts	IPF	0	0	NA	BSG
034C	PLIN2+ Fibroblasts	Other-ILD	0	0	NA	BSG
034C	PNEC/Ionocytes	Control	0	0	NA	BSG
034C	PNEC/Ionocytes	COPD	0	0	NA	BSG
034C	PNEC/Ionocytes	IPF	0	0	NA	BSG
034C	PNEC/Ionocytes	Other-ILD	0	0	NA	BSG
034C	Proliferating Macrophages	Control	0	0	NA	BSG
034C	Proliferating Macrophages	COPD	0	0	NA	BSG
034C	Proliferating Macrophages	IPF	0	0	NA	BSG
034C	Proliferating Macrophages	Other-ILD	0	0	NA	BSG
034C	Smooth Muscle Cells	Control	0	0	NA	BSG
034C	Smooth Muscle Cells	COPD	0	0	NA	BSG
034C	Smooth Muscle Cells	IPF	0	0	NA	BSG
034C	Smooth Muscle Cells	Other-ILD	0	0	NA	BSG
034C	T Cells	Control	25	10	40	BSG
034C	T Cells	COPD	0	0	NA	BSG
034C	T Cells	IPF	0	0	NA	BSG
034C	T Cells	Other-ILD	0	0	NA	BSG
034C	Transitional AT2	Control	0	0	NA	BSG
034C	Transitional AT2	COPD	0	0	NA	BSG
034C	Transitional AT2	IPF	0	0	NA	BSG
034C	Transitional AT2	Other-ILD	0	0	NA	BSG
034C	Vascular Endothelial Cells	Control	4	1	25	BSG
034C	Vascular Endothelial Cells	COPD	0	0	NA	BSG
034C	Vascular Endothelial Cells	IPF	0	0	NA	BSG
034C	Vascular Endothelial Cells	Other-ILD	0	0	NA	BSG
034I-a	AT1	Control	0	0	NA	BSG
034I-a	AT1	COPD	0	0	NA	BSG
034I-a	AT1	IPF	1	1	100	BSG
034I-a	AT1	Other-ILD	0	0	NA	BSG
034I-a	AT2	Control	0	0	NA	BSG
034I-a	AT2	COPD	0	0	NA	BSG
034I-a	AT2	IPF	228	48	21.0526	BSG
034I-a	AT2	Other-ILD	0	0	NA	BSG
034I-a	B Cells	Control	0	0	NA	BSG
034I-a	B Cells	COPD	0	0	NA	BSG
034I-a	B Cells	IPF	25	5	20	BSG
034I-a	B Cells	Other-ILD	0	0	NA	BSG
034I-a	Basal	Control	0	0	NA	BSG
034I-a	Basal	COPD	0	0	NA	BSG
034I-a	Basal	IPF	190	121	63.6842	BSG
034I-a	Basal	Other-ILD	0	0	NA	BSG
034I-a	cDCs	Control	0	0	NA	BSG
034I-a	cDCs	COPD	0	0	NA	BSG
034I-a	cDCs	IPF	36	18	50	BSG
034I-a	cDCs	Other-ILD	0	0	NA	BSG
034I-a	Ciliated Cells	Control	0	0	NA	BSG
034I-a	Ciliated Cells	COPD	0	0	NA	BSG
034I-a	Ciliated Cells	IPF	117	36	30.7692	BSG
034I-a	Ciliated Cells	Other-ILD	0	0	NA	BSG
034I-a	Club Cells	Control	0	0	NA	BSG
034I-a	Club Cells	COPD	0	0	NA	BSG
034I-a	Club Cells	IPF	60	34	56.6667	BSG
034I-a	Club Cells	Other-ILD	0	0	NA	BSG
034I-a	Fibroblasts	Control	0	0	NA	BSG
034I-a	Fibroblasts	COPD	0	0	NA	BSG
034I-a	Fibroblasts	IPF	236	156	66.1017	BSG
034I-a	Fibroblasts	Other-ILD	0	0	NA	BSG
034I-a	Goblet Cells	Control	0	0	NA	BSG
034I-a	Goblet Cells	COPD	0	0	NA	BSG
034I-a	Goblet Cells	IPF	57	35	61.4035	BSG
034I-a	Goblet Cells	Other-ILD	0	0	NA	BSG
034I-a	HAS1 High Fibroblasts	Control	0	0	NA	BSG
034I-a	HAS1 High Fibroblasts	COPD	0	0	NA	BSG
034I-a	HAS1 High Fibroblasts	IPF	5	3	60	BSG
034I-a	HAS1 High Fibroblasts	Other-ILD	0	0	NA	BSG
034I-a	KRT5-/KRT17+	Control	0	0	NA	BSG
034I-a	KRT5-/KRT17+	COPD	0	0	NA	BSG
034I-a	KRT5-/KRT17+	IPF	65	33	50.7692	BSG
034I-a	KRT5-/KRT17+	Other-ILD	0	0	NA	BSG
034I-a	Lymphatic Endothelial Cells	Control	0	0	NA	BSG
034I-a	Lymphatic Endothelial Cells	COPD	0	0	NA	BSG
034I-a	Lymphatic Endothelial Cells	IPF	59	33	55.9322	BSG
034I-a	Lymphatic Endothelial Cells	Other-ILD	0	0	NA	BSG
034I-a	Macrophages	Control	0	0	NA	BSG
034I-a	Macrophages	COPD	0	0	NA	BSG
034I-a	Macrophages	IPF	1610	1037	64.4099	BSG
034I-a	Macrophages	Other-ILD	0	0	NA	BSG
034I-a	Mast Cells	Control	0	0	NA	BSG
034I-a	Mast Cells	COPD	0	0	NA	BSG
034I-a	Mast Cells	IPF	41	23	56.0976	BSG
034I-a	Mast Cells	Other-ILD	0	0	NA	BSG
034I-a	Mesothelial	Control	0	0	NA	BSG
034I-a	Mesothelial	COPD	0	0	NA	BSG
034I-a	Mesothelial	IPF	1	0	0	BSG
034I-a	Mesothelial	Other-ILD	0	0	NA	BSG
034I-a	Monocytes	Control	0	0	NA	BSG
034I-a	Monocytes	COPD	0	0	NA	BSG
034I-a	Monocytes	IPF	0	0	NA	BSG
034I-a	Monocytes	Other-ILD	0	0	NA	BSG
034I-a	Myofibroblasts	Control	0	0	NA	BSG
034I-a	Myofibroblasts	COPD	0	0	NA	BSG
034I-a	Myofibroblasts	IPF	196	142	72.449	BSG
034I-a	Myofibroblasts	Other-ILD	0	0	NA	BSG
034I-a	NK Cells	Control	0	0	NA	BSG
034I-a	NK Cells	COPD	0	0	NA	BSG
034I-a	NK Cells	IPF	18	8	44.4444	BSG
034I-a	NK Cells	Other-ILD	0	0	NA	BSG
034I-a	pDCs	Control	0	0	NA	BSG
034I-a	pDCs	COPD	0	0	NA	BSG
034I-a	pDCs	IPF	0	0	NA	BSG
034I-a	pDCs	Other-ILD	0	0	NA	BSG
034I-a	Pericytes	Control	0	0	NA	BSG
034I-a	Pericytes	COPD	0	0	NA	BSG
034I-a	Pericytes	IPF	128	106	82.8125	BSG
034I-a	Pericytes	Other-ILD	0	0	NA	BSG
034I-a	Plasma Cells	Control	0	0	NA	BSG
034I-a	Plasma Cells	COPD	0	0	NA	BSG
034I-a	Plasma Cells	IPF	5	2	40	BSG
034I-a	Plasma Cells	Other-ILD	0	0	NA	BSG
034I-a	PLIN2+ Fibroblasts	Control	0	0	NA	BSG
034I-a	PLIN2+ Fibroblasts	COPD	0	0	NA	BSG
034I-a	PLIN2+ Fibroblasts	IPF	9	7	77.7778	BSG
034I-a	PLIN2+ Fibroblasts	Other-ILD	0	0	NA	BSG
034I-a	PNEC/Ionocytes	Control	0	0	NA	BSG
034I-a	PNEC/Ionocytes	COPD	0	0	NA	BSG
034I-a	PNEC/Ionocytes	IPF	3	1	33.3333	BSG
034I-a	PNEC/Ionocytes	Other-ILD	0	0	NA	BSG
034I-a	Proliferating Macrophages	Control	0	0	NA	BSG
034I-a	Proliferating Macrophages	COPD	0	0	NA	BSG
034I-a	Proliferating Macrophages	IPF	17	14	82.3529	BSG
034I-a	Proliferating Macrophages	Other-ILD	0	0	NA	BSG
034I-a	Smooth Muscle Cells	Control	0	0	NA	BSG
034I-a	Smooth Muscle Cells	COPD	0	0	NA	BSG
034I-a	Smooth Muscle Cells	IPF	60	45	75	BSG
034I-a	Smooth Muscle Cells	Other-ILD	0	0	NA	BSG
034I-a	T Cells	Control	0	0	NA	BSG
034I-a	T Cells	COPD	0	0	NA	BSG
034I-a	T Cells	IPF	115	21	18.2609	BSG
034I-a	T Cells	Other-ILD	0	0	NA	BSG
034I-a	Transitional AT2	Control	0	0	NA	BSG
034I-a	Transitional AT2	COPD	0	0	NA	BSG
034I-a	Transitional AT2	IPF	2	0	0	BSG
034I-a	Transitional AT2	Other-ILD	0	0	NA	BSG
034I-a	Vascular Endothelial Cells	Control	0	0	NA	BSG
034I-a	Vascular Endothelial Cells	COPD	0	0	NA	BSG
034I-a	Vascular Endothelial Cells	IPF	439	262	59.6811	BSG
034I-a	Vascular Endothelial Cells	Other-ILD	0	0	NA	BSG
040I	AT1	Control	0	0	NA	BSG
040I	AT1	COPD	0	0	NA	BSG
040I	AT1	IPF	7	5	71.4286	BSG
040I	AT1	Other-ILD	0	0	NA	BSG
040I	AT2	Control	0	0	NA	BSG
040I	AT2	COPD	0	0	NA	BSG
040I	AT2	IPF	16	5	31.25	BSG
040I	AT2	Other-ILD	0	0	NA	BSG
040I	B Cells	Control	0	0	NA	BSG
040I	B Cells	COPD	0	0	NA	BSG
040I	B Cells	IPF	42	2	4.7619	BSG
040I	B Cells	Other-ILD	0	0	NA	BSG
040I	Basal	Control	0	0	NA	BSG
040I	Basal	COPD	0	0	NA	BSG
040I	Basal	IPF	6	3	50	BSG
040I	Basal	Other-ILD	0	0	NA	BSG
040I	cDCs	Control	0	0	NA	BSG
040I	cDCs	COPD	0	0	NA	BSG
040I	cDCs	IPF	21	9	42.8571	BSG
040I	cDCs	Other-ILD	0	0	NA	BSG
040I	Ciliated Cells	Control	0	0	NA	BSG
040I	Ciliated Cells	COPD	0	0	NA	BSG
040I	Ciliated Cells	IPF	44	22	50	BSG
040I	Ciliated Cells	Other-ILD	0	0	NA	BSG
040I	Club Cells	Control	0	0	NA	BSG
040I	Club Cells	COPD	0	0	NA	BSG
040I	Club Cells	IPF	9	6	66.6667	BSG
040I	Club Cells	Other-ILD	0	0	NA	BSG
040I	Fibroblasts	Control	0	0	NA	BSG
040I	Fibroblasts	COPD	0	0	NA	BSG
040I	Fibroblasts	IPF	151	105	69.5364	BSG
040I	Fibroblasts	Other-ILD	0	0	NA	BSG
040I	Goblet Cells	Control	0	0	NA	BSG
040I	Goblet Cells	COPD	0	0	NA	BSG
040I	Goblet Cells	IPF	11	6	54.5455	BSG
040I	Goblet Cells	Other-ILD	0	0	NA	BSG
040I	HAS1 High Fibroblasts	Control	0	0	NA	BSG
040I	HAS1 High Fibroblasts	COPD	0	0	NA	BSG
040I	HAS1 High Fibroblasts	IPF	11	7	63.6364	BSG
040I	HAS1 High Fibroblasts	Other-ILD	0	0	NA	BSG
040I	KRT5-/KRT17+	Control	0	0	NA	BSG
040I	KRT5-/KRT17+	COPD	0	0	NA	BSG
040I	KRT5-/KRT17+	IPF	5	2	40	BSG
040I	KRT5-/KRT17+	Other-ILD	0	0	NA	BSG
040I	Lymphatic Endothelial Cells	Control	0	0	NA	BSG
040I	Lymphatic Endothelial Cells	COPD	0	0	NA	BSG
040I	Lymphatic Endothelial Cells	IPF	42	20	47.619	BSG
040I	Lymphatic Endothelial Cells	Other-ILD	0	0	NA	BSG
040I	Macrophages	Control	0	0	NA	BSG
040I	Macrophages	COPD	0	0	NA	BSG
040I	Macrophages	IPF	235	121	51.4894	BSG
040I	Macrophages	Other-ILD	0	0	NA	BSG
040I	Mast Cells	Control	0	0	NA	BSG
040I	Mast Cells	COPD	0	0	NA	BSG
040I	Mast Cells	IPF	2	0	0	BSG
040I	Mast Cells	Other-ILD	0	0	NA	BSG
040I	Mesothelial	Control	0	0	NA	BSG
040I	Mesothelial	COPD	0	0	NA	BSG
040I	Mesothelial	IPF	0	0	NA	BSG
040I	Mesothelial	Other-ILD	0	0	NA	BSG
040I	Monocytes	Control	0	0	NA	BSG
040I	Monocytes	COPD	0	0	NA	BSG
040I	Monocytes	IPF	1	0	0	BSG
040I	Monocytes	Other-ILD	0	0	NA	BSG
040I	Myofibroblasts	Control	0	0	NA	BSG
040I	Myofibroblasts	COPD	0	0	NA	BSG
040I	Myofibroblasts	IPF	47	37	78.7234	BSG
040I	Myofibroblasts	Other-ILD	0	0	NA	BSG
040I	NK Cells	Control	0	0	NA	BSG
040I	NK Cells	COPD	0	0	NA	BSG
040I	NK Cells	IPF	15	2	13.3333	BSG
040I	NK Cells	Other-ILD	0	0	NA	BSG
040I	pDCs	Control	0	0	NA	BSG
040I	pDCs	COPD	0	0	NA	BSG
040I	pDCs	IPF	1	0	0	BSG
040I	pDCs	Other-ILD	0	0	NA	BSG
040I	Pericytes	Control	0	0	NA	BSG
040I	Pericytes	COPD	0	0	NA	BSG
040I	Pericytes	IPF	41	24	58.5366	BSG
040I	Pericytes	Other-ILD	0	0	NA	BSG
040I	Plasma Cells	Control	0	0	NA	BSG
040I	Plasma Cells	COPD	0	0	NA	BSG
040I	Plasma Cells	IPF	12	5	41.6667	BSG
040I	Plasma Cells	Other-ILD	0	0	NA	BSG
040I	PLIN2+ Fibroblasts	Control	0	0	NA	BSG
040I	PLIN2+ Fibroblasts	COPD	0	0	NA	BSG
040I	PLIN2+ Fibroblasts	IPF	8	6	75	BSG
040I	PLIN2+ Fibroblasts	Other-ILD	0	0	NA	BSG
040I	PNEC/Ionocytes	Control	0	0	NA	BSG
040I	PNEC/Ionocytes	COPD	0	0	NA	BSG
040I	PNEC/Ionocytes	IPF	0	0	NA	BSG
040I	PNEC/Ionocytes	Other-ILD	0	0	NA	BSG
040I	Proliferating Macrophages	Control	0	0	NA	BSG
040I	Proliferating Macrophages	COPD	0	0	NA	BSG
040I	Proliferating Macrophages	IPF	1	1	100	BSG
040I	Proliferating Macrophages	Other-ILD	0	0	NA	BSG
040I	Smooth Muscle Cells	Control	0	0	NA	BSG
040I	Smooth Muscle Cells	COPD	0	0	NA	BSG
040I	Smooth Muscle Cells	IPF	13	9	69.2308	BSG
040I	Smooth Muscle Cells	Other-ILD	0	0	NA	BSG
040I	T Cells	Control	0	0	NA	BSG
040I	T Cells	COPD	0	0	NA	BSG
040I	T Cells	IPF	183	29	15.847	BSG
040I	T Cells	Other-ILD	0	0	NA	BSG
040I	Transitional AT2	Control	0	0	NA	BSG
040I	Transitional AT2	COPD	0	0	NA	BSG
040I	Transitional AT2	IPF	0	0	NA	BSG
040I	Transitional AT2	Other-ILD	0	0	NA	BSG
040I	Vascular Endothelial Cells	Control	0	0	NA	BSG
040I	Vascular Endothelial Cells	COPD	0	0	NA	BSG
040I	Vascular Endothelial Cells	IPF	168	81	48.2143	BSG
040I	Vascular Endothelial Cells	Other-ILD	0	0	NA	BSG
040I-b	AT1	Control	0	0	NA	BSG
040I-b	AT1	COPD	0	0	NA	BSG
040I-b	AT1	IPF	0	0	NA	BSG
040I-b	AT1	Other-ILD	0	0	NA	BSG
040I-b	AT2	Control	0	0	NA	BSG
040I-b	AT2	COPD	0	0	NA	BSG
040I-b	AT2	IPF	19	7	36.8421	BSG
040I-b	AT2	Other-ILD	0	0	NA	BSG
040I-b	B Cells	Control	0	0	NA	BSG
040I-b	B Cells	COPD	0	0	NA	BSG
040I-b	B Cells	IPF	26	6	23.0769	BSG
040I-b	B Cells	Other-ILD	0	0	NA	BSG
040I-b	Basal	Control	0	0	NA	BSG
040I-b	Basal	COPD	0	0	NA	BSG
040I-b	Basal	IPF	4	3	75	BSG
040I-b	Basal	Other-ILD	0	0	NA	BSG
040I-b	cDCs	Control	0	0	NA	BSG
040I-b	cDCs	COPD	0	0	NA	BSG
040I-b	cDCs	IPF	43	21	48.8372	BSG
040I-b	cDCs	Other-ILD	0	0	NA	BSG
040I-b	Ciliated Cells	Control	0	0	NA	BSG
040I-b	Ciliated Cells	COPD	0	0	NA	BSG
040I-b	Ciliated Cells	IPF	145	74	51.0345	BSG
040I-b	Ciliated Cells	Other-ILD	0	0	NA	BSG
040I-b	Club Cells	Control	0	0	NA	BSG
040I-b	Club Cells	COPD	0	0	NA	BSG
040I-b	Club Cells	IPF	7	1	14.2857	BSG
040I-b	Club Cells	Other-ILD	0	0	NA	BSG
040I-b	Fibroblasts	Control	0	0	NA	BSG
040I-b	Fibroblasts	COPD	0	0	NA	BSG
040I-b	Fibroblasts	IPF	17	12	70.5882	BSG
040I-b	Fibroblasts	Other-ILD	0	0	NA	BSG
040I-b	Goblet Cells	Control	0	0	NA	BSG
040I-b	Goblet Cells	COPD	0	0	NA	BSG
040I-b	Goblet Cells	IPF	25	19	76	BSG
040I-b	Goblet Cells	Other-ILD	0	0	NA	BSG
040I-b	HAS1 High Fibroblasts	Control	0	0	NA	BSG
040I-b	HAS1 High Fibroblasts	COPD	0	0	NA	BSG
040I-b	HAS1 High Fibroblasts	IPF	3	1	33.3333	BSG
040I-b	HAS1 High Fibroblasts	Other-ILD	0	0	NA	BSG
040I-b	KRT5-/KRT17+	Control	0	0	NA	BSG
040I-b	KRT5-/KRT17+	COPD	0	0	NA	BSG
040I-b	KRT5-/KRT17+	IPF	0	0	NA	BSG
040I-b	KRT5-/KRT17+	Other-ILD	0	0	NA	BSG
040I-b	Lymphatic Endothelial Cells	Control	0	0	NA	BSG
040I-b	Lymphatic Endothelial Cells	COPD	0	0	NA	BSG
040I-b	Lymphatic Endothelial Cells	IPF	4	0	0	BSG
040I-b	Lymphatic Endothelial Cells	Other-ILD	0	0	NA	BSG
040I-b	Macrophages	Control	0	0	NA	BSG
040I-b	Macrophages	COPD	0	0	NA	BSG
040I-b	Macrophages	IPF	2803	2238	79.843	BSG
040I-b	Macrophages	Other-ILD	0	0	NA	BSG
040I-b	Mast Cells	Control	0	0	NA	BSG
040I-b	Mast Cells	COPD	0	0	NA	BSG
040I-b	Mast Cells	IPF	2	2	100	BSG
040I-b	Mast Cells	Other-ILD	0	0	NA	BSG
040I-b	Mesothelial	Control	0	0	NA	BSG
040I-b	Mesothelial	COPD	0	0	NA	BSG
040I-b	Mesothelial	IPF	4	3	75	BSG
040I-b	Mesothelial	Other-ILD	0	0	NA	BSG
040I-b	Monocytes	Control	0	0	NA	BSG
040I-b	Monocytes	COPD	0	0	NA	BSG
040I-b	Monocytes	IPF	1	0	0	BSG
040I-b	Monocytes	Other-ILD	0	0	NA	BSG
040I-b	Myofibroblasts	Control	0	0	NA	BSG
040I-b	Myofibroblasts	COPD	0	0	NA	BSG
040I-b	Myofibroblasts	IPF	1	1	100	BSG
040I-b	Myofibroblasts	Other-ILD	0	0	NA	BSG
040I-b	NK Cells	Control	0	0	NA	BSG
040I-b	NK Cells	COPD	0	0	NA	BSG
040I-b	NK Cells	IPF	24	7	29.1667	BSG
040I-b	NK Cells	Other-ILD	0	0	NA	BSG
040I-b	pDCs	Control	0	0	NA	BSG
040I-b	pDCs	COPD	0	0	NA	BSG
040I-b	pDCs	IPF	0	0	NA	BSG
040I-b	pDCs	Other-ILD	0	0	NA	BSG
040I-b	Pericytes	Control	0	0	NA	BSG
040I-b	Pericytes	COPD	0	0	NA	BSG
040I-b	Pericytes	IPF	0	0	NA	BSG
040I-b	Pericytes	Other-ILD	0	0	NA	BSG
040I-b	Plasma Cells	Control	0	0	NA	BSG
040I-b	Plasma Cells	COPD	0	0	NA	BSG
040I-b	Plasma Cells	IPF	6	5	83.3333	BSG
040I-b	Plasma Cells	Other-ILD	0	0	NA	BSG
040I-b	PLIN2+ Fibroblasts	Control	0	0	NA	BSG
040I-b	PLIN2+ Fibroblasts	COPD	0	0	NA	BSG
040I-b	PLIN2+ Fibroblasts	IPF	5	5	100	BSG
040I-b	PLIN2+ Fibroblasts	Other-ILD	0	0	NA	BSG
040I-b	PNEC/Ionocytes	Control	0	0	NA	BSG
040I-b	PNEC/Ionocytes	COPD	0	0	NA	BSG
040I-b	PNEC/Ionocytes	IPF	1	1	100	BSG
040I-b	PNEC/Ionocytes	Other-ILD	0	0	NA	BSG
040I-b	Proliferating Macrophages	Control	0	0	NA	BSG
040I-b	Proliferating Macrophages	COPD	0	0	NA	BSG
040I-b	Proliferating Macrophages	IPF	15	13	86.6667	BSG
040I-b	Proliferating Macrophages	Other-ILD	0	0	NA	BSG
040I-b	Smooth Muscle Cells	Control	0	0	NA	BSG
040I-b	Smooth Muscle Cells	COPD	0	0	NA	BSG
040I-b	Smooth Muscle Cells	IPF	0	0	NA	BSG
040I-b	Smooth Muscle Cells	Other-ILD	0	0	NA	BSG
040I-b	T Cells	Control	0	0	NA	BSG
040I-b	T Cells	COPD	0	0	NA	BSG
040I-b	T Cells	IPF	116	33	28.4483	BSG
040I-b	T Cells	Other-ILD	0	0	NA	BSG
040I-b	Transitional AT2	Control	0	0	NA	BSG
040I-b	Transitional AT2	COPD	0	0	NA	BSG
040I-b	Transitional AT2	IPF	2	1	50	BSG
040I-b	Transitional AT2	Other-ILD	0	0	NA	BSG
040I-b	Vascular Endothelial Cells	Control	0	0	NA	BSG
040I-b	Vascular Endothelial Cells	COPD	0	0	NA	BSG
040I-b	Vascular Endothelial Cells	IPF	13	6	46.1538	BSG
040I-b	Vascular Endothelial Cells	Other-ILD	0	0	NA	BSG
041I-b	AT1	Control	0	0	NA	BSG
041I-b	AT1	COPD	0	0	NA	BSG
041I-b	AT1	IPF	1	0	0	BSG
041I-b	AT1	Other-ILD	0	0	NA	BSG
041I-b	AT2	Control	0	0	NA	BSG
041I-b	AT2	COPD	0	0	NA	BSG
041I-b	AT2	IPF	21	11	52.381	BSG
041I-b	AT2	Other-ILD	0	0	NA	BSG
041I-b	B Cells	Control	0	0	NA	BSG
041I-b	B Cells	COPD	0	0	NA	BSG
041I-b	B Cells	IPF	113	15	13.2743	BSG
041I-b	B Cells	Other-ILD	0	0	NA	BSG
041I-b	Basal	Control	0	0	NA	BSG
041I-b	Basal	COPD	0	0	NA	BSG
041I-b	Basal	IPF	11	5	45.4545	BSG
041I-b	Basal	Other-ILD	0	0	NA	BSG
041I-b	cDCs	Control	0	0	NA	BSG
041I-b	cDCs	COPD	0	0	NA	BSG
041I-b	cDCs	IPF	80	47	58.75	BSG
041I-b	cDCs	Other-ILD	0	0	NA	BSG
041I-b	Ciliated Cells	Control	0	0	NA	BSG
041I-b	Ciliated Cells	COPD	0	0	NA	BSG
041I-b	Ciliated Cells	IPF	161	72	44.7205	BSG
041I-b	Ciliated Cells	Other-ILD	0	0	NA	BSG
041I-b	Club Cells	Control	0	0	NA	BSG
041I-b	Club Cells	COPD	0	0	NA	BSG
041I-b	Club Cells	IPF	25	15	60	BSG
041I-b	Club Cells	Other-ILD	0	0	NA	BSG
041I-b	Fibroblasts	Control	0	0	NA	BSG
041I-b	Fibroblasts	COPD	0	0	NA	BSG
041I-b	Fibroblasts	IPF	80	51	63.75	BSG
041I-b	Fibroblasts	Other-ILD	0	0	NA	BSG
041I-b	Goblet Cells	Control	0	0	NA	BSG
041I-b	Goblet Cells	COPD	0	0	NA	BSG
041I-b	Goblet Cells	IPF	52	30	57.6923	BSG
041I-b	Goblet Cells	Other-ILD	0	0	NA	BSG
041I-b	HAS1 High Fibroblasts	Control	0	0	NA	BSG
041I-b	HAS1 High Fibroblasts	COPD	0	0	NA	BSG
041I-b	HAS1 High Fibroblasts	IPF	26	23	88.4615	BSG
041I-b	HAS1 High Fibroblasts	Other-ILD	0	0	NA	BSG
041I-b	KRT5-/KRT17+	Control	0	0	NA	BSG
041I-b	KRT5-/KRT17+	COPD	0	0	NA	BSG
041I-b	KRT5-/KRT17+	IPF	17	10	58.8235	BSG
041I-b	KRT5-/KRT17+	Other-ILD	0	0	NA	BSG
041I-b	Lymphatic Endothelial Cells	Control	0	0	NA	BSG
041I-b	Lymphatic Endothelial Cells	COPD	0	0	NA	BSG
041I-b	Lymphatic Endothelial Cells	IPF	6	3	50	BSG
041I-b	Lymphatic Endothelial Cells	Other-ILD	0	0	NA	BSG
041I-b	Macrophages	Control	0	0	NA	BSG
041I-b	Macrophages	COPD	0	0	NA	BSG
041I-b	Macrophages	IPF	2422	1681	69.4055	BSG
041I-b	Macrophages	Other-ILD	0	0	NA	BSG
041I-b	Mast Cells	Control	0	0	NA	BSG
041I-b	Mast Cells	COPD	0	0	NA	BSG
041I-b	Mast Cells	IPF	1	0	0	BSG
041I-b	Mast Cells	Other-ILD	0	0	NA	BSG
041I-b	Mesothelial	Control	0	0	NA	BSG
041I-b	Mesothelial	COPD	0	0	NA	BSG
041I-b	Mesothelial	IPF	5	5	100	BSG
041I-b	Mesothelial	Other-ILD	0	0	NA	BSG
041I-b	Monocytes	Control	0	0	NA	BSG
041I-b	Monocytes	COPD	0	0	NA	BSG
041I-b	Monocytes	IPF	0	0	NA	BSG
041I-b	Monocytes	Other-ILD	0	0	NA	BSG
041I-b	Myofibroblasts	Control	0	0	NA	BSG
041I-b	Myofibroblasts	COPD	0	0	NA	BSG
041I-b	Myofibroblasts	IPF	17	13	76.4706	BSG
041I-b	Myofibroblasts	Other-ILD	0	0	NA	BSG
041I-b	NK Cells	Control	0	0	NA	BSG
041I-b	NK Cells	COPD	0	0	NA	BSG
041I-b	NK Cells	IPF	34	8	23.5294	BSG
041I-b	NK Cells	Other-ILD	0	0	NA	BSG
041I-b	pDCs	Control	0	0	NA	BSG
041I-b	pDCs	COPD	0	0	NA	BSG
041I-b	pDCs	IPF	3	2	66.6667	BSG
041I-b	pDCs	Other-ILD	0	0	NA	BSG
041I-b	Pericytes	Control	0	0	NA	BSG
041I-b	Pericytes	COPD	0	0	NA	BSG
041I-b	Pericytes	IPF	7	4	57.1429	BSG
041I-b	Pericytes	Other-ILD	0	0	NA	BSG
041I-b	Plasma Cells	Control	0	0	NA	BSG
041I-b	Plasma Cells	COPD	0	0	NA	BSG
041I-b	Plasma Cells	IPF	3	2	66.6667	BSG
041I-b	Plasma Cells	Other-ILD	0	0	NA	BSG
041I-b	PLIN2+ Fibroblasts	Control	0	0	NA	BSG
041I-b	PLIN2+ Fibroblasts	COPD	0	0	NA	BSG
041I-b	PLIN2+ Fibroblasts	IPF	11	10	90.9091	BSG
041I-b	PLIN2+ Fibroblasts	Other-ILD	0	0	NA	BSG
041I-b	PNEC/Ionocytes	Control	0	0	NA	BSG
041I-b	PNEC/Ionocytes	COPD	0	0	NA	BSG
041I-b	PNEC/Ionocytes	IPF	1	0	0	BSG
041I-b	PNEC/Ionocytes	Other-ILD	0	0	NA	BSG
041I-b	Proliferating Macrophages	Control	0	0	NA	BSG
041I-b	Proliferating Macrophages	COPD	0	0	NA	BSG
041I-b	Proliferating Macrophages	IPF	41	32	78.0488	BSG
041I-b	Proliferating Macrophages	Other-ILD	0	0	NA	BSG
041I-b	Smooth Muscle Cells	Control	0	0	NA	BSG
041I-b	Smooth Muscle Cells	COPD	0	0	NA	BSG
041I-b	Smooth Muscle Cells	IPF	5	3	60	BSG
041I-b	Smooth Muscle Cells	Other-ILD	0	0	NA	BSG
041I-b	T Cells	Control	0	0	NA	BSG
041I-b	T Cells	COPD	0	0	NA	BSG
041I-b	T Cells	IPF	160	37	23.125	BSG
041I-b	T Cells	Other-ILD	0	0	NA	BSG
041I-b	Transitional AT2	Control	0	0	NA	BSG
041I-b	Transitional AT2	COPD	0	0	NA	BSG
041I-b	Transitional AT2	IPF	3	3	100	BSG
041I-b	Transitional AT2	Other-ILD	0	0	NA	BSG
041I-b	Vascular Endothelial Cells	Control	0	0	NA	BSG
041I-b	Vascular Endothelial Cells	COPD	0	0	NA	BSG
041I-b	Vascular Endothelial Cells	IPF	104	46	44.2308	BSG
041I-b	Vascular Endothelial Cells	Other-ILD	0	0	NA	BSG
051I	AT1	Control	0	0	NA	BSG
051I	AT1	COPD	0	0	NA	BSG
051I	AT1	IPF	0	0	NA	BSG
051I	AT1	Other-ILD	0	0	NA	BSG
051I	AT2	Control	0	0	NA	BSG
051I	AT2	COPD	0	0	NA	BSG
051I	AT2	IPF	13	3	23.0769	BSG
051I	AT2	Other-ILD	0	0	NA	BSG
051I	B Cells	Control	0	0	NA	BSG
051I	B Cells	COPD	0	0	NA	BSG
051I	B Cells	IPF	214	20	9.34579	BSG
051I	B Cells	Other-ILD	0	0	NA	BSG
051I	Basal	Control	0	0	NA	BSG
051I	Basal	COPD	0	0	NA	BSG
051I	Basal	IPF	21	11	52.381	BSG
051I	Basal	Other-ILD	0	0	NA	BSG
051I	cDCs	Control	0	0	NA	BSG
051I	cDCs	COPD	0	0	NA	BSG
051I	cDCs	IPF	10	3	30	BSG
051I	cDCs	Other-ILD	0	0	NA	BSG
051I	Ciliated Cells	Control	0	0	NA	BSG
051I	Ciliated Cells	COPD	0	0	NA	BSG
051I	Ciliated Cells	IPF	112	42	37.5	BSG
051I	Ciliated Cells	Other-ILD	0	0	NA	BSG
051I	Club Cells	Control	0	0	NA	BSG
051I	Club Cells	COPD	0	0	NA	BSG
051I	Club Cells	IPF	4	2	50	BSG
051I	Club Cells	Other-ILD	0	0	NA	BSG
051I	Fibroblasts	Control	0	0	NA	BSG
051I	Fibroblasts	COPD	0	0	NA	BSG
051I	Fibroblasts	IPF	65	29	44.6154	BSG
051I	Fibroblasts	Other-ILD	0	0	NA	BSG
051I	Goblet Cells	Control	0	0	NA	BSG
051I	Goblet Cells	COPD	0	0	NA	BSG
051I	Goblet Cells	IPF	9	6	66.6667	BSG
051I	Goblet Cells	Other-ILD	0	0	NA	BSG
051I	HAS1 High Fibroblasts	Control	0	0	NA	BSG
051I	HAS1 High Fibroblasts	COPD	0	0	NA	BSG
051I	HAS1 High Fibroblasts	IPF	4	3	75	BSG
051I	HAS1 High Fibroblasts	Other-ILD	0	0	NA	BSG
051I	KRT5-/KRT17+	Control	0	0	NA	BSG
051I	KRT5-/KRT17+	COPD	0	0	NA	BSG
051I	KRT5-/KRT17+	IPF	1	1	100	BSG
051I	KRT5-/KRT17+	Other-ILD	0	0	NA	BSG
051I	Lymphatic Endothelial Cells	Control	0	0	NA	BSG
051I	Lymphatic Endothelial Cells	COPD	0	0	NA	BSG
051I	Lymphatic Endothelial Cells	IPF	7	4	57.1429	BSG
051I	Lymphatic Endothelial Cells	Other-ILD	0	0	NA	BSG
051I	Macrophages	Control	0	0	NA	BSG
051I	Macrophages	COPD	0	0	NA	BSG
051I	Macrophages	IPF	1345	535	39.777	BSG
051I	Macrophages	Other-ILD	0	0	NA	BSG
051I	Mast Cells	Control	0	0	NA	BSG
051I	Mast Cells	COPD	0	0	NA	BSG
051I	Mast Cells	IPF	0	0	NA	BSG
051I	Mast Cells	Other-ILD	0	0	NA	BSG
051I	Mesothelial	Control	0	0	NA	BSG
051I	Mesothelial	COPD	0	0	NA	BSG
051I	Mesothelial	IPF	2	2	100	BSG
051I	Mesothelial	Other-ILD	0	0	NA	BSG
051I	Monocytes	Control	0	0	NA	BSG
051I	Monocytes	COPD	0	0	NA	BSG
051I	Monocytes	IPF	0	0	NA	BSG
051I	Monocytes	Other-ILD	0	0	NA	BSG
051I	Myofibroblasts	Control	0	0	NA	BSG
051I	Myofibroblasts	COPD	0	0	NA	BSG
051I	Myofibroblasts	IPF	55	28	50.9091	BSG
051I	Myofibroblasts	Other-ILD	0	0	NA	BSG
051I	NK Cells	Control	0	0	NA	BSG
051I	NK Cells	COPD	0	0	NA	BSG
051I	NK Cells	IPF	65	8	12.3077	BSG
051I	NK Cells	Other-ILD	0	0	NA	BSG
051I	pDCs	Control	0	0	NA	BSG
051I	pDCs	COPD	0	0	NA	BSG
051I	pDCs	IPF	0	0	NA	BSG
051I	pDCs	Other-ILD	0	0	NA	BSG
051I	Pericytes	Control	0	0	NA	BSG
051I	Pericytes	COPD	0	0	NA	BSG
051I	Pericytes	IPF	9	5	55.5556	BSG
051I	Pericytes	Other-ILD	0	0	NA	BSG
051I	Plasma Cells	Control	0	0	NA	BSG
051I	Plasma Cells	COPD	0	0	NA	BSG
051I	Plasma Cells	IPF	5	1	20	BSG
051I	Plasma Cells	Other-ILD	0	0	NA	BSG
051I	PLIN2+ Fibroblasts	Control	0	0	NA	BSG
051I	PLIN2+ Fibroblasts	COPD	0	0	NA	BSG
051I	PLIN2+ Fibroblasts	IPF	7	4	57.1429	BSG
051I	PLIN2+ Fibroblasts	Other-ILD	0	0	NA	BSG
051I	PNEC/Ionocytes	Control	0	0	NA	BSG
051I	PNEC/Ionocytes	COPD	0	0	NA	BSG
051I	PNEC/Ionocytes	IPF	2	1	50	BSG
051I	PNEC/Ionocytes	Other-ILD	0	0	NA	BSG
051I	Proliferating Macrophages	Control	0	0	NA	BSG
051I	Proliferating Macrophages	COPD	0	0	NA	BSG
051I	Proliferating Macrophages	IPF	8	6	75	BSG
051I	Proliferating Macrophages	Other-ILD	0	0	NA	BSG
051I	Smooth Muscle Cells	Control	0	0	NA	BSG
051I	Smooth Muscle Cells	COPD	0	0	NA	BSG
051I	Smooth Muscle Cells	IPF	1	1	100	BSG
051I	Smooth Muscle Cells	Other-ILD	0	0	NA	BSG
051I	T Cells	Control	0	0	NA	BSG
051I	T Cells	COPD	0	0	NA	BSG
051I	T Cells	IPF	277	32	11.5523	BSG
051I	T Cells	Other-ILD	0	0	NA	BSG
051I	Transitional AT2	Control	0	0	NA	BSG
051I	Transitional AT2	COPD	0	0	NA	BSG
051I	Transitional AT2	IPF	2	1	50	BSG
051I	Transitional AT2	Other-ILD	0	0	NA	BSG
051I	Vascular Endothelial Cells	Control	0	0	NA	BSG
051I	Vascular Endothelial Cells	COPD	0	0	NA	BSG
051I	Vascular Endothelial Cells	IPF	24	6	25	BSG
051I	Vascular Endothelial Cells	Other-ILD	0	0	NA	BSG
051I-a	AT1	Control	0	0	NA	BSG
051I-a	AT1	COPD	0	0	NA	BSG
051I-a	AT1	IPF	0	0	NA	BSG
051I-a	AT1	Other-ILD	0	0	NA	BSG
051I-a	AT2	Control	0	0	NA	BSG
051I-a	AT2	COPD	0	0	NA	BSG
051I-a	AT2	IPF	24	13	54.1667	BSG
051I-a	AT2	Other-ILD	0	0	NA	BSG
051I-a	B Cells	Control	0	0	NA	BSG
051I-a	B Cells	COPD	0	0	NA	BSG
051I-a	B Cells	IPF	79	17	21.519	BSG
051I-a	B Cells	Other-ILD	0	0	NA	BSG
051I-a	Basal	Control	0	0	NA	BSG
051I-a	Basal	COPD	0	0	NA	BSG
051I-a	Basal	IPF	9	7	77.7778	BSG
051I-a	Basal	Other-ILD	0	0	NA	BSG
051I-a	cDCs	Control	0	0	NA	BSG
051I-a	cDCs	COPD	0	0	NA	BSG
051I-a	cDCs	IPF	27	8	29.6296	BSG
051I-a	cDCs	Other-ILD	0	0	NA	BSG
051I-a	Ciliated Cells	Control	0	0	NA	BSG
051I-a	Ciliated Cells	COPD	0	0	NA	BSG
051I-a	Ciliated Cells	IPF	248	126	50.8065	BSG
051I-a	Ciliated Cells	Other-ILD	0	0	NA	BSG
051I-a	Club Cells	Control	0	0	NA	BSG
051I-a	Club Cells	COPD	0	0	NA	BSG
051I-a	Club Cells	IPF	8	6	75	BSG
051I-a	Club Cells	Other-ILD	0	0	NA	BSG
051I-a	Fibroblasts	Control	0	0	NA	BSG
051I-a	Fibroblasts	COPD	0	0	NA	BSG
051I-a	Fibroblasts	IPF	72	36	50	BSG
051I-a	Fibroblasts	Other-ILD	0	0	NA	BSG
051I-a	Goblet Cells	Control	0	0	NA	BSG
051I-a	Goblet Cells	COPD	0	0	NA	BSG
051I-a	Goblet Cells	IPF	18	15	83.3333	BSG
051I-a	Goblet Cells	Other-ILD	0	0	NA	BSG
051I-a	HAS1 High Fibroblasts	Control	0	0	NA	BSG
051I-a	HAS1 High Fibroblasts	COPD	0	0	NA	BSG
051I-a	HAS1 High Fibroblasts	IPF	5	4	80	BSG
051I-a	HAS1 High Fibroblasts	Other-ILD	0	0	NA	BSG
051I-a	KRT5-/KRT17+	Control	0	0	NA	BSG
051I-a	KRT5-/KRT17+	COPD	0	0	NA	BSG
051I-a	KRT5-/KRT17+	IPF	5	2	40	BSG
051I-a	KRT5-/KRT17+	Other-ILD	0	0	NA	BSG
051I-a	Lymphatic Endothelial Cells	Control	0	0	NA	BSG
051I-a	Lymphatic Endothelial Cells	COPD	0	0	NA	BSG
051I-a	Lymphatic Endothelial Cells	IPF	7	1	14.2857	BSG
051I-a	Lymphatic Endothelial Cells	Other-ILD	0	0	NA	BSG
051I-a	Macrophages	Control	0	0	NA	BSG
051I-a	Macrophages	COPD	0	0	NA	BSG
051I-a	Macrophages	IPF	2691	1492	55.4441	BSG
051I-a	Macrophages	Other-ILD	0	0	NA	BSG
051I-a	Mast Cells	Control	0	0	NA	BSG
051I-a	Mast Cells	COPD	0	0	NA	BSG
051I-a	Mast Cells	IPF	13	5	38.4615	BSG
051I-a	Mast Cells	Other-ILD	0	0	NA	BSG
051I-a	Mesothelial	Control	0	0	NA	BSG
051I-a	Mesothelial	COPD	0	0	NA	BSG
051I-a	Mesothelial	IPF	9	9	100	BSG
051I-a	Mesothelial	Other-ILD	0	0	NA	BSG
051I-a	Monocytes	Control	0	0	NA	BSG
051I-a	Monocytes	COPD	0	0	NA	BSG
051I-a	Monocytes	IPF	0	0	NA	BSG
051I-a	Monocytes	Other-ILD	0	0	NA	BSG
051I-a	Myofibroblasts	Control	0	0	NA	BSG
051I-a	Myofibroblasts	COPD	0	0	NA	BSG
051I-a	Myofibroblasts	IPF	108	76	70.3704	BSG
051I-a	Myofibroblasts	Other-ILD	0	0	NA	BSG
051I-a	NK Cells	Control	0	0	NA	BSG
051I-a	NK Cells	COPD	0	0	NA	BSG
051I-a	NK Cells	IPF	48	12	25	BSG
051I-a	NK Cells	Other-ILD	0	0	NA	BSG
051I-a	pDCs	Control	0	0	NA	BSG
051I-a	pDCs	COPD	0	0	NA	BSG
051I-a	pDCs	IPF	0	0	NA	BSG
051I-a	pDCs	Other-ILD	0	0	NA	BSG
051I-a	Pericytes	Control	0	0	NA	BSG
051I-a	Pericytes	COPD	0	0	NA	BSG
051I-a	Pericytes	IPF	1	1	100	BSG
051I-a	Pericytes	Other-ILD	0	0	NA	BSG
051I-a	Plasma Cells	Control	0	0	NA	BSG
051I-a	Plasma Cells	COPD	0	0	NA	BSG
051I-a	Plasma Cells	IPF	11	8	72.7273	BSG
051I-a	Plasma Cells	Other-ILD	0	0	NA	BSG
051I-a	PLIN2+ Fibroblasts	Control	0	0	NA	BSG
051I-a	PLIN2+ Fibroblasts	COPD	0	0	NA	BSG
051I-a	PLIN2+ Fibroblasts	IPF	17	14	82.3529	BSG
051I-a	PLIN2+ Fibroblasts	Other-ILD	0	0	NA	BSG
051I-a	PNEC/Ionocytes	Control	0	0	NA	BSG
051I-a	PNEC/Ionocytes	COPD	0	0	NA	BSG
051I-a	PNEC/Ionocytes	IPF	5	1	20	BSG
051I-a	PNEC/Ionocytes	Other-ILD	0	0	NA	BSG
051I-a	Proliferating Macrophages	Control	0	0	NA	BSG
051I-a	Proliferating Macrophages	COPD	0	0	NA	BSG
051I-a	Proliferating Macrophages	IPF	10	8	80	BSG
051I-a	Proliferating Macrophages	Other-ILD	0	0	NA	BSG
051I-a	Smooth Muscle Cells	Control	0	0	NA	BSG
051I-a	Smooth Muscle Cells	COPD	0	0	NA	BSG
051I-a	Smooth Muscle Cells	IPF	2	0	0	BSG
051I-a	Smooth Muscle Cells	Other-ILD	0	0	NA	BSG
051I-a	T Cells	Control	0	0	NA	BSG
051I-a	T Cells	COPD	0	0	NA	BSG
051I-a	T Cells	IPF	241	63	26.1411	BSG
051I-a	T Cells	Other-ILD	0	0	NA	BSG
051I-a	Transitional AT2	Control	0	0	NA	BSG
051I-a	Transitional AT2	COPD	0	0	NA	BSG
051I-a	Transitional AT2	IPF	1	1	100	BSG
051I-a	Transitional AT2	Other-ILD	0	0	NA	BSG
051I-a	Vascular Endothelial Cells	Control	0	0	NA	BSG
051I-a	Vascular Endothelial Cells	COPD	0	0	NA	BSG
051I-a	Vascular Endothelial Cells	IPF	63	28	44.4444	BSG
051I-a	Vascular Endothelial Cells	Other-ILD	0	0	NA	BSG
052CO-a	AT1	Control	0	0	NA	BSG
052CO-a	AT1	COPD	85	50	58.8235	BSG
052CO-a	AT1	IPF	0	0	NA	BSG
052CO-a	AT1	Other-ILD	0	0	NA	BSG
052CO-a	AT2	Control	0	0	NA	BSG
052CO-a	AT2	COPD	76	40	52.6316	BSG
052CO-a	AT2	IPF	0	0	NA	BSG
052CO-a	AT2	Other-ILD	0	0	NA	BSG
052CO-a	B Cells	Control	0	0	NA	BSG
052CO-a	B Cells	COPD	71	10	14.0845	BSG
052CO-a	B Cells	IPF	0	0	NA	BSG
052CO-a	B Cells	Other-ILD	0	0	NA	BSG
052CO-a	Basal	Control	0	0	NA	BSG
052CO-a	Basal	COPD	2	1	50	BSG
052CO-a	Basal	IPF	0	0	NA	BSG
052CO-a	Basal	Other-ILD	0	0	NA	BSG
052CO-a	cDCs	Control	0	0	NA	BSG
052CO-a	cDCs	COPD	49	24	48.9796	BSG
052CO-a	cDCs	IPF	0	0	NA	BSG
052CO-a	cDCs	Other-ILD	0	0	NA	BSG
052CO-a	Ciliated Cells	Control	0	0	NA	BSG
052CO-a	Ciliated Cells	COPD	9	4	44.4444	BSG
052CO-a	Ciliated Cells	IPF	0	0	NA	BSG
052CO-a	Ciliated Cells	Other-ILD	0	0	NA	BSG
052CO-a	Club Cells	Control	0	0	NA	BSG
052CO-a	Club Cells	COPD	8	4	50	BSG
052CO-a	Club Cells	IPF	0	0	NA	BSG
052CO-a	Club Cells	Other-ILD	0	0	NA	BSG
052CO-a	Fibroblasts	Control	0	0	NA	BSG
052CO-a	Fibroblasts	COPD	63	33	52.381	BSG
052CO-a	Fibroblasts	IPF	0	0	NA	BSG
052CO-a	Fibroblasts	Other-ILD	0	0	NA	BSG
052CO-a	Goblet Cells	Control	0	0	NA	BSG
052CO-a	Goblet Cells	COPD	2	2	100	BSG
052CO-a	Goblet Cells	IPF	0	0	NA	BSG
052CO-a	Goblet Cells	Other-ILD	0	0	NA	BSG
052CO-a	HAS1 High Fibroblasts	Control	0	0	NA	BSG
052CO-a	HAS1 High Fibroblasts	COPD	2	1	50	BSG
052CO-a	HAS1 High Fibroblasts	IPF	0	0	NA	BSG
052CO-a	HAS1 High Fibroblasts	Other-ILD	0	0	NA	BSG
052CO-a	KRT5-/KRT17+	Control	0	0	NA	BSG
052CO-a	KRT5-/KRT17+	COPD	2	0	0	BSG
052CO-a	KRT5-/KRT17+	IPF	0	0	NA	BSG
052CO-a	KRT5-/KRT17+	Other-ILD	0	0	NA	BSG
052CO-a	Lymphatic Endothelial Cells	Control	0	0	NA	BSG
052CO-a	Lymphatic Endothelial Cells	COPD	15	5	33.3333	BSG
052CO-a	Lymphatic Endothelial Cells	IPF	0	0	NA	BSG
052CO-a	Lymphatic Endothelial Cells	Other-ILD	0	0	NA	BSG
052CO-a	Macrophages	Control	0	0	NA	BSG
052CO-a	Macrophages	COPD	687	349	50.8006	BSG
052CO-a	Macrophages	IPF	0	0	NA	BSG
052CO-a	Macrophages	Other-ILD	0	0	NA	BSG
052CO-a	Mast Cells	Control	0	0	NA	BSG
052CO-a	Mast Cells	COPD	12	6	50	BSG
052CO-a	Mast Cells	IPF	0	0	NA	BSG
052CO-a	Mast Cells	Other-ILD	0	0	NA	BSG
052CO-a	Mesothelial	Control	0	0	NA	BSG
052CO-a	Mesothelial	COPD	5	5	100	BSG
052CO-a	Mesothelial	IPF	0	0	NA	BSG
052CO-a	Mesothelial	Other-ILD	0	0	NA	BSG
052CO-a	Monocytes	Control	0	0	NA	BSG
052CO-a	Monocytes	COPD	1	1	100	BSG
052CO-a	Monocytes	IPF	0	0	NA	BSG
052CO-a	Monocytes	Other-ILD	0	0	NA	BSG
052CO-a	Myofibroblasts	Control	0	0	NA	BSG
052CO-a	Myofibroblasts	COPD	1	1	100	BSG
052CO-a	Myofibroblasts	IPF	0	0	NA	BSG
052CO-a	Myofibroblasts	Other-ILD	0	0	NA	BSG
052CO-a	NK Cells	Control	0	0	NA	BSG
052CO-a	NK Cells	COPD	217	64	29.4931	BSG
052CO-a	NK Cells	IPF	0	0	NA	BSG
052CO-a	NK Cells	Other-ILD	0	0	NA	BSG
052CO-a	pDCs	Control	0	0	NA	BSG
052CO-a	pDCs	COPD	4	1	25	BSG
052CO-a	pDCs	IPF	0	0	NA	BSG
052CO-a	pDCs	Other-ILD	0	0	NA	BSG
052CO-a	Pericytes	Control	0	0	NA	BSG
052CO-a	Pericytes	COPD	8	5	62.5	BSG
052CO-a	Pericytes	IPF	0	0	NA	BSG
052CO-a	Pericytes	Other-ILD	0	0	NA	BSG
052CO-a	Plasma Cells	Control	0	0	NA	BSG
052CO-a	Plasma Cells	COPD	23	6	26.087	BSG
052CO-a	Plasma Cells	IPF	0	0	NA	BSG
052CO-a	Plasma Cells	Other-ILD	0	0	NA	BSG
052CO-a	PLIN2+ Fibroblasts	Control	0	0	NA	BSG
052CO-a	PLIN2+ Fibroblasts	COPD	0	0	NA	BSG
052CO-a	PLIN2+ Fibroblasts	IPF	0	0	NA	BSG
052CO-a	PLIN2+ Fibroblasts	Other-ILD	0	0	NA	BSG
052CO-a	PNEC/Ionocytes	Control	0	0	NA	BSG
052CO-a	PNEC/Ionocytes	COPD	0	0	NA	BSG
052CO-a	PNEC/Ionocytes	IPF	0	0	NA	BSG
052CO-a	PNEC/Ionocytes	Other-ILD	0	0	NA	BSG
052CO-a	Proliferating Macrophages	Control	0	0	NA	BSG
052CO-a	Proliferating Macrophages	COPD	0	0	NA	BSG
052CO-a	Proliferating Macrophages	IPF	0	0	NA	BSG
052CO-a	Proliferating Macrophages	Other-ILD	0	0	NA	BSG
052CO-a	Smooth Muscle Cells	Control	0	0	NA	BSG
052CO-a	Smooth Muscle Cells	COPD	11	6	54.5455	BSG
052CO-a	Smooth Muscle Cells	IPF	0	0	NA	BSG
052CO-a	Smooth Muscle Cells	Other-ILD	0	0	NA	BSG
052CO-a	T Cells	Control	0	0	NA	BSG
052CO-a	T Cells	COPD	1480	342	23.1081	BSG
052CO-a	T Cells	IPF	0	0	NA	BSG
052CO-a	T Cells	Other-ILD	0	0	NA	BSG
052CO-a	Transitional AT2	Control	0	0	NA	BSG
052CO-a	Transitional AT2	COPD	9	4	44.4444	BSG
052CO-a	Transitional AT2	IPF	0	0	NA	BSG
052CO-a	Transitional AT2	Other-ILD	0	0	NA	BSG
052CO-a	Vascular Endothelial Cells	Control	0	0	NA	BSG
052CO-a	Vascular Endothelial Cells	COPD	135	56	41.4815	BSG
052CO-a	Vascular Endothelial Cells	IPF	0	0	NA	BSG
052CO-a	Vascular Endothelial Cells	Other-ILD	0	0	NA	BSG
053I	AT1	Control	0	0	NA	BSG
053I	AT1	COPD	0	0	NA	BSG
053I	AT1	IPF	0	0	NA	BSG
053I	AT1	Other-ILD	0	0	NA	BSG
053I	AT2	Control	0	0	NA	BSG
053I	AT2	COPD	0	0	NA	BSG
053I	AT2	IPF	4	0	0	BSG
053I	AT2	Other-ILD	0	0	NA	BSG
053I	B Cells	Control	0	0	NA	BSG
053I	B Cells	COPD	0	0	NA	BSG
053I	B Cells	IPF	31	4	12.9032	BSG
053I	B Cells	Other-ILD	0	0	NA	BSG
053I	Basal	Control	0	0	NA	BSG
053I	Basal	COPD	0	0	NA	BSG
053I	Basal	IPF	2	2	100	BSG
053I	Basal	Other-ILD	0	0	NA	BSG
053I	cDCs	Control	0	0	NA	BSG
053I	cDCs	COPD	0	0	NA	BSG
053I	cDCs	IPF	48	16	33.3333	BSG
053I	cDCs	Other-ILD	0	0	NA	BSG
053I	Ciliated Cells	Control	0	0	NA	BSG
053I	Ciliated Cells	COPD	0	0	NA	BSG
053I	Ciliated Cells	IPF	35	22	62.8571	BSG
053I	Ciliated Cells	Other-ILD	0	0	NA	BSG
053I	Club Cells	Control	0	0	NA	BSG
053I	Club Cells	COPD	0	0	NA	BSG
053I	Club Cells	IPF	8	3	37.5	BSG
053I	Club Cells	Other-ILD	0	0	NA	BSG
053I	Fibroblasts	Control	0	0	NA	BSG
053I	Fibroblasts	COPD	0	0	NA	BSG
053I	Fibroblasts	IPF	2	1	50	BSG
053I	Fibroblasts	Other-ILD	0	0	NA	BSG
053I	Goblet Cells	Control	0	0	NA	BSG
053I	Goblet Cells	COPD	0	0	NA	BSG
053I	Goblet Cells	IPF	8	3	37.5	BSG
053I	Goblet Cells	Other-ILD	0	0	NA	BSG
053I	HAS1 High Fibroblasts	Control	0	0	NA	BSG
053I	HAS1 High Fibroblasts	COPD	0	0	NA	BSG
053I	HAS1 High Fibroblasts	IPF	0	0	NA	BSG
053I	HAS1 High Fibroblasts	Other-ILD	0	0	NA	BSG
053I	KRT5-/KRT17+	Control	0	0	NA	BSG
053I	KRT5-/KRT17+	COPD	0	0	NA	BSG
053I	KRT5-/KRT17+	IPF	0	0	NA	BSG
053I	KRT5-/KRT17+	Other-ILD	0	0	NA	BSG
053I	Lymphatic Endothelial Cells	Control	0	0	NA	BSG
053I	Lymphatic Endothelial Cells	COPD	0	0	NA	BSG
053I	Lymphatic Endothelial Cells	IPF	1	1	100	BSG
053I	Lymphatic Endothelial Cells	Other-ILD	0	0	NA	BSG
053I	Macrophages	Control	0	0	NA	BSG
053I	Macrophages	COPD	0	0	NA	BSG
053I	Macrophages	IPF	981	623	63.5066	BSG
053I	Macrophages	Other-ILD	0	0	NA	BSG
053I	Mast Cells	Control	0	0	NA	BSG
053I	Mast Cells	COPD	0	0	NA	BSG
053I	Mast Cells	IPF	0	0	NA	BSG
053I	Mast Cells	Other-ILD	0	0	NA	BSG
053I	Mesothelial	Control	0	0	NA	BSG
053I	Mesothelial	COPD	0	0	NA	BSG
053I	Mesothelial	IPF	0	0	NA	BSG
053I	Mesothelial	Other-ILD	0	0	NA	BSG
053I	Monocytes	Control	0	0	NA	BSG
053I	Monocytes	COPD	0	0	NA	BSG
053I	Monocytes	IPF	1	1	100	BSG
053I	Monocytes	Other-ILD	0	0	NA	BSG
053I	Myofibroblasts	Control	0	0	NA	BSG
053I	Myofibroblasts	COPD	0	0	NA	BSG
053I	Myofibroblasts	IPF	7	5	71.4286	BSG
053I	Myofibroblasts	Other-ILD	0	0	NA	BSG
053I	NK Cells	Control	0	0	NA	BSG
053I	NK Cells	COPD	0	0	NA	BSG
053I	NK Cells	IPF	123	32	26.0163	BSG
053I	NK Cells	Other-ILD	0	0	NA	BSG
053I	pDCs	Control	0	0	NA	BSG
053I	pDCs	COPD	0	0	NA	BSG
053I	pDCs	IPF	3	2	66.6667	BSG
053I	pDCs	Other-ILD	0	0	NA	BSG
053I	Pericytes	Control	0	0	NA	BSG
053I	Pericytes	COPD	0	0	NA	BSG
053I	Pericytes	IPF	0	0	NA	BSG
053I	Pericytes	Other-ILD	0	0	NA	BSG
053I	Plasma Cells	Control	0	0	NA	BSG
053I	Plasma Cells	COPD	0	0	NA	BSG
053I	Plasma Cells	IPF	0	0	NA	BSG
053I	Plasma Cells	Other-ILD	0	0	NA	BSG
053I	PLIN2+ Fibroblasts	Control	0	0	NA	BSG
053I	PLIN2+ Fibroblasts	COPD	0	0	NA	BSG
053I	PLIN2+ Fibroblasts	IPF	0	0	NA	BSG
053I	PLIN2+ Fibroblasts	Other-ILD	0	0	NA	BSG
053I	PNEC/Ionocytes	Control	0	0	NA	BSG
053I	PNEC/Ionocytes	COPD	0	0	NA	BSG
053I	PNEC/Ionocytes	IPF	0	0	NA	BSG
053I	PNEC/Ionocytes	Other-ILD	0	0	NA	BSG
053I	Proliferating Macrophages	Control	0	0	NA	BSG
053I	Proliferating Macrophages	COPD	0	0	NA	BSG
053I	Proliferating Macrophages	IPF	1	0	0	BSG
[truncated: 138,561 more rows]

## Sheet: FigS4A
Ident	CellType	Diagnosis	Total	Count	Percent	geneid
001C	AT1	Control	29	0	0	ACE2+/FURIN+
001C	AT1	COPD	0	0	NA	ACE2+/FURIN+
001C	AT1	IPF	0	0	NA	ACE2+/FURIN+
001C	AT1	Other-ILD	0	0	NA	ACE2+/FURIN+
001C	AT2	Control	19	0	0	ACE2+/FURIN+
001C	AT2	COPD	0	0	NA	ACE2+/FURIN+
001C	AT2	IPF	0	0	NA	ACE2+/FURIN+
001C	AT2	Other-ILD	0	0	NA	ACE2+/FURIN+
001C	B Cells	Control	15	0	0	ACE2+/FURIN+
001C	B Cells	COPD	0	0	NA	ACE2+/FURIN+
001C	B Cells	IPF	0	0	NA	ACE2+/FURIN+
001C	B Cells	Other-ILD	0	0	NA	ACE2+/FURIN+
001C	Basal	Control	2	0	0	ACE2+/FURIN+
001C	Basal	COPD	0	0	NA	ACE2+/FURIN+
001C	Basal	IPF	0	0	NA	ACE2+/FURIN+
001C	Basal	Other-ILD	0	0	NA	ACE2+/FURIN+
001C	cDCs	Control	12	0	0	ACE2+/FURIN+
001C	cDCs	COPD	0	0	NA	ACE2+/FURIN+
001C	cDCs	IPF	0	0	NA	ACE2+/FURIN+
001C	cDCs	Other-ILD	0	0	NA	ACE2+/FURIN+
001C	Ciliated Cells	Control	20	0	0	ACE2+/FURIN+
001C	Ciliated Cells	COPD	0	0	NA	ACE2+/FURIN+
001C	Ciliated Cells	IPF	0	0	NA	ACE2+/FURIN+
001C	Ciliated Cells	Other-ILD	0	0	NA	ACE2+/FURIN+
001C	Club Cells	Control	8	0	0	ACE2+/FURIN+
001C	Club Cells	COPD	0	0	NA	ACE2+/FURIN+
001C	Club Cells	IPF	0	0	NA	ACE2+/FURIN+
001C	Club Cells	Other-ILD	0	0	NA	ACE2+/FURIN+
001C	Fibroblasts	Control	10	0	0	ACE2+/FURIN+
001C	Fibroblasts	COPD	0	0	NA	ACE2+/FURIN+
001C	Fibroblasts	IPF	0	0	NA	ACE2+/FURIN+
001C	Fibroblasts	Other-ILD	0	0	NA	ACE2+/FURIN+
001C	Goblet Cells	Control	1	0	0	ACE2+/FURIN+
001C	Goblet Cells	COPD	0	0	NA	ACE2+/FURIN+
001C	Goblet Cells	IPF	0	0	NA	ACE2+/FURIN+
001C	Goblet Cells	Other-ILD	0	0	NA	ACE2+/FURIN+
001C	KRT5-/KRT17+	Control	1	0	0	ACE2+/FURIN+
001C	KRT5-/KRT17+	COPD	0	0	NA	ACE2+/FURIN+
001C	KRT5-/KRT17+	IPF	0	0	NA	ACE2+/FURIN+
001C	KRT5-/KRT17+	Other-ILD	0	0	NA	ACE2+/FURIN+
001C	Macrophages	Control	1298	1	0.0770416	ACE2+/FURIN+
001C	Macrophages	COPD	0	0	NA	ACE2+/FURIN+
001C	Macrophages	IPF	0	0	NA	ACE2+/FURIN+
001C	Macrophages	Other-ILD	0	0	NA	ACE2+/FURIN+
001C	Myofibroblasts	Control	0	0	NA	ACE2+/FURIN+
001C	Myofibroblasts	COPD	0	0	NA	ACE2+/FURIN+
001C	Myofibroblasts	IPF	0	0	NA	ACE2+/FURIN+
001C	Myofibroblasts	Other-ILD	0	0	NA	ACE2+/FURIN+
001C	Pericytes	Control	0	0	NA	ACE2+/FURIN+
001C	Pericytes	COPD	0	0	NA	ACE2+/FURIN+
001C	Pericytes	IPF	0	0	NA	ACE2+/FURIN+
001C	Pericytes	Other-ILD	0	0	NA	ACE2+/FURIN+
001C	PLIN2+ Fibroblasts	Control	0	0	NA	ACE2+/FURIN+
001C	PLIN2+ Fibroblasts	COPD	0	0	NA	ACE2+/FURIN+
001C	PLIN2+ Fibroblasts	IPF	0	0	NA	ACE2+/FURIN+
001C	PLIN2+ Fibroblasts	Other-ILD	0	0	NA	ACE2+/FURIN+
001C	T Cells	Control	60	0	0	ACE2+/FURIN+
001C	T Cells	COPD	0	0	NA	ACE2+/FURIN+
001C	T Cells	IPF	0	0	NA	ACE2+/FURIN+
001C	T Cells	Other-ILD	0	0	NA	ACE2+/FURIN+
001C	Transitional AT2	Control	0	0	NA	ACE2+/FURIN+
001C	Transitional AT2	COPD	0	0	NA	ACE2+/FURIN+
001C	Transitional AT2	IPF	0	0	NA	ACE2+/FURIN+
001C	Transitional AT2	Other-ILD	0	0	NA	ACE2+/FURIN+
001C	Vascular Endothelial Cells	Control	9	0	0	ACE2+/FURIN+
001C	Vascular Endothelial Cells	COPD	0	0	NA	ACE2+/FURIN+
001C	Vascular Endothelial Cells	IPF	0	0	NA	ACE2+/FURIN+
001C	Vascular Endothelial Cells	Other-ILD	0	0	NA	ACE2+/FURIN+
002C	AT1	Control	0	0	NA	ACE2+/FURIN+
002C	AT1	COPD	0	0	NA	ACE2+/FURIN+
002C	AT1	IPF	0	0	NA	ACE2+/FURIN+
002C	AT1	Other-ILD	0	0	NA	ACE2+/FURIN+
002C	AT2	Control	4	0	0	ACE2+/FURIN+
002C	AT2	COPD	0	0	NA	ACE2+/FURIN+
002C	AT2	IPF	0	0	NA	ACE2+/FURIN+
002C	AT2	Other-ILD	0	0	NA	ACE2+/FURIN+
002C	B Cells	Control	15	0	0	ACE2+/FURIN+
002C	B Cells	COPD	0	0	NA	ACE2+/FURIN+
002C	B Cells	IPF	0	0	NA	ACE2+/FURIN+
002C	B Cells	Other-ILD	0	0	NA	ACE2+/FURIN+
002C	Basal	Control	0	0	NA	ACE2+/FURIN+
002C	Basal	COPD	0	0	NA	ACE2+/FURIN+
002C	Basal	IPF	0	0	NA	ACE2+/FURIN+
002C	Basal	Other-ILD	0	0	NA	ACE2+/FURIN+
002C	cDCs	Control	13	0	0	ACE2+/FURIN+
002C	cDCs	COPD	0	0	NA	ACE2+/FURIN+
002C	cDCs	IPF	0	0	NA	ACE2+/FURIN+
002C	cDCs	Other-ILD	0	0	NA	ACE2+/FURIN+
002C	Ciliated Cells	Control	17	0	0	ACE2+/FURIN+
002C	Ciliated Cells	COPD	0	0	NA	ACE2+/FURIN+
002C	Ciliated Cells	IPF	0	0	NA	ACE2+/FURIN+
002C	Ciliated Cells	Other-ILD	0	0	NA	ACE2+/FURIN+
002C	Club Cells	Control	0	0	NA	ACE2+/FURIN+
002C	Club Cells	COPD	0	0	NA	ACE2+/FURIN+
002C	Club Cells	IPF	0	0	NA	ACE2+/FURIN+
002C	Club Cells	Other-ILD	0	0	NA	ACE2+/FURIN+
002C	Fibroblasts	Control	0	0	NA	ACE2+/FURIN+
002C	Fibroblasts	COPD	0	0	NA	ACE2+/FURIN+
002C	Fibroblasts	IPF	0	0	NA	ACE2+/FURIN+
002C	Fibroblasts	Other-ILD	0	0	NA	ACE2+/FURIN+
002C	Goblet Cells	Control	1	0	0	ACE2+/FURIN+
002C	Goblet Cells	COPD	0	0	NA	ACE2+/FURIN+
002C	Goblet Cells	IPF	0	0	NA	ACE2+/FURIN+
002C	Goblet Cells	Other-ILD	0	0	NA	ACE2+/FURIN+
002C	KRT5-/KRT17+	Control	0	0	NA	ACE2+/FURIN+
002C	KRT5-/KRT17+	COPD	0	0	NA	ACE2+/FURIN+
002C	KRT5-/KRT17+	IPF	0	0	NA	ACE2+/FURIN+
002C	KRT5-/KRT17+	Other-ILD	0	0	NA	ACE2+/FURIN+
002C	Macrophages	Control	570	1	0.175439	ACE2+/FURIN+
002C	Macrophages	COPD	0	0	NA	ACE2+/FURIN+
002C	Macrophages	IPF	0	0	NA	ACE2+/FURIN+
002C	Macrophages	Other-ILD	0	0	NA	ACE2+/FURIN+
002C	Myofibroblasts	Control	0	0	NA	ACE2+/FURIN+
002C	Myofibroblasts	COPD	0	0	NA	ACE2+/FURIN+
002C	Myofibroblasts	IPF	0	0	NA	ACE2+/FURIN+
002C	Myofibroblasts	Other-ILD	0	0	NA	ACE2+/FURIN+
002C	Pericytes	Control	0	0	NA	ACE2+/FURIN+
002C	Pericytes	COPD	0	0	NA	ACE2+/FURIN+
002C	Pericytes	IPF	0	0	NA	ACE2+/FURIN+
002C	Pericytes	Other-ILD	0	0	NA	ACE2+/FURIN+
002C	PLIN2+ Fibroblasts	Control	0	0	NA	ACE2+/FURIN+
002C	PLIN2+ Fibroblasts	COPD	0	0	NA	ACE2+/FURIN+
002C	PLIN2+ Fibroblasts	IPF	0	0	NA	ACE2+/FURIN+
002C	PLIN2+ Fibroblasts	Other-ILD	0	0	NA	ACE2+/FURIN+
002C	T Cells	Control	37	0	0	ACE2+/FURIN+
002C	T Cells	COPD	0	0	NA	ACE2+/FURIN+
002C	T Cells	IPF	0	0	NA	ACE2+/FURIN+
002C	T Cells	Other-ILD	0	0	NA	ACE2+/FURIN+
002C	Transitional AT2	Control	0	0	NA	ACE2+/FURIN+
002C	Transitional AT2	COPD	0	0	NA	ACE2+/FURIN+
002C	Transitional AT2	IPF	0	0	NA	ACE2+/FURIN+
002C	Transitional AT2	Other-ILD	0	0	NA	ACE2+/FURIN+
002C	Vascular Endothelial Cells	Control	1	0	0	ACE2+/FURIN+
002C	Vascular Endothelial Cells	COPD	0	0	NA	ACE2+/FURIN+
002C	Vascular Endothelial Cells	IPF	0	0	NA	ACE2+/FURIN+
002C	Vascular Endothelial Cells	Other-ILD	0	0	NA	ACE2+/FURIN+
003C	AT1	Control	1	0	0	ACE2+/FURIN+
003C	AT1	COPD	0	0	NA	ACE2+/FURIN+
003C	AT1	IPF	0	0	NA	ACE2+/FURIN+
003C	AT1	Other-ILD	0	0	NA	ACE2+/FURIN+
003C	AT2	Control	17	0	0	ACE2+/FURIN+
003C	AT2	COPD	0	0	NA	ACE2+/FURIN+
003C	AT2	IPF	0	0	NA	ACE2+/FURIN+
003C	AT2	Other-ILD	0	0	NA	ACE2+/FURIN+
003C	B Cells	Control	92	0	0	ACE2+/FURIN+
003C	B Cells	COPD	0	0	NA	ACE2+/FURIN+
003C	B Cells	IPF	0	0	NA	ACE2+/FURIN+
003C	B Cells	Other-ILD	0	0	NA	ACE2+/FURIN+
003C	Basal	Control	1	0	0	ACE2+/FURIN+
003C	Basal	COPD	0	0	NA	ACE2+/FURIN+
003C	Basal	IPF	0	0	NA	ACE2+/FURIN+
003C	Basal	Other-ILD	0	0	NA	ACE2+/FURIN+
003C	cDCs	Control	70	0	0	ACE2+/FURIN+
003C	cDCs	COPD	0	0	NA	ACE2+/FURIN+
003C	cDCs	IPF	0	0	NA	ACE2+/FURIN+
003C	cDCs	Other-ILD	0	0	NA	ACE2+/FURIN+
003C	Ciliated Cells	Control	28	0	0	ACE2+/FURIN+
003C	Ciliated Cells	COPD	0	0	NA	ACE2+/FURIN+
003C	Ciliated Cells	IPF	0	0	NA	ACE2+/FURIN+
003C	Ciliated Cells	Other-ILD	0	0	NA	ACE2+/FURIN+
003C	Club Cells	Control	14	1	7.14286	ACE2+/FURIN+
003C	Club Cells	COPD	0	0	NA	ACE2+/FURIN+
003C	Club Cells	IPF	0	0	NA	ACE2+/FURIN+
003C	Club Cells	Other-ILD	0	0	NA	ACE2+/FURIN+
003C	Fibroblasts	Control	28	0	0	ACE2+/FURIN+
003C	Fibroblasts	COPD	0	0	NA	ACE2+/FURIN+
003C	Fibroblasts	IPF	0	0	NA	ACE2+/FURIN+
003C	Fibroblasts	Other-ILD	0	0	NA	ACE2+/FURIN+
003C	Goblet Cells	Control	2	0	0	ACE2+/FURIN+
003C	Goblet Cells	COPD	0	0	NA	ACE2+/FURIN+
003C	Goblet Cells	IPF	0	0	NA	ACE2+/FURIN+
003C	Goblet Cells	Other-ILD	0	0	NA	ACE2+/FURIN+
003C	KRT5-/KRT17+	Control	0	0	NA	ACE2+/FURIN+
003C	KRT5-/KRT17+	COPD	0	0	NA	ACE2+/FURIN+
003C	KRT5-/KRT17+	IPF	0	0	NA	ACE2+/FURIN+
003C	KRT5-/KRT17+	Other-ILD	0	0	NA	ACE2+/FURIN+
003C	Macrophages	Control	2301	0	0	ACE2+/FURIN+
003C	Macrophages	COPD	0	0	NA	ACE2+/FURIN+
003C	Macrophages	IPF	0	0	NA	ACE2+/FURIN+
003C	Macrophages	Other-ILD	0	0	NA	ACE2+/FURIN+
003C	Myofibroblasts	Control	2	0	0	ACE2+/FURIN+
003C	Myofibroblasts	COPD	0	0	NA	ACE2+/FURIN+
003C	Myofibroblasts	IPF	0	0	NA	ACE2+/FURIN+
003C	Myofibroblasts	Other-ILD	0	0	NA	ACE2+/FURIN+
003C	Pericytes	Control	0	0	NA	ACE2+/FURIN+
003C	Pericytes	COPD	0	0	NA	ACE2+/FURIN+
003C	Pericytes	IPF	0	0	NA	ACE2+/FURIN+
003C	Pericytes	Other-ILD	0	0	NA	ACE2+/FURIN+
003C	PLIN2+ Fibroblasts	Control	0	0	NA	ACE2+/FURIN+
003C	PLIN2+ Fibroblasts	COPD	0	0	NA	ACE2+/FURIN+
003C	PLIN2+ Fibroblasts	IPF	0	0	NA	ACE2+/FURIN+
003C	PLIN2+ Fibroblasts	Other-ILD	0	0	NA	ACE2+/FURIN+
003C	T Cells	Control	196	0	0	ACE2+/FURIN+
003C	T Cells	COPD	0	0	NA	ACE2+/FURIN+
003C	T Cells	IPF	0	0	NA	ACE2+/FURIN+
003C	T Cells	Other-ILD	0	0	NA	ACE2+/FURIN+
003C	Transitional AT2	Control	1	0	0	ACE2+/FURIN+
003C	Transitional AT2	COPD	0	0	NA	ACE2+/FURIN+
003C	Transitional AT2	IPF	0	0	NA	ACE2+/FURIN+
003C	Transitional AT2	Other-ILD	0	0	NA	ACE2+/FURIN+
003C	Vascular Endothelial Cells	Control	34	0	0	ACE2+/FURIN+
003C	Vascular Endothelial Cells	COPD	0	0	NA	ACE2+/FURIN+
003C	Vascular Endothelial Cells	IPF	0	0	NA	ACE2+/FURIN+
003C	Vascular Endothelial Cells	Other-ILD	0	0	NA	ACE2+/FURIN+
010I	AT1	Control	0	0	NA	ACE2+/FURIN+
010I	AT1	COPD	0	0	NA	ACE2+/FURIN+
010I	AT1	IPF	3	0	0	ACE2+/FURIN+
010I	AT1	Other-ILD	0	0	NA	ACE2+/FURIN+
010I	AT2	Control	0	0	NA	ACE2+/FURIN+
010I	AT2	COPD	0	0	NA	ACE2+/FURIN+
010I	AT2	IPF	82	0	0	ACE2+/FURIN+
010I	AT2	Other-ILD	0	0	NA	ACE2+/FURIN+
010I	B Cells	Control	0	0	NA	ACE2+/FURIN+
010I	B Cells	COPD	0	0	NA	ACE2+/FURIN+
010I	B Cells	IPF	86	0	0	ACE2+/FURIN+
010I	B Cells	Other-ILD	0	0	NA	ACE2+/FURIN+
010I	Basal	Control	0	0	NA	ACE2+/FURIN+
010I	Basal	COPD	0	0	NA	ACE2+/FURIN+
010I	Basal	IPF	15	0	0	ACE2+/FURIN+
010I	Basal	Other-ILD	0	0	NA	ACE2+/FURIN+
010I	cDCs	Control	0	0	NA	ACE2+/FURIN+
010I	cDCs	COPD	0	0	NA	ACE2+/FURIN+
010I	cDCs	IPF	110	0	0	ACE2+/FURIN+
010I	cDCs	Other-ILD	0	0	NA	ACE2+/FURIN+
010I	Ciliated Cells	Control	0	0	NA	ACE2+/FURIN+
010I	Ciliated Cells	COPD	0	0	NA	ACE2+/FURIN+
010I	Ciliated Cells	IPF	431	0	0	ACE2+/FURIN+
010I	Ciliated Cells	Other-ILD	0	0	NA	ACE2+/FURIN+
010I	Club Cells	Control	0	0	NA	ACE2+/FURIN+
010I	Club Cells	COPD	0	0	NA	ACE2+/FURIN+
010I	Club Cells	IPF	156	0	0	ACE2+/FURIN+
010I	Club Cells	Other-ILD	0	0	NA	ACE2+/FURIN+
010I	Fibroblasts	Control	0	0	NA	ACE2+/FURIN+
010I	Fibroblasts	COPD	0	0	NA	ACE2+/FURIN+
010I	Fibroblasts	IPF	51	0	0	ACE2+/FURIN+
010I	Fibroblasts	Other-ILD	0	0	NA	ACE2+/FURIN+
010I	Goblet Cells	Control	0	0	NA	ACE2+/FURIN+
010I	Goblet Cells	COPD	0	0	NA	ACE2+/FURIN+
010I	Goblet Cells	IPF	94	0	0	ACE2+/FURIN+
010I	Goblet Cells	Other-ILD	0	0	NA	ACE2+/FURIN+
010I	KRT5-/KRT17+	Control	0	0	NA	ACE2+/FURIN+
010I	KRT5-/KRT17+	COPD	0	0	NA	ACE2+/FURIN+
010I	KRT5-/KRT17+	IPF	14	1	7.14286	ACE2+/FURIN+
010I	KRT5-/KRT17+	Other-ILD	0	0	NA	ACE2+/FURIN+
010I	Macrophages	Control	0	0	NA	ACE2+/FURIN+
010I	Macrophages	COPD	0	0	NA	ACE2+/FURIN+
010I	Macrophages	IPF	2817	1	0.0354988	ACE2+/FURIN+
010I	Macrophages	Other-ILD	0	0	NA	ACE2+/FURIN+
010I	Myofibroblasts	Control	0	0	NA	ACE2+/FURIN+
010I	Myofibroblasts	COPD	0	0	NA	ACE2+/FURIN+
010I	Myofibroblasts	IPF	5	0	0	ACE2+/FURIN+
010I	Myofibroblasts	Other-ILD	0	0	NA	ACE2+/FURIN+
010I	Pericytes	Control	0	0	NA	ACE2+/FURIN+
010I	Pericytes	COPD	0	0	NA	ACE2+/FURIN+
010I	Pericytes	IPF	1	0	0	ACE2+/FURIN+
010I	Pericytes	Other-ILD	0	0	NA	ACE2+/FURIN+
010I	PLIN2+ Fibroblasts	Control	0	0	NA	ACE2+/FURIN+
010I	PLIN2+ Fibroblasts	COPD	0	0	NA	ACE2+/FURIN+
010I	PLIN2+ Fibroblasts	IPF	7	0	0	ACE2+/FURIN+
010I	PLIN2+ Fibroblasts	Other-ILD	0	0	NA	ACE2+/FURIN+
010I	T Cells	Control	0	0	NA	ACE2+/FURIN+
010I	T Cells	COPD	0	0	NA	ACE2+/FURIN+
010I	T Cells	IPF	465	0	0	ACE2+/FURIN+
010I	T Cells	Other-ILD	0	0	NA	ACE2+/FURIN+
010I	Transitional AT2	Control	0	0	NA	ACE2+/FURIN+
010I	Transitional AT2	COPD	0	0	NA	ACE2+/FURIN+
010I	Transitional AT2	IPF	5	0	0	ACE2+/FURIN+
010I	Transitional AT2	Other-ILD	0	0	NA	ACE2+/FURIN+
010I	Vascular Endothelial Cells	Control	0	0	NA	ACE2+/FURIN+
010I	Vascular Endothelial Cells	COPD	0	0	NA	ACE2+/FURIN+
010I	Vascular Endothelial Cells	IPF	40	0	0	ACE2+/FURIN+
010I	Vascular Endothelial Cells	Other-ILD	0	0	NA	ACE2+/FURIN+
021I	AT1	Control	0	0	NA	ACE2+/FURIN+
021I	AT1	COPD	0	0	NA	ACE2+/FURIN+
021I	AT1	IPF	18	0	0	ACE2+/FURIN+
021I	AT1	Other-ILD	0	0	NA	ACE2+/FURIN+
021I	AT2	Control	0	0	NA	ACE2+/FURIN+
021I	AT2	COPD	0	0	NA	ACE2+/FURIN+
021I	AT2	IPF	34	0	0	ACE2+/FURIN+
021I	AT2	Other-ILD	0	0	NA	ACE2+/FURIN+
021I	B Cells	Control	0	0	NA	ACE2+/FURIN+
021I	B Cells	COPD	0	0	NA	ACE2+/FURIN+
021I	B Cells	IPF	8	0	0	ACE2+/FURIN+
021I	B Cells	Other-ILD	0	0	NA	ACE2+/FURIN+
021I	Basal	Control	0	0	NA	ACE2+/FURIN+
021I	Basal	COPD	0	0	NA	ACE2+/FURIN+
021I	Basal	IPF	27	1	3.7037	ACE2+/FURIN+
021I	Basal	Other-ILD	0	0	NA	ACE2+/FURIN+
021I	cDCs	Control	0	0	NA	ACE2+/FURIN+
021I	cDCs	COPD	0	0	NA	ACE2+/FURIN+
021I	cDCs	IPF	69	0	0	ACE2+/FURIN+
021I	cDCs	Other-ILD	0	0	NA	ACE2+/FURIN+
021I	Ciliated Cells	Control	0	0	NA	ACE2+/FURIN+
021I	Ciliated Cells	COPD	0	0	NA	ACE2+/FURIN+
021I	Ciliated Cells	IPF	118	0	0	ACE2+/FURIN+
021I	Ciliated Cells	Other-ILD	0	0	NA	ACE2+/FURIN+
021I	Club Cells	Control	0	0	NA	ACE2+/FURIN+
021I	Club Cells	COPD	0	0	NA	ACE2+/FURIN+
021I	Club Cells	IPF	11	0	0	ACE2+/FURIN+
021I	Club Cells	Other-ILD	0	0	NA	ACE2+/FURIN+
021I	Fibroblasts	Control	0	0	NA	ACE2+/FURIN+
021I	Fibroblasts	COPD	0	0	NA	ACE2+/FURIN+
021I	Fibroblasts	IPF	325	0	0	ACE2+/FURIN+
021I	Fibroblasts	Other-ILD	0	0	NA	ACE2+/FURIN+
021I	Goblet Cells	Control	0	0	NA	ACE2+/FURIN+
021I	Goblet Cells	COPD	0	0	NA	ACE2+/FURIN+
021I	Goblet Cells	IPF	23	0	0	ACE2+/FURIN+
021I	Goblet Cells	Other-ILD	0	0	NA	ACE2+/FURIN+
021I	KRT5-/KRT17+	Control	0	0	NA	ACE2+/FURIN+
021I	KRT5-/KRT17+	COPD	0	0	NA	ACE2+/FURIN+
021I	KRT5-/KRT17+	IPF	11	0	0	ACE2+/FURIN+
021I	KRT5-/KRT17+	Other-ILD	0	0	NA	ACE2+/FURIN+
021I	Macrophages	Control	0	0	NA	ACE2+/FURIN+
021I	Macrophages	COPD	0	0	NA	ACE2+/FURIN+
021I	Macrophages	IPF	998	2	0.200401	ACE2+/FURIN+
021I	Macrophages	Other-ILD	0	0	NA	ACE2+/FURIN+
021I	Myofibroblasts	Control	0	0	NA	ACE2+/FURIN+
021I	Myofibroblasts	COPD	0	0	NA	ACE2+/FURIN+
021I	Myofibroblasts	IPF	39	0	0	ACE2+/FURIN+
021I	Myofibroblasts	Other-ILD	0	0	NA	ACE2+/FURIN+
021I	Pericytes	Control	0	0	NA	ACE2+/FURIN+
021I	Pericytes	COPD	0	0	NA	ACE2+/FURIN+
021I	Pericytes	IPF	64	1	1.5625	ACE2+/FURIN+
021I	Pericytes	Other-ILD	0	0	NA	ACE2+/FURIN+
021I	PLIN2+ Fibroblasts	Control	0	0	NA	ACE2+/FURIN+
021I	PLIN2+ Fibroblasts	COPD	0	0	NA	ACE2+/FURIN+
021I	PLIN2+ Fibroblasts	IPF	18	0	0	ACE2+/FURIN+
021I	PLIN2+ Fibroblasts	Other-ILD	0	0	NA	ACE2+/FURIN+
021I	T Cells	Control	0	0	NA	ACE2+/FURIN+
021I	T Cells	COPD	0	0	NA	ACE2+/FURIN+
021I	T Cells	IPF	464	1	0.215517	ACE2+/FURIN+
021I	T Cells	Other-ILD	0	0	NA	ACE2+/FURIN+
021I	Transitional AT2	Control	0	0	NA	ACE2+/FURIN+
021I	Transitional AT2	COPD	0	0	NA	ACE2+/FURIN+
021I	Transitional AT2	IPF	15	0	0	ACE2+/FURIN+
021I	Transitional AT2	Other-ILD	0	0	NA	ACE2+/FURIN+
021I	Vascular Endothelial Cells	Control	0	0	NA	ACE2+/FURIN+
021I	Vascular Endothelial Cells	COPD	0	0	NA	ACE2+/FURIN+
021I	Vascular Endothelial Cells	IPF	276	1	0.362319	ACE2+/FURIN+
021I	Vascular Endothelial Cells	Other-ILD	0	0	NA	ACE2+/FURIN+
022C-a	AT1	Control	23	0	0	ACE2+/FURIN+
022C-a	AT1	COPD	0	0	NA	ACE2+/FURIN+
022C-a	AT1	IPF	0	0	NA	ACE2+/FURIN+
022C-a	AT1	Other-ILD	0	0	NA	ACE2+/FURIN+
022C-a	AT2	Control	58	0	0	ACE2+/FURIN+
022C-a	AT2	COPD	0	0	NA	ACE2+/FURIN+
022C-a	AT2	IPF	0	0	NA	ACE2+/FURIN+
022C-a	AT2	Other-ILD	0	0	NA	ACE2+/FURIN+
022C-a	B Cells	Control	34	0	0	ACE2+/FURIN+
022C-a	B Cells	COPD	0	0	NA	ACE2+/FURIN+
022C-a	B Cells	IPF	0	0	NA	ACE2+/FURIN+
022C-a	B Cells	Other-ILD	0	0	NA	ACE2+/FURIN+
022C-a	Basal	Control	0	0	NA	ACE2+/FURIN+
022C-a	Basal	COPD	0	0	NA	ACE2+/FURIN+
022C-a	Basal	IPF	0	0	NA	ACE2+/FURIN+
022C-a	Basal	Other-ILD	0	0	NA	ACE2+/FURIN+
022C-a	cDCs	Control	71	0	0	ACE2+/FURIN+
022C-a	cDCs	COPD	0	0	NA	ACE2+/FURIN+
022C-a	cDCs	IPF	0	0	NA	ACE2+/FURIN+
022C-a	cDCs	Other-ILD	0	0	NA	ACE2+/FURIN+
022C-a	Ciliated Cells	Control	23	0	0	ACE2+/FURIN+
022C-a	Ciliated Cells	COPD	0	0	NA	ACE2+/FURIN+
022C-a	Ciliated Cells	IPF	0	0	NA	ACE2+/FURIN+
022C-a	Ciliated Cells	Other-ILD	0	0	NA	ACE2+/FURIN+
022C-a	Club Cells	Control	12	0	0	ACE2+/FURIN+
022C-a	Club Cells	COPD	0	0	NA	ACE2+/FURIN+
022C-a	Club Cells	IPF	0	0	NA	ACE2+/FURIN+
022C-a	Club Cells	Other-ILD	0	0	NA	ACE2+/FURIN+
022C-a	Fibroblasts	Control	41	0	0	ACE2+/FURIN+
022C-a	Fibroblasts	COPD	0	0	NA	ACE2+/FURIN+
022C-a	Fibroblasts	IPF	0	0	NA	ACE2+/FURIN+
022C-a	Fibroblasts	Other-ILD	0	0	NA	ACE2+/FURIN+
022C-a	Goblet Cells	Control	5	0	0	ACE2+/FURIN+
022C-a	Goblet Cells	COPD	0	0	NA	ACE2+/FURIN+
022C-a	Goblet Cells	IPF	0	0	NA	ACE2+/FURIN+
022C-a	Goblet Cells	Other-ILD	0	0	NA	ACE2+/FURIN+
022C-a	KRT5-/KRT17+	Control	1	0	0	ACE2+/FURIN+
022C-a	KRT5-/KRT17+	COPD	0	0	NA	ACE2+/FURIN+
022C-a	KRT5-/KRT17+	IPF	0	0	NA	ACE2+/FURIN+
022C-a	KRT5-/KRT17+	Other-ILD	0	0	NA	ACE2+/FURIN+
022C-a	Macrophages	Control	2297	1	0.043535	ACE2+/FURIN+
022C-a	Macrophages	COPD	0	0	NA	ACE2+/FURIN+
022C-a	Macrophages	IPF	0	0	NA	ACE2+/FURIN+
022C-a	Macrophages	Other-ILD	0	0	NA	ACE2+/FURIN+
022C-a	Myofibroblasts	Control	3	0	0	ACE2+/FURIN+
022C-a	Myofibroblasts	COPD	0	0	NA	ACE2+/FURIN+
022C-a	Myofibroblasts	IPF	0	0	NA	ACE2+/FURIN+
022C-a	Myofibroblasts	Other-ILD	0	0	NA	ACE2+/FURIN+
022C-a	Pericytes	Control	0	0	NA	ACE2+/FURIN+
022C-a	Pericytes	COPD	0	0	NA	ACE2+/FURIN+
022C-a	Pericytes	IPF	0	0	NA	ACE2+/FURIN+
022C-a	Pericytes	Other-ILD	0	0	NA	ACE2+/FURIN+
022C-a	PLIN2+ Fibroblasts	Control	14	0	0	ACE2+/FURIN+
022C-a	PLIN2+ Fibroblasts	COPD	0	0	NA	ACE2+/FURIN+
022C-a	PLIN2+ Fibroblasts	IPF	0	0	NA	ACE2+/FURIN+
022C-a	PLIN2+ Fibroblasts	Other-ILD	0	0	NA	ACE2+/FURIN+
022C-a	T Cells	Control	626	0	0	ACE2+/FURIN+
022C-a	T Cells	COPD	0	0	NA	ACE2+/FURIN+
022C-a	T Cells	IPF	0	0	NA	ACE2+/FURIN+
022C-a	T Cells	Other-ILD	0	0	NA	ACE2+/FURIN+
022C-a	Transitional AT2	Control	8	0	0	ACE2+/FURIN+
022C-a	Transitional AT2	COPD	0	0	NA	ACE2+/FURIN+
022C-a	Transitional AT2	IPF	0	0	NA	ACE2+/FURIN+
022C-a	Transitional AT2	Other-ILD	0	0	NA	ACE2+/FURIN+
022C-a	Vascular Endothelial Cells	Control	49	0	0	ACE2+/FURIN+
022C-a	Vascular Endothelial Cells	COPD	0	0	NA	ACE2+/FURIN+
022C-a	Vascular Endothelial Cells	IPF	0	0	NA	ACE2+/FURIN+
022C-a	Vascular Endothelial Cells	Other-ILD	0	0	NA	ACE2+/FURIN+
022I	AT1	Control	0	0	NA	ACE2+/FURIN+
022I	AT1	COPD	0	0	NA	ACE2+/FURIN+
022I	AT1	IPF	11	0	0	ACE2+/FURIN+
022I	AT1	Other-ILD	0	0	NA	ACE2+/FURIN+
022I	AT2	Control	0	0	NA	ACE2+/FURIN+
022I	AT2	COPD	0	0	NA	ACE2+/FURIN+
022I	AT2	IPF	84	0	0	ACE2+/FURIN+
022I	AT2	Other-ILD	0	0	NA	ACE2+/FURIN+
022I	B Cells	Control	0	0	NA	ACE2+/FURIN+
022I	B Cells	COPD	0	0	NA	ACE2+/FURIN+
022I	B Cells	IPF	89	0	0	ACE2+/FURIN+
022I	B Cells	Other-ILD	0	0	NA	ACE2+/FURIN+
022I	Basal	Control	0	0	NA	ACE2+/FURIN+
022I	Basal	COPD	0	0	NA	ACE2+/FURIN+
022I	Basal	IPF	34	0	0	ACE2+/FURIN+
022I	Basal	Other-ILD	0	0	NA	ACE2+/FURIN+
022I	cDCs	Control	0	0	NA	ACE2+/FURIN+
022I	cDCs	COPD	0	0	NA	ACE2+/FURIN+
022I	cDCs	IPF	112	0	0	ACE2+/FURIN+
022I	cDCs	Other-ILD	0	0	NA	ACE2+/FURIN+
022I	Ciliated Cells	Control	0	0	NA	ACE2+/FURIN+
022I	Ciliated Cells	COPD	0	0	NA	ACE2+/FURIN+
022I	Ciliated Cells	IPF	106	0	0	ACE2+/FURIN+
022I	Ciliated Cells	Other-ILD	0	0	NA	ACE2+/FURIN+
022I	Club Cells	Control	0	0	NA	ACE2+/FURIN+
022I	Club Cells	COPD	0	0	NA	ACE2+/FURIN+
022I	Club Cells	IPF	44	0	0	ACE2+/FURIN+
022I	Club Cells	Other-ILD	0	0	NA	ACE2+/FURIN+
022I	Fibroblasts	Control	0	0	NA	ACE2+/FURIN+
022I	Fibroblasts	COPD	0	0	NA	ACE2+/FURIN+
022I	Fibroblasts	IPF	343	0	0	ACE2+/FURIN+
022I	Fibroblasts	Other-ILD	0	0	NA	ACE2+/FURIN+
022I	Goblet Cells	Control	0	0	NA	ACE2+/FURIN+
022I	Goblet Cells	COPD	0	0	NA	ACE2+/FURIN+
022I	Goblet Cells	IPF	20	0	0	ACE2+/FURIN+
022I	Goblet Cells	Other-ILD	0	0	NA	ACE2+/FURIN+
022I	KRT5-/KRT17+	Control	0	0	NA	ACE2+/FURIN+
022I	KRT5-/KRT17+	COPD	0	0	NA	ACE2+/FURIN+
022I	KRT5-/KRT17+	IPF	12	0	0	ACE2+/FURIN+
022I	KRT5-/KRT17+	Other-ILD	0	0	NA	ACE2+/FURIN+
022I	Macrophages	Control	0	0	NA	ACE2+/FURIN+
022I	Macrophages	COPD	0	0	NA	ACE2+/FURIN+
022I	Macrophages	IPF	2278	1	0.0438982	ACE2+/FURIN+
022I	Macrophages	Other-ILD	0	0	NA	ACE2+/FURIN+
022I	Myofibroblasts	Control	0	0	NA	ACE2+/FURIN+
022I	Myofibroblasts	COPD	0	0	NA	ACE2+/FURIN+
022I	Myofibroblasts	IPF	45	1	2.22222	ACE2+/FURIN+
022I	Myofibroblasts	Other-ILD	0	0	NA	ACE2+/FURIN+
022I	Pericytes	Control	0	0	NA	ACE2+/FURIN+
022I	Pericytes	COPD	0	0	NA	ACE2+/FURIN+
022I	Pericytes	IPF	92	0	0	ACE2+/FURIN+
022I	Pericytes	Other-ILD	0	0	NA	ACE2+/FURIN+
022I	PLIN2+ Fibroblasts	Control	0	0	NA	ACE2+/FURIN+
022I	PLIN2+ Fibroblasts	COPD	0	0	NA	ACE2+/FURIN+
022I	PLIN2+ Fibroblasts	IPF	10	0	0	ACE2+/FURIN+
022I	PLIN2+ Fibroblasts	Other-ILD	0	0	NA	ACE2+/FURIN+
022I	T Cells	Control	0	0	NA	ACE2+/FURIN+
022I	T Cells	COPD	0	0	NA	ACE2+/FURIN+
022I	T Cells	IPF	437	0	0	ACE2+/FURIN+
022I	T Cells	Other-ILD	0	0	NA	ACE2+/FURIN+
022I	Transitional AT2	Control	0	0	NA	ACE2+/FURIN+
022I	Transitional AT2	COPD	0	0	NA	ACE2+/FURIN+
022I	Transitional AT2	IPF	10	0	0	ACE2+/FURIN+
022I	Transitional AT2	Other-ILD	0	0	NA	ACE2+/FURIN+
022I	Vascular Endothelial Cells	Control	0	0	NA	ACE2+/FURIN+
022I	Vascular Endothelial Cells	COPD	0	0	NA	ACE2+/FURIN+
022I	Vascular Endothelial Cells	IPF	325	0	0	ACE2+/FURIN+
022I	Vascular Endothelial Cells	Other-ILD	0	0	NA	ACE2+/FURIN+
025I	AT1	Control	0	0	NA	ACE2+/FURIN+
025I	AT1	COPD	0	0	NA	ACE2+/FURIN+
025I	AT1	IPF	0	0	NA	ACE2+/FURIN+
025I	AT1	Other-ILD	0	0	NA	ACE2+/FURIN+
025I	AT2	Control	0	0	NA	ACE2+/FURIN+
025I	AT2	COPD	0	0	NA	ACE2+/FURIN+
025I	AT2	IPF	19	0	0	ACE2+/FURIN+
025I	AT2	Other-ILD	0	0	NA	ACE2+/FURIN+
025I	B Cells	Control	0	0	NA	ACE2+/FURIN+
025I	B Cells	COPD	0	0	NA	ACE2+/FURIN+
025I	B Cells	IPF	16	0	0	ACE2+/FURIN+
025I	B Cells	Other-ILD	0	0	NA	ACE2+/FURIN+
025I	Basal	Control	0	0	NA	ACE2+/FURIN+
025I	Basal	COPD	0	0	NA	ACE2+/FURIN+
025I	Basal	IPF	3	0	0	ACE2+/FURIN+
025I	Basal	Other-ILD	0	0	NA	ACE2+/FURIN+
025I	cDCs	Control	0	0	NA	ACE2+/FURIN+
025I	cDCs	COPD	0	0	NA	ACE2+/FURIN+
025I	cDCs	IPF	84	0	0	ACE2+/FURIN+
025I	cDCs	Other-ILD	0	0	NA	ACE2+/FURIN+
025I	Ciliated Cells	Control	0	0	NA	ACE2+/FURIN+
025I	Ciliated Cells	COPD	0	0	NA	ACE2+/FURIN+
025I	Ciliated Cells	IPF	111	0	0	ACE2+/FURIN+
025I	Ciliated Cells	Other-ILD	0	0	NA	ACE2+/FURIN+
025I	Club Cells	Control	0	0	NA	ACE2+/FURIN+
025I	Club Cells	COPD	0	0	NA	ACE2+/FURIN+
025I	Club Cells	IPF	19	0	0	ACE2+/FURIN+
025I	Club Cells	Other-ILD	0	0	NA	ACE2+/FURIN+
025I	Fibroblasts	Control	0	0	NA	ACE2+/FURIN+
025I	Fibroblasts	COPD	0	0	NA	ACE2+/FURIN+
025I	Fibroblasts	IPF	24	0	0	ACE2+/FURIN+
025I	Fibroblasts	Other-ILD	0	0	NA	ACE2+/FURIN+
025I	Goblet Cells	Control	0	0	NA	ACE2+/FURIN+
025I	Goblet Cells	COPD	0	0	NA	ACE2+/FURIN+
025I	Goblet Cells	IPF	46	0	0	ACE2+/FURIN+
025I	Goblet Cells	Other-ILD	0	0	NA	ACE2+/FURIN+
025I	KRT5-/KRT17+	Control	0	0	NA	ACE2+/FURIN+
025I	KRT5-/KRT17+	COPD	0	0	NA	ACE2+/FURIN+
025I	KRT5-/KRT17+	IPF	1	0	0	ACE2+/FURIN+
025I	KRT5-/KRT17+	Other-ILD	0	0	NA	ACE2+/FURIN+
025I	Macrophages	Control	0	0	NA	ACE2+/FURIN+
025I	Macrophages	COPD	0	0	NA	ACE2+/FURIN+
025I	Macrophages	IPF	2524	1	0.0396197	ACE2+/FURIN+
025I	Macrophages	Other-ILD	0	0	NA	ACE2+/FURIN+
025I	Myofibroblasts	Control	0	0	NA	ACE2+/FURIN+
025I	Myofibroblasts	COPD	0	0	NA	ACE2+/FURIN+
025I	Myofibroblasts	IPF	3	0	0	ACE2+/FURIN+
025I	Myofibroblasts	Other-ILD	0	0	NA	ACE2+/FURIN+
025I	Pericytes	Control	0	0	NA	ACE2+/FURIN+
025I	Pericytes	COPD	0	0	NA	ACE2+/FURIN+
025I	Pericytes	IPF	2	0	0	ACE2+/FURIN+
025I	Pericytes	Other-ILD	0	0	NA	ACE2+/FURIN+
025I	PLIN2+ Fibroblasts	Control	0	0	NA	ACE2+/FURIN+
025I	PLIN2+ Fibroblasts	COPD	0	0	NA	ACE2+/FURIN+
025I	PLIN2+ Fibroblasts	IPF	2	0	0	ACE2+/FURIN+
025I	PLIN2+ Fibroblasts	Other-ILD	0	0	NA	ACE2+/FURIN+
025I	T Cells	Control	0	0	NA	ACE2+/FURIN+
025I	T Cells	COPD	0	0	NA	ACE2+/FURIN+
025I	T Cells	IPF	47	0	0	ACE2+/FURIN+
025I	T Cells	Other-ILD	0	0	NA	ACE2+/FURIN+
025I	Transitional AT2	Control	0	0	NA	ACE2+/FURIN+
025I	Transitional AT2	COPD	0	0	NA	ACE2+/FURIN+
025I	Transitional AT2	IPF	3	0	0	ACE2+/FURIN+
025I	Transitional AT2	Other-ILD	0	0	NA	ACE2+/FURIN+
025I	Vascular Endothelial Cells	Control	0	0	NA	ACE2+/FURIN+
025I	Vascular Endothelial Cells	COPD	0	0	NA	ACE2+/FURIN+
025I	Vascular Endothelial Cells	IPF	39	0	0	ACE2+/FURIN+
025I	Vascular Endothelial Cells	Other-ILD	0	0	NA	ACE2+/FURIN+
034I-a	AT1	Control	0	0	NA	ACE2+/FURIN+
034I-a	AT1	COPD	0	0	NA	ACE2+/FURIN+
034I-a	AT1	IPF	1	0	0	ACE2+/FURIN+
034I-a	AT1	Other-ILD	0	0	NA	ACE2+/FURIN+
034I-a	AT2	Control	0	0	NA	ACE2+/FURIN+
034I-a	AT2	COPD	0	0	NA	ACE2+/FURIN+
034I-a	AT2	IPF	228	0	0	ACE2+/FURIN+
034I-a	AT2	Other-ILD	0	0	NA	ACE2+/FURIN+
034I-a	B Cells	Control	0	0	NA	ACE2+/FURIN+
034I-a	B Cells	COPD	0	0	NA	ACE2+/FURIN+
034I-a	B Cells	IPF	25	0	0	ACE2+/FURIN+
034I-a	B Cells	Other-ILD	0	0	NA	ACE2+/FURIN+
034I-a	Basal	Control	0	0	NA	ACE2+/FURIN+
034I-a	Basal	COPD	0	0	NA	ACE2+/FURIN+
034I-a	Basal	IPF	190	0	0	ACE2+/FURIN+
034I-a	Basal	Other-ILD	0	0	NA	ACE2+/FURIN+
034I-a	cDCs	Control	0	0	NA	ACE2+/FURIN+
034I-a	cDCs	COPD	0	0	NA	ACE2+/FURIN+
034I-a	cDCs	IPF	36	0	0	ACE2+/FURIN+
034I-a	cDCs	Other-ILD	0	0	NA	ACE2+/FURIN+
034I-a	Ciliated Cells	Control	0	0	NA	ACE2+/FURIN+
034I-a	Ciliated Cells	COPD	0	0	NA	ACE2+/FURIN+
034I-a	Ciliated Cells	IPF	117	0	0	ACE2+/FURIN+
034I-a	Ciliated Cells	Other-ILD	0	0	NA	ACE2+/FURIN+
034I-a	Club Cells	Control	0	0	NA	ACE2+/FURIN+
034I-a	Club Cells	COPD	0	0	NA	ACE2+/FURIN+
034I-a	Club Cells	IPF	60	0	0	ACE2+/FURIN+
034I-a	Club Cells	Other-ILD	0	0	NA	ACE2+/FURIN+
034I-a	Fibroblasts	Control	0	0	NA	ACE2+/FURIN+
034I-a	Fibroblasts	COPD	0	0	NA	ACE2+/FURIN+
034I-a	Fibroblasts	IPF	236	0	0	ACE2+/FURIN+
034I-a	Fibroblasts	Other-ILD	0	0	NA	ACE2+/FURIN+
034I-a	Goblet Cells	Control	0	0	NA	ACE2+/FURIN+
034I-a	Goblet Cells	COPD	0	0	NA	ACE2+/FURIN+
034I-a	Goblet Cells	IPF	57	0	0	ACE2+/FURIN+
034I-a	Goblet Cells	Other-ILD	0	0	NA	ACE2+/FURIN+
034I-a	KRT5-/KRT17+	Control	0	0	NA	ACE2+/FURIN+
034I-a	KRT5-/KRT17+	COPD	0	0	NA	ACE2+/FURIN+
034I-a	KRT5-/KRT17+	IPF	65	0	0	ACE2+/FURIN+
034I-a	KRT5-/KRT17+	Other-ILD	0	0	NA	ACE2+/FURIN+
034I-a	Macrophages	Control	0	0	NA	ACE2+/FURIN+
034I-a	Macrophages	COPD	0	0	NA	ACE2+/FURIN+
034I-a	Macrophages	IPF	1610	0	0	ACE2+/FURIN+
034I-a	Macrophages	Other-ILD	0	0	NA	ACE2+/FURIN+
034I-a	Myofibroblasts	Control	0	0	NA	ACE2+/FURIN+
034I-a	Myofibroblasts	COPD	0	0	NA	ACE2+/FURIN+
034I-a	Myofibroblasts	IPF	196	0	0	ACE2+/FURIN+
034I-a	Myofibroblasts	Other-ILD	0	0	NA	ACE2+/FURIN+
034I-a	Pericytes	Control	0	0	NA	ACE2+/FURIN+
034I-a	Pericytes	COPD	0	0	NA	ACE2+/FURIN+
034I-a	Pericytes	IPF	128	3	2.34375	ACE2+/FURIN+
034I-a	Pericytes	Other-ILD	0	0	NA	ACE2+/FURIN+
034I-a	PLIN2+ Fibroblasts	Control	0	0	NA	ACE2+/FURIN+
034I-a	PLIN2+ Fibroblasts	COPD	0	0	NA	ACE2+/FURIN+
034I-a	PLIN2+ Fibroblasts	IPF	9	0	0	ACE2+/FURIN+
034I-a	PLIN2+ Fibroblasts	Other-ILD	0	0	NA	ACE2+/FURIN+
034I-a	T Cells	Control	0	0	NA	ACE2+/FURIN+
034I-a	T Cells	COPD	0	0	NA	ACE2+/FURIN+
034I-a	T Cells	IPF	115	0	0	ACE2+/FURIN+
034I-a	T Cells	Other-ILD	0	0	NA	ACE2+/FURIN+
034I-a	Transitional AT2	Control	0	0	NA	ACE2+/FURIN+
034I-a	Transitional AT2	COPD	0	0	NA	ACE2+/FURIN+
034I-a	Transitional AT2	IPF	2	0	0	ACE2+/FURIN+
034I-a	Transitional AT2	Other-ILD	0	0	NA	ACE2+/FURIN+
034I-a	Vascular Endothelial Cells	Control	0	0	NA	ACE2+/FURIN+
034I-a	Vascular Endothelial Cells	COPD	0	0	NA	ACE2+/FURIN+
034I-a	Vascular Endothelial Cells	IPF	439	2	0.455581	ACE2+/FURIN+
034I-a	Vascular Endothelial Cells	Other-ILD	0	0	NA	ACE2+/FURIN+
040I	AT1	Control	0	0	NA	ACE2+/FURIN+
040I	AT1	COPD	0	0	NA	ACE2+/FURIN+
040I	AT1	IPF	7	0	0	ACE2+/FURIN+
040I	AT1	Other-ILD	0	0	NA	ACE2+/FURIN+
040I	AT2	Control	0	0	NA	ACE2+/FURIN+
040I	AT2	COPD	0	0	NA	ACE2+/FURIN+
040I	AT2	IPF	16	0	0	ACE2+/FURIN+
040I	AT2	Other-ILD	0	0	NA	ACE2+/FURIN+
040I	B Cells	Control	0	0	NA	ACE2+/FURIN+
040I	B Cells	COPD	0	0	NA	ACE2+/FURIN+
040I	B Cells	IPF	42	0	0	ACE2+/FURIN+
040I	B Cells	Other-ILD	0	0	NA	ACE2+/FURIN+
040I	Basal	Control	0	0	NA	ACE2+/FURIN+
040I	Basal	COPD	0	0	NA	ACE2+/FURIN+
040I	Basal	IPF	6	0	0	ACE2+/FURIN+
040I	Basal	Other-ILD	0	0	NA	ACE2+/FURIN+
040I	cDCs	Control	0	0	NA	ACE2+/FURIN+
040I	cDCs	COPD	0	0	NA	ACE2+/FURIN+
040I	cDCs	IPF	21	0	0	ACE2+/FURIN+
040I	cDCs	Other-ILD	0	0	NA	ACE2+/FURIN+
040I	Ciliated Cells	Control	0	0	NA	ACE2+/FURIN+
040I	Ciliated Cells	COPD	0	0	NA	ACE2+/FURIN+
040I	Ciliated Cells	IPF	44	0	0	ACE2+/FURIN+
040I	Ciliated Cells	Other-ILD	0	0	NA	ACE2+/FURIN+
040I	Club Cells	Control	0	0	NA	ACE2+/FURIN+
040I	Club Cells	COPD	0	0	NA	ACE2+/FURIN+
040I	Club Cells	IPF	9	0	0	ACE2+/FURIN+
040I	Club Cells	Other-ILD	0	0	NA	ACE2+/FURIN+
040I	Fibroblasts	Control	0	0	NA	ACE2+/FURIN+
040I	Fibroblasts	COPD	0	0	NA	ACE2+/FURIN+
040I	Fibroblasts	IPF	151	0	0	ACE2+/FURIN+
040I	Fibroblasts	Other-ILD	0	0	NA	ACE2+/FURIN+
040I	Goblet Cells	Control	0	0	NA	ACE2+/FURIN+
040I	Goblet Cells	COPD	0	0	NA	ACE2+/FURIN+
040I	Goblet Cells	IPF	11	0	0	ACE2+/FURIN+
040I	Goblet Cells	Other-ILD	0	0	NA	ACE2+/FURIN+
040I	KRT5-/KRT17+	Control	0	0	NA	ACE2+/FURIN+
040I	KRT5-/KRT17+	COPD	0	0	NA	ACE2+/FURIN+
040I	KRT5-/KRT17+	IPF	5	0	0	ACE2+/FURIN+
040I	KRT5-/KRT17+	Other-ILD	0	0	NA	ACE2+/FURIN+
040I	Macrophages	Control	0	0	NA	ACE2+/FURIN+
040I	Macrophages	COPD	0	0	NA	ACE2+/FURIN+
040I	Macrophages	IPF	235	0	0	ACE2+/FURIN+
040I	Macrophages	Other-ILD	0	0	NA	ACE2+/FURIN+
040I	Myofibroblasts	Control	0	0	NA	ACE2+/FURIN+
040I	Myofibroblasts	COPD	0	0	NA	ACE2+/FURIN+
040I	Myofibroblasts	IPF	47	0	0	ACE2+/FURIN+
040I	Myofibroblasts	Other-ILD	0	0	NA	ACE2+/FURIN+
040I	Pericytes	Control	0	0	NA	ACE2+/FURIN+
040I	Pericytes	COPD	0	0	NA	ACE2+/FURIN+
040I	Pericytes	IPF	41	0	0	ACE2+/FURIN+
040I	Pericytes	Other-ILD	0	0	NA	ACE2+/FURIN+
040I	PLIN2+ Fibroblasts	Control	0	0	NA	ACE2+/FURIN+
040I	PLIN2+ Fibroblasts	COPD	0	0	NA	ACE2+/FURIN+
040I	PLIN2+ Fibroblasts	IPF	8	0	0	ACE2+/FURIN+
040I	PLIN2+ Fibroblasts	Other-ILD	0	0	NA	ACE2+/FURIN+
040I	T Cells	Control	0	0	NA	ACE2+/FURIN+
040I	T Cells	COPD	0	0	NA	ACE2+/FURIN+
040I	T Cells	IPF	183	1	0.546448	ACE2+/FURIN+
040I	T Cells	Other-ILD	0	0	NA	ACE2+/FURIN+
040I	Transitional AT2	Control	0	0	NA	ACE2+/FURIN+
040I	Transitional AT2	COPD	0	0	NA	ACE2+/FURIN+
040I	Transitional AT2	IPF	0	0	NA	ACE2+/FURIN+
040I	Transitional AT2	Other-ILD	0	0	NA	ACE2+/FURIN+
040I	Vascular Endothelial Cells	Control	0	0	NA	ACE2+/FURIN+
040I	Vascular Endothelial Cells	COPD	0	0	NA	ACE2+/FURIN+
040I	Vascular Endothelial Cells	IPF	168	0	0	ACE2+/FURIN+
040I	Vascular Endothelial Cells	Other-ILD	0	0	NA	ACE2+/FURIN+
051I-a	AT1	Control	0	0	NA	ACE2+/FURIN+
051I-a	AT1	COPD	0	0	NA	ACE2+/FURIN+
051I-a	AT1	IPF	0	0	NA	ACE2+/FURIN+
051I-a	AT1	Other-ILD	0	0	NA	ACE2+/FURIN+
051I-a	AT2	Control	0	0	NA	ACE2+/FURIN+
051I-a	AT2	COPD	0	0	NA	ACE2+/FURIN+
051I-a	AT2	IPF	24	0	0	ACE2+/FURIN+
051I-a	AT2	Other-ILD	0	0	NA	ACE2+/FURIN+
051I-a	B Cells	Control	0	0	NA	ACE2+/FURIN+
051I-a	B Cells	COPD	0	0	NA	ACE2+/FURIN+
051I-a	B Cells	IPF	79	0	0	ACE2+/FURIN+
051I-a	B Cells	Other-ILD	0	0	NA	ACE2+/FURIN+
051I-a	Basal	Control	0	0	NA	ACE2+/FURIN+
051I-a	Basal	COPD	0	0	NA	ACE2+/FURIN+
051I-a	Basal	IPF	9	0	0	ACE2+/FURIN+
051I-a	Basal	Other-ILD	0	0	NA	ACE2+/FURIN+
051I-a	cDCs	Control	0	0	NA	ACE2+/FURIN+
051I-a	cDCs	COPD	0	0	NA	ACE2+/FURIN+
051I-a	cDCs	IPF	27	0	0	ACE2+/FURIN+
051I-a	cDCs	Other-ILD	0	0	NA	ACE2+/FURIN+
051I-a	Ciliated Cells	Control	0	0	NA	ACE2+/FURIN+
051I-a	Ciliated Cells	COPD	0	0	NA	ACE2+/FURIN+
051I-a	Ciliated Cells	IPF	248	0	0	ACE2+/FURIN+
051I-a	Ciliated Cells	Other-ILD	0	0	NA	ACE2+/FURIN+
051I-a	Club Cells	Control	0	0	NA	ACE2+/FURIN+
051I-a	Club Cells	COPD	0	0	NA	ACE2+/FURIN+
051I-a	Club Cells	IPF	8	0	0	ACE2+/FURIN+
051I-a	Club Cells	Other-ILD	0	0	NA	ACE2+/FURIN+
051I-a	Fibroblasts	Control	0	0	NA	ACE2+/FURIN+
051I-a	Fibroblasts	COPD	0	0	NA	ACE2+/FURIN+
051I-a	Fibroblasts	IPF	72	0	0	ACE2+/FURIN+
051I-a	Fibroblasts	Other-ILD	0	0	NA	ACE2+/FURIN+
051I-a	Goblet Cells	Control	0	0	NA	ACE2+/FURIN+
051I-a	Goblet Cells	COPD	0	0	NA	ACE2+/FURIN+
051I-a	Goblet Cells	IPF	18	0	0	ACE2+/FURIN+
051I-a	Goblet Cells	Other-ILD	0	0	NA	ACE2+/FURIN+
051I-a	KRT5-/KRT17+	Control	0	0	NA	ACE2+/FURIN+
051I-a	KRT5-/KRT17+	COPD	0	0	NA	ACE2+/FURIN+
051I-a	KRT5-/KRT17+	IPF	5	0	0	ACE2+/FURIN+
051I-a	KRT5-/KRT17+	Other-ILD	0	0	NA	ACE2+/FURIN+
051I-a	Macrophages	Control	0	0	NA	ACE2+/FURIN+
051I-a	Macrophages	COPD	0	0	NA	ACE2+/FURIN+
051I-a	Macrophages	IPF	2691	1	0.0371609	ACE2+/FURIN+
051I-a	Macrophages	Other-ILD	0	0	NA	ACE2+/FURIN+
051I-a	Myofibroblasts	Control	0	0	NA	ACE2+/FURIN+
051I-a	Myofibroblasts	COPD	0	0	NA	ACE2+/FURIN+
051I-a	Myofibroblasts	IPF	108	0	0	ACE2+/FURIN+
051I-a	Myofibroblasts	Other-ILD	0	0	NA	ACE2+/FURIN+
051I-a	Pericytes	Control	0	0	NA	ACE2+/FURIN+
051I-a	Pericytes	COPD	0	0	NA	ACE2+/FURIN+
051I-a	Pericytes	IPF	1	0	0	ACE2+/FURIN+
051I-a	Pericytes	Other-ILD	0	0	NA	ACE2+/FURIN+
051I-a	PLIN2+ Fibroblasts	Control	0	0	NA	ACE2+/FURIN+
051I-a	PLIN2+ Fibroblasts	COPD	0	0	NA	ACE2+/FURIN+
051I-a	PLIN2+ Fibroblasts	IPF	17	0	0	ACE2+/FURIN+
051I-a	PLIN2+ Fibroblasts	Other-ILD	0	0	NA	ACE2+/FURIN+
051I-a	T Cells	Control	0	0	NA	ACE2+/FURIN+
051I-a	T Cells	COPD	0	0	NA	ACE2+/FURIN+
051I-a	T Cells	IPF	241	0	0	ACE2+/FURIN+
051I-a	T Cells	Other-ILD	0	0	NA	ACE2+/FURIN+
051I-a	Transitional AT2	Control	0	0	NA	ACE2+/FURIN+
051I-a	Transitional AT2	COPD	0	0	NA	ACE2+/FURIN+
051I-a	Transitional AT2	IPF	1	0	0	ACE2+/FURIN+
051I-a	Transitional AT2	Other-ILD	0	0	NA	ACE2+/FURIN+
051I-a	Vascular Endothelial Cells	Control	0	0	NA	ACE2+/FURIN+
051I-a	Vascular Endothelial Cells	COPD	0	0	NA	ACE2+/FURIN+
051I-a	Vascular Endothelial Cells	IPF	63	0	0	ACE2+/FURIN+
051I-a	Vascular Endothelial Cells	Other-ILD	0	0	NA	ACE2+/FURIN+
052CO-a	AT1	Control	0	0	NA	ACE2+/FURIN+
052CO-a	AT1	COPD	85	0	0	ACE2+/FURIN+
052CO-a	AT1	IPF	0	0	NA	ACE2+/FURIN+
052CO-a	AT1	Other-ILD	0	0	NA	ACE2+/FURIN+
052CO-a	AT2	Control	0	0	NA	ACE2+/FURIN+
052CO-a	AT2	COPD	76	1	1.31579	ACE2+/FURIN+
052CO-a	AT2	IPF	0	0	NA	ACE2+/FURIN+
052CO-a	AT2	Other-ILD	0	0	NA	ACE2+/FURIN+
052CO-a	B Cells	Control	0	0	NA	ACE2+/FURIN+
[truncated: 92,875 more rows]

## Sheet: FigS4B
Ident	CellType	Diagnosis	Total	Count	Percent	geneid
[truncated: 100,184 more rows]
